# Supplementary material for: PKC isoforms interact with and phosphorylate DNMT1
Source: BMC Biol. 2011 May 27;9:31. doi: 10.1186/1741-7007-9-31 (PMC3118390; doi:10.1186/1741-7007-9-31)
Supplement: Additional file 1 — ChIP-on-Chip results. This Excel file contains the results of the ChIP-on-chip analysis. The file contains the following three sheets: the Interval sheet, which lists genomic segments where signals or P-values are above the threshold, the active regions, which lists genomic regions containing one or more Intervals, and the gene sheet, which lists all genes that have Intervals within the chosen GeneMargin. Genes can have more than one Interval within the GeneMargin. The GeneMargin is the chosen distance upstream and downstream of a gene that determines whether an Interval is associated with that gene. GeneMargins are typically set to 10,000 bp, that is, any Interval within 10,000 bp upstream or downstream of a gene is counted as being associated with that gene. [file 1741-7007-9-31-S1.XLS]

## Sheet: Intervals
Sample	Rep	Interval	Chromosome	Start	End	Length	Peak Val	Peak Center	Avg Val	#Probes	#Peaks	#CpGs	#Genes	Gene List	Dist to Start	Position	UCSC Link
05_GFPDsRedDNMT	1	0	1	828639	828939	300	2.62373	828684	2.51058	9	1	1	1	LOC284591	25938	in gene	05_GFPDsRedDNMT::1::0_chr1
01_GFP	1	0	1	841479	842394	915	4.65611	841799	4.12727	22	1	1	2	FAM41C, LOC388579	3669, -5430	downstream, upstream	01_GFP::1::0_chr1
02_GFPPKC	1	0	1	841479	842394	915	5.05741	841799	4.39433	22	1	1	2	FAM41C, LOC388579	3669, -5430	downstream, upstream	02_GFPPKC::1::0_chr1
03_azaGFP	1	0	1	841479	842394	915	4.24757	841799	3.79573	22	1	1	2	FAM41C, LOC388579	3669, -5430	downstream, upstream	03_azaGFP::1::0_chr1
04_azaGFPPKC	1	0	1	841479	842394	915	4.44281	841491	3.71101	22	1	1	2	FAM41C, LOC388579	3669, -5430	downstream, upstream	04_azaGFPPKC::1::0_chr1
05_GFPDsRedDNMT	1	1	1	841479	842394	915	5.44587	841770	4.79098	22	1	1	2	FAM41C, LOC388579	3669, -5430	downstream, upstream	05_GFPDsRedDNMT::1::1_chr1
06_GFPPKCDsRedDNMT	1	0	1	841479	842433	954	4.82815	841974	4.31935	23	1	1	2	FAM41C, LOC388579	3649, -5410	downstream, upstream	06_GFPPKCDsRedDNMT::1::0_chr1
06_GFPPKCDsRedDNMT	1	1	1	1091099	1091344	245	2.27987	1091111	2.16179	8	1	1	0				06_GFPPKCDsRedDNMT::1::1_chr1
02_GFPPKC	1	1	1	1091712	1092069	357	2.13219	1091814	2.03291	11	1	1	0				02_GFPPKC::1::1_chr1
01_GFP	1	1	1	1091762	1092098	336	2.06624	1092085	1.96063	10	1	1	0				01_GFP::1::1_chr1
04_azaGFPPKC	1	1	1	1091802	1092098	296	2.509	1092056	2.41798	9	1	1	0				04_azaGFPPKC::1::1_chr1
05_GFPDsRedDNMT	1	2	1	1091802	1092098	296	2.3871	1092070	2.28286	9	2	1	0				05_GFPDsRedDNMT::1::2_chr1
04_azaGFPPKC	1	2	1	1149933	1150141	208	2.5914	1150128	2.48161	6	1	1	1	FLJ36119	-4963	upstream	04_azaGFPPKC::1::2_chr1
02_GFPPKC	1	2	1	1201187	1201589	402	2.05246	1201199	1.94798	8	1	0	2	Cab45, B3GALT6	5946, -6180	in gene, upstream	02_GFPPKC::1::2_chr1
02_GFPPKC	1	3	1	1201887	1202097	210	2.23179	1201938	2.19576	6	1	1	2	Cab45, B3GALT6	5342, -5576	in gene, upstream	02_GFPPKC::1::3_chr1
05_GFPDsRedDNMT	1	3	1	1207062	1207398	336	2.4482	1207385	2.27349	9	1	1	2	Cab45, B3GALT6	104, -338	in gene, upstream	05_GFPDsRedDNMT::1::3_chr1
04_azaGFPPKC	1	3	1	1207103	1207398	295	2.68414	1207385	2.52625	8	1	1	2	Cab45, B3GALT6	84, -318	in gene, upstream	04_azaGFPPKC::1::3_chr1
01_GFP	1	2	1	1207062	1207552	490	2.18518	1207385	2.02242	13	1	1	2	Cab45, B3GALT6	27, -261	in gene, upstream	01_GFP::1::2_chr1
02_GFPPKC	1	4	1	1207062	1207552	490	2.28738	1207385	2.10045	13	1	1	2	Cab45, B3GALT6	27, -261	in gene, upstream	02_GFPPKC::1::4_chr1
03_azaGFP	1	1	1	1207062	1207552	490	2.51539	1207385	2.32419	13	1	1	2	Cab45, B3GALT6	27, -261	in gene, upstream	03_azaGFP::1::1_chr1
03_azaGFP	1	2	1	1272433	1273042	609	2.97944	1272716	2.56172	16	1	0	2	SCNN1D, CENTB5	15238, 5826	downstream, in gene	03_azaGFP::1::2_chr1
02_GFPPKC	1	5	1	1272339	1273228	889	3.70471	1272716	2.93193	23	1	0	2	SCNN1D, CENTB5	15284, 5780	downstream, in gene	02_GFPPKC::1::5_chr1
05_GFPDsRedDNMT	1	4	1	1272386	1273191	805	4.17654	1272716	3.31888	21	1	0	2	SCNN1D, CENTB5	15289, 5775	downstream, in gene	05_GFPDsRedDNMT::1::4_chr1
01_GFP	1	3	1	1272433	1273160	727	2.98433	1272716	2.51167	19	1	0	2	SCNN1D, CENTB5	15297, 5767	downstream, in gene	01_GFP::1::3_chr1
04_azaGFPPKC	1	4	1	1272433	1273160	727	3.61117	1272762	2.96232	19	1	0	2	SCNN1D, CENTB5	15297, 5767	downstream, in gene	04_azaGFPPKC::1::4_chr1
06_GFPPKCDsRedDNMT	1	2	1	1282297	1282841	544	2.36364	1282342	2.24585	14	1	1	3	CENTB5, FLJ90811, FLJ20542	-4006, -1348, 17404	upstream, upstream, downstream	06_GFPPKCDsRedDNMT::1::2_chr1
04_azaGFPPKC	1	5	1	1284048	1284265	217	2.44074	1284102	2.38283	6	1	1	3	CENTB5, FLJ90811, FLJ20542	-5593, 239, 15817	upstream, in gene, downstream	04_azaGFPPKC::1::5_chr1
01_GFP	1	4	1	1304528	1305361	833	4.98955	1305129	3.3596	18	1	1	4	FLJ20542, MGC10334, TAS1R3, DVL1	-4971, 4878, -203, 19739	upstream, downstream, upstream, downstream	01_GFP::1::4_chr1
06_GFPPKCDsRedDNMT	1	3	1	1304605	1305326	721	4.86348	1305129	3.28652	15	1	1	4	FLJ20542, MGC10334, TAS1R3, DVL1	-4992, 4899, -182, 19718	upstream, downstream, upstream, downstream	06_GFPPKCDsRedDNMT::1::3_chr1
02_GFPPKC	1	6	1	1304459	1305551	1092	6.71114	1305129	3.88598	21	1	1	4	FLJ20542, MGC10334, TAS1R3, DVL1	-5032, 4939, -142, 19678	upstream, downstream, upstream, downstream	02_GFPPKC::1::6_chr1
04_azaGFPPKC	1	6	1	1304459	1305587	1128	11.0334	1305129	5.40962	22	1	1	4	FLJ20542, MGC10334, TAS1R3, DVL1	-5050, 4957, -124, 19660	upstream, downstream, upstream, downstream	04_azaGFPPKC::1::6_chr1
03_azaGFP	1	3	1	1304502	1305551	1049	6.06633	1305129	3.69092	20	1	1	4	FLJ20542, MGC10334, TAS1R3, DVL1	-5053, 4960, -121, 19657	upstream, downstream, upstream, downstream	03_azaGFP::1::3_chr1
05_GFPDsRedDNMT	1	5	1	1304502	1305551	1049	7.80789	1305129	4.51877	20	1	1	4	FLJ20542, MGC10334, TAS1R3, DVL1	-5053, 4960, -121, 19657	upstream, downstream, upstream, downstream	05_GFPDsRedDNMT::1::5_chr1
06_GFPPKCDsRedDNMT	1	4	1	1324617	1325303	686	2.52941	1324862	2.42272	15	1	1	2	DVL1, MGC3047	-277, 8878	upstream, downstream	06_GFPPKCDsRedDNMT::1::4_chr1
01_GFP	1	5	1	1325032	1325303	271	2.05631	1325280	2.01784	8	2	1	2	DVL1, MGC3047	-484, 8671	upstream, downstream	01_GFP::1::5_chr1
06_GFPPKCDsRedDNMT	1	5	1	1329963	1330436	473	2.3482	1330170	2.18436	13	1	1	2	DVL1, MGC3047	-5516, 3639	upstream, in gene	06_GFPPKCDsRedDNMT::1::5_chr1
01_GFP	1	6	1	1330000	1330436	436	2.37144	1330170	2.04006	12	1	1	2	DVL1, MGC3047	-5535, 3620	upstream, in gene	01_GFP::1::6_chr1
04_azaGFPPKC	1	7	1	1330000	1330436	436	2.85934	1330170	2.5145	12	1	1	2	DVL1, MGC3047	-5535, 3620	upstream, in gene	04_azaGFPPKC::1::7_chr1
05_GFPDsRedDNMT	1	6	1	1329963	1330576	613	2.76602	1330170	2.42596	14	1	1	2	DVL1, MGC3047	-5586, 3569	upstream, in gene	05_GFPDsRedDNMT::1::6_chr1
03_azaGFP	1	4	1	1330079	1330603	524	2.43417	1330170	2.10016	12	1	1	2	DVL1, MGC3047	-5658, 3497	upstream, in gene	03_azaGFP::1::4_chr1
01_GFP	1	7	1	1492039	1492558	519	2.13621	1492392	2.023	14	3	1	2	FLJ37183, ATAD3B	8984, -178	downstream, upstream	01_GFP::1::7_chr1
03_azaGFP	1	5	1	1492039	1492558	519	2.33205	1492392	2.25821	14	3	1	2	FLJ37183, ATAD3B	8984, -178	downstream, upstream	03_azaGFP::1::5_chr1
04_azaGFPPKC	1	8	1	1492039	1492558	519	2.79371	1492307	2.73372	14	4	1	2	FLJ37183, ATAD3B	8984, -178	downstream, upstream	04_azaGFPPKC::1::8_chr1
05_GFPDsRedDNMT	1	7	1	1492039	1492558	519	2.79056	1492051	2.73518	14	1	1	2	FLJ37183, ATAD3B	8984, -178	downstream, upstream	05_GFPDsRedDNMT::1::7_chr1
06_GFPPKCDsRedDNMT	1	6	1	1492039	1492558	519	2.45972	1492087	2.42045	14	2	1	2	FLJ37183, ATAD3B	8984, -178	downstream, upstream	06_GFPPKCDsRedDNMT::1::6_chr1
02_GFPPKC	1	7	1	1492039	1492673	634	2.64599	1492051	2.31348	15	1	1	2	FLJ37183, ATAD3B	9042, -120	downstream, upstream	02_GFPPKC::1::7_chr1
01_GFP	1	8	1	1532062	1532289	227	2.15138	1532124	2.06703	7	2	1	1	ATAD3A	-647	upstream	01_GFP::1::8_chr1
03_azaGFP	1	6	1	1532062	1532289	227	2.42319	1532124	2.29681	7	2	1	1	ATAD3A	-647	upstream	03_azaGFP::1::6_chr1
06_GFPPKCDsRedDNMT	1	7	1	1532062	1532289	227	2.70306	1532124	2.456	7	2	1	1	ATAD3A	-647	upstream	06_GFPPKCDsRedDNMT::1::7_chr1
06_GFPPKCDsRedDNMT	1	8	1	1595021	1595282	261	2.49084	1595121	2.38218	7	1	1	1	HSPC182	378	in gene	06_GFPPKCDsRedDNMT::1::8_chr1
03_azaGFP	1	7	1	1595109	1595322	213	2.25246	1595121	2.16123	6	1	1	1	HSPC182	314	in gene	03_azaGFP::1::7_chr1
06_GFPPKCDsRedDNMT	1	9	1	1664052	1664568	516	2.31982	1664555	2.17606	14	1	1	1	CDC2L1	22123	downstream	06_GFPPKCDsRedDNMT::1::9_chr1
01_GFP	1	9	1	1701941	1702475	534	2.35557	1702386	2.20313	15	1	0	2	LOC400730, SLC35E2	13992, 7385	downstream, in gene	01_GFP::1::9_chr1
02_GFPPKC	1	8	1	1701976	1702475	499	2.70738	1702386	2.3063	14	1	0	2	LOC400730, SLC35E2	14009, 7368	downstream, in gene	02_GFPPKC::1::8_chr1
04_azaGFPPKC	1	9	1	1701976	1702475	499	3.06607	1702386	2.60525	14	1	0	2	LOC400730, SLC35E2	14009, 7368	downstream, in gene	04_azaGFPPKC::1::9_chr1
03_azaGFP	1	8	1	1702013	1702475	462	2.43852	1702386	2.29821	13	1	0	2	LOC400730, SLC35E2	14028, 7349	downstream, in gene	03_azaGFP::1::8_chr1
05_GFPDsRedDNMT	1	8	1	1702080	1702475	395	2.79648	1702350	2.57707	11	1	0	2	LOC400730, SLC35E2	14061, 7316	downstream, in gene	05_GFPDsRedDNMT::1::8_chr1
04_azaGFPPKC	1	10	1	1854391	1854742	351	2.86765	1854403	2.83378	9	1	1	1	GNB1	91	in gene	04_azaGFPPKC::1::10_chr1
02_GFPPKC	1	9	1	1854391	1854804	413	2.23973	1854403	2.18912	11	1	1	1	GNB1	60	in gene	02_GFPPKC::1::9_chr1
03_azaGFP	1	9	1	1854391	1854804	413	3.21241	1854403	2.6253	11	1	1	1	GNB1	60	in gene	03_azaGFP::1::9_chr1
05_GFPDsRedDNMT	1	9	1	1854391	1854804	413	2.62017	1854403	2.45306	11	1	1	1	GNB1	60	in gene	05_GFPDsRedDNMT::1::9_chr1
01_GFP	1	10	1	1854391	1854850	459	2.23445	1854403	2.15089	12	1	1	1	GNB1	37	in gene	01_GFP::1::10_chr1
06_GFPPKCDsRedDNMT	1	10	1	1854391	1854850	459	3.98824	1854403	3.04013	12	1	1	1	GNB1	37	in gene	06_GFPPKCDsRedDNMT::1::10_chr1
03_azaGFP	1	10	1	1888502	1888930	428	2.56255	1888546	2.11294	12	1	0	3	CAGLP, LOC339456, LOC339457	10007, -5847, 2814	downstream, upstream, in gene	03_azaGFP::1::10_chr1
01_GFP	1	11	1	1888407	1889153	746	2.83904	1888546	2.2896	21	1	0	3	CAGLP, LOC339456, LOC339457	10071, -5911, 2750	downstream, upstream, in gene	01_GFP::1::11_chr1
02_GFPPKC	1	10	1	1888432	1889153	721	2.5718	1888546	2.16466	20	1	0	3	CAGLP, LOC339456, LOC339457	10083, -5923, 2738	downstream, upstream, in gene	02_GFPPKC::1::10_chr1
05_GFPDsRedDNMT	1	10	1	1888432	1889153	721	3.16958	1888546	2.7395	20	1	0	3	CAGLP, LOC339456, LOC339457	10083, -5923, 2738	downstream, upstream, in gene	05_GFPDsRedDNMT::1::10_chr1
06_GFPPKCDsRedDNMT	1	11	1	1888502	1889186	684	2.65103	1888546	2.28327	19	1	0	3	CAGLP, LOC339456, LOC339457	10135, -5975, 2686	downstream, upstream, in gene	06_GFPPKCDsRedDNMT::1::11_chr1
03_azaGFP	1	11	1	2143904	2144287	383	4.86002	2143916	3.63576	6	1	0	2	PRKCZ, FLJ31031	129863, 14281	in gene, downstream	03_azaGFP::1::11_chr1
04_azaGFPPKC	1	11	1	2143904	2144287	383	5.09271	2143916	3.91739	6	1	0	2	PRKCZ, FLJ31031	129863, 14281	in gene, downstream	04_azaGFPPKC::1::11_chr1
05_GFPDsRedDNMT	1	11	1	2143904	2144323	419	5.45821	2143916	3.87018	7	1	0	2	PRKCZ, FLJ31031	129881, 14263	in gene, downstream	05_GFPDsRedDNMT::1::11_chr1
06_GFPPKCDsRedDNMT	1	12	1	2143904	2144323	419	4.49335	2143916	2.92371	7	1	0	2	PRKCZ, FLJ31031	129881, 14263	in gene, downstream	06_GFPPKCDsRedDNMT::1::12_chr1
01_GFP	1	12	1	2143904	2144365	461	5.46627	2143916	3.21895	8	1	0	2	PRKCZ, FLJ31031	129902, 14242	in gene, downstream	01_GFP::1::12_chr1
02_GFPPKC	1	11	1	2143904	2144365	461	5.63304	2143916	3.29259	8	1	0	2	PRKCZ, FLJ31031	129902, 14242	in gene, downstream	02_GFPPKC::1::11_chr1
03_azaGFP	1	12	1	2190828	2191499	671	2.41895	2190991	2.2761	14	1	1	1	SKI	-1133	upstream	03_azaGFP::1::12_chr1
05_GFPDsRedDNMT	1	12	1	2190828	2191499	671	2.73874	2191415	2.60342	14	1	1	1	SKI	-1133	upstream	05_GFPDsRedDNMT::1::12_chr1
04_azaGFPPKC	1	12	1	2190901	2191462	561	2.7631	2191415	2.55092	12	1	1	1	SKI	-1115	upstream	04_azaGFPPKC::1::12_chr1
06_GFPPKCDsRedDNMT	1	13	1	2190943	2191462	519	2.35283	2191415	2.16616	11	1	1	1	SKI	-1094	upstream	06_GFPPKCDsRedDNMT::1::13_chr1
02_GFPPKC	1	12	1	2190901	2191545	644	2.357	2191415	2.15387	14	1	1	1	SKI	-1073	upstream	02_GFPPKC::1::12_chr1
01_GFP	1	13	1	2191187	2191545	358	2.35476	2191415	2.06164	6	1	1	1	SKI	-930	upstream	01_GFP::1::13_chr1
04_azaGFPPKC	1	13	1	2315078	2315431	353	2.82288	2315276	2.5956	10	1	0	1	FLJ13941	39901	in gene	04_azaGFPPKC::1::13_chr1
05_GFPDsRedDNMT	1	13	1	2315116	2315599	483	2.60336	2315276	2.40184	14	1	0	1	FLJ13941	39798	in gene	05_GFPDsRedDNMT::1::13_chr1
06_GFPPKCDsRedDNMT	1	14	1	2354702	2355495	793	2.58857	2354967	2.31857	21	1	1	2	FLJ13941, RER1	57, -393	in gene, upstream	06_GFPPKCDsRedDNMT::1::14_chr1
01_GFP	1	14	1	2354751	2355495	744	2.13768	2354967	1.99313	20	1	1	2	FLJ13941, RER1	32, -368	in gene, upstream	01_GFP::1::14_chr1
02_GFPPKC	1	13	1	2354955	2355416	461	2.03665	2355246	1.9049	13	1	1	2	FLJ13941, RER1	-30, -306	upstream, upstream	02_GFPPKC::1::13_chr1
04_azaGFPPKC	1	14	1	2354955	2355460	505	2.59507	2355285	2.44856	14	1	1	2	FLJ13941, RER1	-52, -284	upstream, upstream	04_azaGFPPKC::1::14_chr1
05_GFPDsRedDNMT	1	14	1	2354955	2355495	540	2.7284	2355403	2.5252	15	1	1	2	FLJ13941, RER1	-70, -266	upstream, upstream	05_GFPDsRedDNMT::1::14_chr1
04_azaGFPPKC	1	15	1	2455141	2455820	679	3.25142	2455547	2.87311	19	1	0	1	KIAA0450	12789	in gene	04_azaGFPPKC::1::15_chr1
05_GFPDsRedDNMT	1	15	1	2455115	2455903	788	3.4478	2455547	2.92958	22	1	0	1	KIAA0450	12818	in gene	05_GFPDsRedDNMT::1::15_chr1
01_GFP	1	15	1	2455201	2455820	619	2.50089	2455391	2.28024	17	1	0	1	KIAA0450	12819	in gene	01_GFP::1::15_chr1
03_azaGFP	1	13	1	2455201	2455820	619	2.40771	2455547	2.27461	17	1	0	1	KIAA0450	12819	in gene	03_azaGFP::1::13_chr1
02_GFPPKC	1	14	1	2455201	2455903	702	2.52683	2455676	2.35092	19	2	0	1	KIAA0450	12861	in gene	02_GFPPKC::1::14_chr1
06_GFPPKCDsRedDNMT	1	15	1	2455535	2455775	240	2.30029	2455725	2.18681	7	1	0	1	KIAA0450	12964	in gene	06_GFPPKCDsRedDNMT::1::15_chr1
06_GFPPKCDsRedDNMT	1	16	1	2489468	2489945	477	2.29195	2489735	2.19228	13	1	1	3	PANK4, LOC388585, LOC388586	491, 4140, -6637	in gene, downstream, upstream	06_GFPPKCDsRedDNMT::1::16_chr1
06_GFPPKCDsRedDNMT	1	17	1	3007578	3007882	304	2.30902	3007694	2.24218	9	1	1	3	LOC440556, MGC35434, PRDM16	-4002, -240, -1171	upstream, upstream, upstream	06_GFPPKCDsRedDNMT::1::17_chr1
02_GFPPKC	1	15	1	3009924	3010559	635	2.21773	3010430	1.98668	17	1	1	3	LOC440556, MGC35434, PRDM16	-6513, -2751, 1340	upstream, upstream, in gene	02_GFPPKC::1::15_chr1
01_GFP	1	16	1	3010004	3010559	555	2.25326	3010430	1.9473	15	1	1	3	LOC440556, MGC35434, PRDM16	-6553, -2791, 1380	upstream, upstream, in gene	01_GFP::1::16_chr1
03_azaGFP	1	14	1	3010347	3010559	212	2.46952	3010430	2.29256	6	1	1	3	LOC440556, MGC35434, PRDM16	-6725, -2963, 1552	upstream, upstream, in gene	03_azaGFP::1::14_chr1
05_GFPDsRedDNMT	1	16	1	3010347	3010611	264	2.7852	3010430	2.49689	7	1	1	3	LOC440556, MGC35434, PRDM16	-6751, -2989, 1578	upstream, upstream, in gene	05_GFPDsRedDNMT::1::16_chr1
01_GFP	1	17	1	3522828	3523904	1076	4.8252	3523465	4.09978	29	1	1	0				01_GFP::1::17_chr1
06_GFPPKCDsRedDNMT	1	18	1	3522828	3523986	1158	4.43703	3523517	3.80177	31	3	1	0				06_GFPPKCDsRedDNMT::1::18_chr1
02_GFPPKC	1	16	1	3522760	3524175	1415	4.46116	3523564	3.62574	38	2	1	0				02_GFPPKC::1::16_chr1
03_azaGFP	1	15	1	3522791	3524175	1384	4.52407	3523545	3.75092	37	3	1	0				03_azaGFP::1::15_chr1
04_azaGFPPKC	1	16	1	3522791	3524175	1384	4.59677	3523701	3.78826	37	1	1	0				04_azaGFPPKC::1::16_chr1
05_GFPDsRedDNMT	1	17	1	3522791	3524175	1384	4.81024	3523701	4.00764	37	1	1	0				05_GFPDsRedDNMT::1::17_chr1
06_GFPPKCDsRedDNMT	1	19	1	3582712	3584499	1787	5.88607	3583449	3.90786	43	1	1	2	WDR8, TP73	6189, -8681	in gene, upstream	06_GFPPKCDsRedDNMT::1::19_chr1
02_GFPPKC	1	17	1	3582480	3584817	2337	6.16775	3583807	3.92214	58	1	1	2	WDR8, TP73	6146, -8638	in gene, upstream	02_GFPPKC::1::17_chr1
01_GFP	1	18	1	3582522	3584780	2258	5.99028	3583807	3.9122	56	1	1	2	WDR8, TP73	6143, -8635	in gene, upstream	01_GFP::1::18_chr1
05_GFPDsRedDNMT	1	18	1	3582480	3584864	2384	9.40213	3583993	5.74353	59	1	1	2	WDR8, TP73	6122, -8614	in gene, upstream	05_GFPDsRedDNMT::1::18_chr1
03_azaGFP	1	16	1	3582559	3584864	2305	6.29756	3583993	3.88985	57	1	1	2	WDR8, TP73	6083, -8575	in gene, upstream	03_azaGFP::1::16_chr1
04_azaGFPPKC	1	17	1	3582522	3584936	2414	10.4688	3583993	6.19902	60	1	1	2	WDR8, TP73	6065, -8557	in gene, upstream	04_azaGFPPKC::1::17_chr1
02_GFPPKC	1	18	1	3591807	3592123	316	2.13081	3591904	1.9607	9	1	1	2	WDR8, TP73	-2171, -321	upstream, upstream	02_GFPPKC::1::18_chr1
05_GFPDsRedDNMT	1	19	1	3686084	3686298	214	2.38241	3686096	2.29583	6	1	1	2	KIAA0495, FLJ32825	156, -5928	in gene, upstream	05_GFPDsRedDNMT::1::19_chr1
04_azaGFPPKC	1	18	1	3686045	3686443	398	2.98137	3686285	2.75174	11	1	1	2	KIAA0495, FLJ32825	103, -5875	in gene, upstream	04_azaGFPPKC::1::18_chr1
06_GFPPKCDsRedDNMT	1	20	1	6229782	6230590	808	2.52567	6230412	2.39045	19	2	1	3	ICMT, MGC40168, LOC390992	112, -1948, -6672	in gene, upstream, upstream	06_GFPPKCDsRedDNMT::1::20_chr1
02_GFPPKC	1	19	1	6229928	6230484	556	2.08915	6230286	2.00414	12	1	1	3	ICMT, MGC40168, LOC390992	92, -1928, -6652	in gene, upstream, upstream	02_GFPPKC::1::19_chr1
03_azaGFP	1	17	1	6229928	6230484	556	2.45658	6230320	2.23042	12	1	1	3	ICMT, MGC40168, LOC390992	92, -1928, -6652	in gene, upstream, upstream	03_azaGFP::1::17_chr1
05_GFPDsRedDNMT	1	20	1	6230054	6230590	536	2.3756	6230286	2.30278	13	1	1	3	ICMT, MGC40168, LOC390992	-24, -1812, -6536	upstream, upstream, upstream	05_GFPDsRedDNMT::1::20_chr1
05_GFPDsRedDNMT	1	21	1	6387536	6387741	205	2.53611	6387656	2.50668	6	2	1	1	BACH	449	in gene	05_GFPDsRedDNMT::1::21_chr1
03_azaGFP	1	18	1	6387536	6387903	367	2.68455	6387728	2.41501	9	1	1	1	BACH	368	in gene	03_azaGFP::1::18_chr1
01_GFP	1	19	1	6779363	6779925	562	2.86082	6779912	2.30011	14	1	1	1	CAMTA1	-6	upstream	01_GFP::1::19_chr1
02_GFPPKC	1	20	1	6779363	6779925	562	2.65414	6779912	2.18008	14	1	1	1	CAMTA1	-6	upstream	02_GFPPKC::1::20_chr1
06_GFPPKCDsRedDNMT	1	21	1	6779363	6779925	562	2.53129	6779477	2.36839	14	1	1	1	CAMTA1	-6	upstream	06_GFPPKCDsRedDNMT::1::21_chr1
05_GFPDsRedDNMT	1	22	1	6779396	6779925	529	2.89405	6779912	2.53294	13	1	1	1	CAMTA1	10	in gene	05_GFPDsRedDNMT::1::22_chr1
03_azaGFP	1	19	1	6779716	6779925	209	2.39919	6779912	2.27039	5	1	1	1	CAMTA1	170	in gene	03_azaGFP::1::19_chr1
06_GFPPKCDsRedDNMT	1	22	1	8020376	8021151	775	2.58136	8021101	2.33625	20	1	1	1	MIG-6	-141	upstream	06_GFPPKCDsRedDNMT::1::22_chr1
01_GFP	1	20	1	8020376	8021539	1163	2.67194	8021101	2.22755	24	1	1	1	MIG-6	-335	upstream	01_GFP::1::20_chr1
02_GFPPKC	1	21	1	8020376	8021539	1163	2.61245	8021120	2.13897	24	2	1	1	MIG-6	-335	upstream	02_GFPPKC::1::21_chr1
04_azaGFPPKC	1	19	1	8020503	8021473	970	3.69081	8021081	2.84068	19	2	1	1	MIG-6	-366	upstream	04_azaGFPPKC::1::19_chr1
05_GFPDsRedDNMT	1	23	1	8020658	8021539	881	3.44828	8021101	2.6984	17	1	1	1	MIG-6	-476	upstream	05_GFPDsRedDNMT::1::23_chr1
01_GFP	1	21	1	9287739	9288179	440	2.21662	9288137	2.05934	9	1	0	1	SSB1	709	in gene	01_GFP::1::21_chr1
06_GFPPKCDsRedDNMT	1	23	1	9287739	9288179	440	2.64421	9288137	2.56359	9	1	0	1	SSB1	709	in gene	06_GFPPKCDsRedDNMT::1::23_chr1
04_azaGFPPKC	1	20	1	9350725	9351018	293	2.63682	9350776	2.56065	8	1	1	1	SSB1	63621	in gene	04_azaGFPPKC::1::20_chr1
06_GFPPKCDsRedDNMT	1	24	1	9533606	9534159	553	2.29649	9533839	2.17852	17	1	1	1	MGC4399	58	in gene	06_GFPPKCDsRedDNMT::1::24_chr1
03_azaGFP	1	20	1	9991597	9991842	245	2.4015	9991774	2.29596	7	1	1	1	RBP7	179	in gene	03_azaGFP::1::20_chr1
03_azaGFP	1	21	1	9992140	9992362	222	2.31965	9992220	2.28592	7	1	1	1	RBP7	711	in gene	03_azaGFP::1::21_chr1
06_GFPPKCDsRedDNMT	1	25	1	10204795	10205240	445	2.35378	10205227	2.17874	11	1	1	1	KIF1B	-80	upstream	06_GFPPKCDsRedDNMT::1::25_chr1
06_GFPPKCDsRedDNMT	1	26	1	11473513	11474121	608	2.36538	11473985	2.21145	17	1	1	1	KIAA1337	32777	in gene	06_GFPPKCDsRedDNMT::1::26_chr1
06_GFPPKCDsRedDNMT	1	27	1	13771785	13772240	455	2.92593	13772078	2.53142	12	1	1	1	PRDM2	-4644	upstream	06_GFPPKCDsRedDNMT::1::27_chr1
02_GFPPKC	1	22	1	13771957	13772203	246	2.18715	13772078	2.10602	6	1	1	1	PRDM2	-4576	upstream	02_GFPPKC::1::22_chr1
01_GFP	1	22	1	13771957	13772240	283	2.27022	13772078	2.14273	7	1	1	1	PRDM2	-4558	upstream	01_GFP::1::22_chr1
04_azaGFPPKC	1	21	1	13771957	13772240	283	2.88378	13772078	2.72394	7	1	1	1	PRDM2	-4558	upstream	04_azaGFPPKC::1::21_chr1
03_azaGFP	1	22	1	13771957	13772357	400	2.57353	13772078	2.40633	8	1	1	1	PRDM2	-4499	upstream	03_azaGFP::1::22_chr1
06_GFPPKCDsRedDNMT	1	28	1	14995995	14996478	483	2.82548	14996226	2.53783	7	1	1	1	KIAA1026	304	in gene	06_GFPPKCDsRedDNMT::1::28_chr1
05_GFPDsRedDNMT	1	24	1	14995995	14996552	557	2.50206	14996465	2.37441	9	1	1	1	KIAA1026	341	in gene	05_GFPDsRedDNMT::1::24_chr1
02_GFPPKC	1	23	1	14995995	14996625	630	2.2576	14996465	2.10856	11	1	1	1	KIAA1026	378	in gene	02_GFPPKC::1::23_chr1
03_azaGFP	1	23	1	14996111	14996575	464	2.22111	14996502	2.17672	8	2	1	1	KIAA1026	411	in gene	03_azaGFP::1::23_chr1
01_GFP	1	23	1	14996111	14996625	514	2.30244	14996465	2.17089	9	1	1	1	KIAA1026	436	in gene	01_GFP::1::23_chr1
06_GFPPKCDsRedDNMT	1	29	1	15920075	15920348	273	2.1909	15920124	2.13208	7	1	1	1	SHARP	546	in gene	06_GFPPKCDsRedDNMT::1::29_chr1
06_GFPPKCDsRedDNMT	1	30	1	16570777	16571041	264	2.36683	16570993	2.2764	8	1	1	2	KIAA1922, LOC440569	-6010, 536	upstream, in gene	06_GFPPKCDsRedDNMT::1::30_chr1
04_azaGFPPKC	1	22	1	16603880	16604828	948	3.63194	16604292	3.03913	20	1	0	1	LOC440570	3217	downstream	04_azaGFPPKC::1::22_chr1
05_GFPDsRedDNMT	1	25	1	16604028	16604828	800	2.91949	16604472	2.69413	16	1	0	1	LOC440570	3143	downstream	05_GFPDsRedDNMT::1::25_chr1
03_azaGFP	1	24	1	16604280	16604755	475	2.27425	16604472	2.17069	13	1	0	1	LOC440570	3054	downstream	03_azaGFP::1::24_chr1
01_GFP	1	24	1	16606244	16606854	610	2.11533	16606340	2.04514	17	1	1	1	LOC440570	1022	in gene	01_GFP::1::24_chr1
06_GFPPKCDsRedDNMT	1	31	1	16606244	16607006	762	2.64578	16606841	2.37611	21	1	1	1	LOC440570	946	in gene	06_GFPPKCDsRedDNMT::1::31_chr1
02_GFPPKC	1	24	1	16606244	16608130	1886	2.45229	16607858	2.13331	45	1	1	1	LOC440570	384	in gene	02_GFPPKC::1::24_chr1
03_azaGFP	1	25	1	16606244	16608321	2077	2.63677	16607858	2.31934	50	1	1	1	LOC440570	289	in gene	03_azaGFP::1::25_chr1
04_azaGFPPKC	1	23	1	16606173	16608443	2270	3.215	16606646	2.74857	56	1	1	1	LOC440570	263	in gene	04_azaGFPPKC::1::23_chr1
05_GFPDsRedDNMT	1	26	1	16606207	16608490	2283	3.37819	16608117	2.81038	56	1	1	1	LOC440570	223	in gene	05_GFPDsRedDNMT::1::26_chr1
01_GFP	1	25	1	16607233	16608216	983	2.41332	16607858	2.17778	22	1	1	1	LOC440570	-153	upstream	01_GFP::1::25_chr1
06_GFPPKCDsRedDNMT	1	32	1	16607846	16608177	331	2.60998	16608117	2.46135	4	1	0	1	LOC440570	-440	upstream	06_GFPPKCDsRedDNMT::1::32_chr1
04_azaGFPPKC	1	24	1	16718604	16719873	1269	5.00389	16719860	3.79238	33	1	1	3	LOC440571, MSTP2, LOC440572	-4292, 1135, -9442	upstream, downstream, upstream	04_azaGFPPKC::1::24_chr1
05_GFPDsRedDNMT	1	27	1	16718604	16719873	1269	4.72998	16719443	3.83542	33	1	1	3	LOC440571, MSTP2, LOC440572	-4292, 1135, -9442	upstream, downstream, upstream	05_GFPDsRedDNMT::1::27_chr1
03_azaGFP	1	26	1	16718642	16719873	1231	4.11127	16719860	3.11781	32	1	1	3	LOC440571, MSTP2, LOC440572	-4311, 1154, -9423	upstream, downstream, upstream	03_azaGFP::1::26_chr1
02_GFPPKC	1	25	1	16718681	16719873	1192	3.27763	16719860	2.7938	31	1	1	3	LOC440571, MSTP2, LOC440572	-4331, 1174, -9403	upstream, downstream, upstream	02_GFPPKC::1::25_chr1
01_GFP	1	26	1	16718730	16719873	1143	3.52446	16719860	2.89406	30	1	1	3	LOC440571, MSTP2, LOC440572	-4355, 1198, -9379	upstream, downstream, upstream	01_GFP::1::26_chr1
06_GFPPKCDsRedDNMT	1	33	1	16718878	16719873	995	2.89826	16719305	2.56692	26	1	1	3	LOC440571, MSTP2, LOC440572	-4429, 1272, -9305	upstream, downstream, upstream	06_GFPPKCDsRedDNMT::1::33_chr1
04_azaGFPPKC	1	25	1	16763964	16764412	448	2.43223	16764222	2.20627	11	1	1	1	EIF1AP1	-6138	upstream	04_azaGFPPKC::1::25_chr1
05_GFPDsRedDNMT	1	28	1	16796728	16797077	349	2.49179	16796878	2.41966	11	2	1	0				05_GFPDsRedDNMT::1::28_chr1
04_azaGFPPKC	1	26	1	16796763	16797077	314	2.52142	16797011	2.4079	10	2	1	0				04_azaGFPPKC::1::26_chr1
02_GFPPKC	1	26	1	16796799	16797077	278	2.03709	16796923	1.97302	9	1	1	0				02_GFPPKC::1::26_chr1
05_GFPDsRedDNMT	1	29	1	16830792	16832211	1419	5.41863	16831485	3.85152	39	1	1	2	LOC440573, MSTP7	-9111, 1479	upstream, downstream	05_GFPDsRedDNMT::1::29_chr1
01_GFP	1	27	1	16830979	16832211	1232	3.56758	16831485	2.70973	34	1	1	2	LOC440573, MSTP7	-9205, 1385	upstream, downstream	01_GFP::1::27_chr1
02_GFPPKC	1	27	1	16830979	16832211	1232	3.99891	16831485	2.76087	34	1	1	2	LOC440573, MSTP7	-9205, 1385	upstream, downstream	02_GFPPKC::1::27_chr1
03_azaGFP	1	27	1	16830979	16832211	1232	4.602	16831485	3.17814	34	1	1	2	LOC440573, MSTP7	-9205, 1385	upstream, downstream	03_azaGFP::1::27_chr1
04_azaGFPPKC	1	27	1	16830920	16832373	1453	5.17387	16831485	3.551	40	1	1	2	LOC440573, MSTP7	-9256, 1334	upstream, downstream	04_azaGFPPKC::1::27_chr1
06_GFPPKCDsRedDNMT	1	34	1	16831194	16832175	981	3.24359	16831906	2.81709	27	1	1	2	LOC440573, MSTP7	-9294, 1296	upstream, downstream	06_GFPPKCDsRedDNMT::1::34_chr1
06_GFPPKCDsRedDNMT	1	35	1	16961143	16961433	290	2.57059	16961250	2.36743	9	1	1	2	LOC400741, LOC400742	293, 8041	in gene, downstream	06_GFPPKCDsRedDNMT::1::35_chr1
01_GFP	1	28	1	16961143	16961464	321	2.57025	16961286	2.35717	10	1	1	2	LOC400741, LOC400742	278, 8026	in gene, downstream	01_GFP::1::28_chr1
02_GFPPKC	1	28	1	16961106	16961591	485	2.45291	16961250	2.26855	12	1	1	2	LOC400741, LOC400742	233, 7981	in gene, downstream	02_GFPPKC::1::28_chr1
03_azaGFP	1	28	1	16960990	16961709	719	2.81921	16961250	2.4789	18	1	1	2	LOC400741, LOC400742	232, 7980	in gene, downstream	03_azaGFP::1::28_chr1
05_GFPDsRedDNMT	1	30	1	16960990	16961812	822	3.29194	16961250	2.80746	21	1	1	2	LOC400741, LOC400742	180, 7928	in gene, downstream	05_GFPDsRedDNMT::1::30_chr1
04_azaGFPPKC	1	28	1	16960990	16962007	1017	3.80903	16961233	3.23739	27	2	1	2	LOC400741, LOC400742	83, 7831	in gene, downstream	04_azaGFPPKC::1::28_chr1
03_azaGFP	1	29	1	17059481	17060068	587	2.93914	17059767	2.53939	14	2	0	2	MFAP2, HSA9947	-6387, 23799	upstream, in gene	03_azaGFP::1::29_chr1
01_GFP	1	29	1	17059449	17060321	872	2.75195	17059685	2.31847	23	1	0	2	MFAP2, HSA9947	-6498, 23688	upstream, in gene	01_GFP::1::29_chr1
05_GFPDsRedDNMT	1	31	1	17059449	17060357	908	3.46508	17059767	2.77029	24	2	0	2	MFAP2, HSA9947	-6516, 23670	upstream, in gene	05_GFPDsRedDNMT::1::31_chr1
02_GFPPKC	1	29	1	17059517	17060321	804	2.61502	17059767	2.18952	21	2	0	2	MFAP2, HSA9947	-6532, 23654	upstream, in gene	02_GFPPKC::1::29_chr1
04_azaGFPPKC	1	29	1	17059517	17060393	876	3.89424	17059767	3.03805	23	2	0	2	MFAP2, HSA9947	-6568, 23618	upstream, in gene	04_azaGFPPKC::1::29_chr1
01_GFP	1	30	1	18179597	18180049	452	2.44998	18179926	2.27373	9	1	1	1	MGC15730	277	in gene	01_GFP::1::30_chr1
03_azaGFP	1	30	1	18179635	18180126	491	2.81384	18179926	2.53447	10	1	1	1	MGC15730	334	in gene	03_azaGFP::1::30_chr1
04_azaGFPPKC	1	30	1	18179635	18180164	529	3.26582	18179926	2.89581	11	1	1	1	MGC15730	353	in gene	04_azaGFPPKC::1::30_chr1
05_GFPDsRedDNMT	1	32	1	18179635	18180164	529	3.389	18179926	2.76524	11	1	1	1	MGC15730	353	in gene	05_GFPDsRedDNMT::1::32_chr1
06_GFPPKCDsRedDNMT	1	36	1	18179597	18180358	761	3.02186	18179999	2.78885	14	2	1	1	MGC15730	431	in gene	06_GFPPKCDsRedDNMT::1::36_chr1
02_GFPPKC	1	30	1	18179635	18180358	723	2.49656	18180036	2.27341	13	1	1	1	MGC15730	450	in gene	02_GFPPKC::1::30_chr1
04_azaGFPPKC	1	31	1	18554536	18554786	250	2.59714	18554684	2.39586	7	1	1	1	FLJ38753	1489	in gene	04_azaGFPPKC::1::31_chr1
05_GFPDsRedDNMT	1	33	1	18554572	18554934	362	2.57292	18554773	2.41923	10	1	1	1	FLJ38753	1581	in gene	05_GFPDsRedDNMT::1::33_chr1
06_GFPPKCDsRedDNMT	1	37	1	19028267	19028476	209	2.63568	19028375	2.41601	6	2	1	0				06_GFPPKCDsRedDNMT::1::37_chr1
01_GFP	1	31	1	21500370	21500617	247	1.98387	21500604	1.88153	7	1	1	3	LOC343381, LOC388605, LOC391016	-925, 507, -1469	upstream, in gene, upstream	01_GFP::1::31_chr1
04_azaGFPPKC	1	32	1	21500370	21500755	385	2.55921	21500641	2.45358	11	1	1	3	LOC343381, LOC388605, LOC391016	-994, 576, -1400	upstream, in gene, upstream	04_azaGFPPKC::1::32_chr1
01_GFP	1	32	1	22732561	22732895	334	2.12948	22732573	2.05136	9	1	0	1	C1QB	1535	in gene	01_GFP::1::32_chr1
02_GFPPKC	1	31	1	22782461	22782679	218	2.2408	22782627	2.12723	4	1	1	1	EPHB2	-194	upstream	02_GFPPKC::1::31_chr1
02_GFPPKC	1	32	1	23782382	23783261	879	3.28108	23782773	2.73	25	1	0	1	AD7C-NTP	-4077	upstream	02_GFPPKC::1::32_chr1
04_azaGFPPKC	1	33	1	23782382	23783261	879	4.03877	23782773	3.27208	25	1	0	1	AD7C-NTP	-4077	upstream	04_azaGFPPKC::1::33_chr1
05_GFPDsRedDNMT	1	34	1	23782382	23783261	879	4.22683	23782773	3.59431	25	1	0	1	AD7C-NTP	-4077	upstream	05_GFPDsRedDNMT::1::34_chr1
01_GFP	1	33	1	23782418	23783261	843	2.95161	23782773	2.67557	24	1	0	1	AD7C-NTP	-4095	upstream	01_GFP::1::33_chr1
03_azaGFP	1	31	1	23782491	23783261	770	3.03229	23782773	2.67856	22	1	0	1	AD7C-NTP	-4132	upstream	03_azaGFP::1::31_chr1
06_GFPPKCDsRedDNMT	1	38	1	23782529	23783233	704	2.7372	23783082	2.55218	20	1	0	1	AD7C-NTP	-4137	upstream	06_GFPPKCDsRedDNMT::1::38_chr1
01_GFP	1	34	1	23814974	23815614	640	2.22806	23815412	2.04596	19	1	1	1	TCEB3	26	in gene	01_GFP::1::34_chr1
03_azaGFP	1	32	1	23815179	23815650	471	2.43474	23815412	2.2299	14	1	1	1	TCEB3	146	in gene	03_azaGFP::1::32_chr1
05_GFPDsRedDNMT	1	35	1	23815400	23815614	214	2.51797	23815412	2.40586	6	1	1	1	TCEB3	239	in gene	05_GFPDsRedDNMT::1::35_chr1
04_azaGFPPKC	1	34	1	24570171	24571064	893	4.2261	24570901	3.21754	25	1	0	1	DSCR1L2	-4076	upstream	04_azaGFPPKC::1::34_chr1
05_GFPDsRedDNMT	1	36	1	24570231	24571064	833	2.99043	24570856	2.54268	23	1	0	1	DSCR1L2	-4046	upstream	05_GFPDsRedDNMT::1::36_chr1
03_azaGFP	1	33	1	24570661	24571029	368	2.65441	24570975	2.45885	10	1	0	1	DSCR1L2	-3848	upstream	03_azaGFP::1::33_chr1
02_GFPPKC	1	33	1	24817330	24817583	253	2.12404	24817442	2.05428	8	1	1	1	CLIC4	302	in gene	02_GFPPKC::1::33_chr1
06_GFPPKCDsRedDNMT	1	39	1	24817330	24817583	253	2.48512	24817412	2.29726	8	1	1	1	CLIC4	302	in gene	06_GFPPKCDsRedDNMT::1::39_chr1
06_GFPPKCDsRedDNMT	1	40	1	26482571	26483153	582	2.41132	26483052	2.21914	16	1	1	2	DHDDS, HMGN2	39918, -277	downstream, upstream	06_GFPPKCDsRedDNMT::1::40_chr1
01_GFP	1	35	1	27004723	27004931	208	2.11156	27004918	1.99546	6	1	1	1	LOC388610	487	in gene	01_GFP::1::35_chr1
05_GFPDsRedDNMT	1	37	1	27558413	27558765	352	2.35336	27558752	2.25079	10	1	1	1	DJ159A19.3	55657	in gene	05_GFPDsRedDNMT::1::37_chr1
06_GFPPKCDsRedDNMT	1	41	1	28959127	28959491	364	2.36275	28959300	2.30813	9	2	1	1	OPRD1	39	in gene	06_GFPPKCDsRedDNMT::1::41_chr1
03_azaGFP	1	34	1	28959127	28959626	499	2.47724	28959300	2.32263	13	2	1	1	OPRD1	106	in gene	03_azaGFP::1::34_chr1
01_GFP	1	36	1	28959273	28959491	218	2.04174	28959427	2.0372	5	3	1	1	OPRD1	112	in gene	01_GFP::1::36_chr1
05_GFPDsRedDNMT	1	38	1	32374650	32375123	473	2.46964	32374662	2.31707	13	1	1	3	EIF3S2, LOC339483, MGC10820	17767, 40, -7041	downstream, in gene, upstream	05_GFPDsRedDNMT::1::38_chr1
02_GFPPKC	1	34	1	32496324	32496703	379	2.04664	32496588	1.93512	8	1	1	3	LOC400749, STK22C, FLJ10276	412, -780, 32607	in gene, upstream, downstream	02_GFPPKC::1::34_chr1
06_GFPPKCDsRedDNMT	1	42	1	33098571	33099343	772	2.35644	33098583	2.23358	15	1	1	1	IBRDC3	-150	upstream	06_GFPPKCDsRedDNMT::1::42_chr1
06_GFPPKCDsRedDNMT	1	43	1	36065453	36065916	463	2.51547	36065677	2.33773	13	1	1	2	EIF2C1, EIF2C3	47781, -181	downstream, upstream	06_GFPPKCDsRedDNMT::1::43_chr1
04_azaGFPPKC	1	35	1	36065559	36065916	357	2.59744	36065677	2.5024	10	1	1	2	EIF2C1, EIF2C3	47834, -128	downstream, upstream	04_azaGFPPKC::1::35_chr1
01_GFP	1	37	1	36065626	36065916	290	2.14696	36065903	2.04743	8	1	1	2	EIF2C1, EIF2C3	47868, -94	downstream, upstream	01_GFP::1::37_chr1
02_GFPPKC	1	35	1	36065626	36065916	290	2.26847	36065903	2.04179	8	1	1	2	EIF2C1, EIF2C3	47868, -94	downstream, upstream	02_GFPPKC::1::35_chr1
03_azaGFP	1	35	1	36065626	36065916	290	2.23137	36065903	2.11262	8	1	1	2	EIF2C1, EIF2C3	47868, -94	downstream, upstream	03_azaGFP::1::35_chr1
05_GFPDsRedDNMT	1	39	1	36065626	36065982	356	2.48371	36065903	2.34628	10	1	1	2	EIF2C1, EIF2C3	47901, -61	downstream, upstream	05_GFPDsRedDNMT::1::39_chr1
02_GFPPKC	1	36	1	36456126	36456387	261	2.26778	36456300	2.08418	7	1	1	2	FLJ22938, FLJ10647	14445, 2592	in gene, downstream	02_GFPPKC::1::36_chr1
02_GFPPKC	1	37	1	39216278	39216577	299	2.10183	39216332	1.9985	5	1	1	1	MACF1	216	in gene	02_GFPPKC::1::37_chr1
03_azaGFP	1	36	1	39216320	39216577	257	2.17763	39216332	2.03747	4	1	1	1	MACF1	237	in gene	03_azaGFP::1::36_chr1
06_GFPPKCDsRedDNMT	1	44	1	39626002	39626291	289	2.30594	39626039	2.19886	9	1	1	2	MACF1, BMP8A	409935, -265	downstream, upstream	06_GFPPKCDsRedDNMT::1::44_chr1
03_azaGFP	1	37	1	39626063	39626291	228	2.13851	39626265	2.09743	7	2	1	2	MACF1, BMP8A	409966, -234	downstream, upstream	03_azaGFP::1::37_chr1
06_GFPPKCDsRedDNMT	1	45	1	39626713	39627004	291	2.27193	39626795	2.20575	4	1	1	2	MACF1, BMP8A	410647, 447	downstream, in gene	06_GFPPKCDsRedDNMT::1::45_chr1
02_GFPPKC	1	38	1	39650298	39651064	766	2.8552	39650725	2.36071	22	1	1	2	BMP8A, OXCT2P	24270, 968	in gene, in gene	02_GFPPKC::1::38_chr1
04_azaGFPPKC	1	36	1	39650298	39651173	875	3.86752	39650713	2.98805	25	2	1	2	BMP8A, OXCT2P	24324, 1022	in gene, in gene	04_azaGFPPKC::1::36_chr1
05_GFPDsRedDNMT	1	40	1	39650298	39651207	909	3.70412	39650831	2.86977	26	1	1	2	BMP8A, OXCT2P	24341, 1039	in gene, in gene	05_GFPDsRedDNMT::1::40_chr1
03_azaGFP	1	38	1	39650537	39651064	527	2.80707	39650725	2.57722	15	1	1	2	BMP8A, OXCT2P	24389, 1087	in gene, in gene	03_azaGFP::1::38_chr1
01_GFP	1	38	1	39650429	39651272	843	2.81266	39650831	2.31616	24	1	1	2	BMP8A, OXCT2P	24439, 1137	in gene, in gene	01_GFP::1::38_chr1
03_azaGFP	1	39	1	39904494	39905047	553	2.59533	39904812	2.40581	15	1	1	3	PPIE, BMP8B, OXCT2	31147, 18619, 1343	downstream, in gene, in gene	03_azaGFP::1::39_chr1
01_GFP	1	39	1	39904530	39905189	659	2.35786	39904734	2.16783	18	2	1	3	PPIE, BMP8B, OXCT2	31236, 18530, 1254	downstream, in gene, in gene	01_GFP::1::39_chr1
04_azaGFPPKC	1	37	1	39904494	39905296	802	3.403	39904926	2.9479	22	1	1	3	PPIE, BMP8B, OXCT2	31272, 18494, 1218	downstream, in gene, in gene	04_azaGFPPKC::1::37_chr1
05_GFPDsRedDNMT	1	41	1	39904450	39905479	1029	3.23112	39904760	2.82594	28	3	1	3	PPIE, BMP8B, OXCT2	31341, 18425, 1149	downstream, in gene, in gene	05_GFPDsRedDNMT::1::41_chr1
02_GFPPKC	1	39	1	39904494	39905441	947	2.56161	39904844	2.20523	26	1	1	3	PPIE, OXCT2, BMP8B	31344, 1146, 18422	downstream, in gene, in gene	02_GFPPKC::1::39_chr1
02_GFPPKC	1	40	1	40036366	40036593	227	2.08182	40036511	1.99149	6	1	1	1	MYCL1	189	in gene	02_GFPPKC::1::40_chr1
01_GFP	1	40	1	40036366	40036818	452	2.13899	40036511	1.98435	12	1	1	1	MYCL1	76	in gene	01_GFP::1::40_chr1
05_GFPDsRedDNMT	1	42	1	40036366	40036818	452	2.47509	40036511	2.31182	12	1	1	1	MYCL1	76	in gene	05_GFPDsRedDNMT::1::42_chr1
03_azaGFP	1	40	1	40036314	40037080	766	2.42695	40036511	2.23343	19	1	1	1	MYCL1	-29	upstream	03_azaGFP::1::40_chr1
03_azaGFP	1	41	1	40996759	40996970	211	2.12644	40996916	2.08954	6	1	1	1	CITED4	247	in gene	03_azaGFP::1::41_chr1
05_GFPDsRedDNMT	1	43	1	43558146	43558913	767	5.95764	43558525	4.57673	14	1	0	1	KIAA0467	-6026	upstream	05_GFPDsRedDNMT::1::43_chr1
03_azaGFP	1	42	1	43558406	43558870	464	3.12775	43558525	2.82252	12	1	0	1	KIAA0467	-5917	upstream	03_azaGFP::1::42_chr1
02_GFPPKC	1	41	1	43558406	43558913	507	4.07074	43558525	3.46543	13	1	0	1	KIAA0467	-5896	upstream	02_GFPPKC::1::41_chr1
04_azaGFPPKC	1	38	1	43558406	43558913	507	4.46554	43558525	3.68745	13	1	0	1	KIAA0467	-5896	upstream	04_azaGFPPKC::1::38_chr1
01_GFP	1	41	1	43558406	43558955	549	4.16007	43558525	3.28801	14	1	0	1	KIAA0467	-5875	upstream	01_GFP::1::41_chr1
06_GFPPKCDsRedDNMT	1	46	1	44114229	44114459	230	2.65943	44114241	2.55501	6	1	1	3	DPH2L2, ATP6V0B, B4GALT2	9592, 4640, 147	downstream, downstream, in gene	06_GFPPKCDsRedDNMT::1::46_chr1
02_GFPPKC	1	42	1	46417898	46418102	204	2.2755	46418002	2.2755	6	6	1	1	RAD54L	-7437	upstream	02_GFPPKC::1::42_chr1
03_azaGFP	1	43	1	46417898	46418102	204	2.26664	46418002	2.26664	6	6	1	1	RAD54L	-7437	upstream	03_azaGFP::1::43_chr1
05_GFPDsRedDNMT	1	44	1	46417898	46418102	204	2.36218	46418002	2.36218	6	6	1	1	RAD54L	-7437	upstream	05_GFPDsRedDNMT::1::44_chr1
06_GFPPKCDsRedDNMT	1	47	1	46845696	46846050	354	2.78013	46845745	2.45585	9	1	1	3	ATPAF1, LOC374973, KIAA0494	183, -3647, 50883	in gene, upstream, downstream	06_GFPPKCDsRedDNMT::1::47_chr1
02_GFPPKC	1	43	1	47408905	47409901	996	4.23352	47409152	3.3361	24	1	1	1	TAL1	-1940	upstream	02_GFPPKC::1::43_chr1
03_azaGFP	1	44	1	47408905	47409901	996	3.72219	47409152	3.01212	24	1	1	1	TAL1	-1940	upstream	03_azaGFP::1::44_chr1
05_GFPDsRedDNMT	1	45	1	47408942	47409901	959	4.83242	47409152	3.94292	23	1	1	1	TAL1	-1958	upstream	05_GFPDsRedDNMT::1::45_chr1
01_GFP	1	42	1	47409060	47409901	841	3.85805	47409152	3.21641	22	1	1	1	TAL1	-2017	upstream	01_GFP::1::42_chr1
04_azaGFPPKC	1	39	1	47409060	47409901	841	4.04144	47409152	3.41043	22	1	1	1	TAL1	-2017	upstream	04_azaGFPPKC::1::39_chr1
06_GFPPKCDsRedDNMT	1	48	1	47409060	47409901	841	3.04615	47409361	2.79293	22	1	1	1	TAL1	-2017	upstream	06_GFPPKCDsRedDNMT::1::48_chr1
01_GFP	1	43	1	47594244	47594478	234	2.19128	47594256	2.03283	7	1	1	1	FOXE3	597	in gene	01_GFP::1::43_chr1
04_azaGFPPKC	1	40	1	47594244	47594478	234	2.49197	47594256	2.34418	7	1	1	1	FOXE3	597	in gene	04_azaGFPPKC::1::40_chr1
04_azaGFPPKC	1	41	1	50598001	50598339	338	2.73926	50598253	2.60353	10	1	1	2	LOC343184, DMRTA2	94339, 1059	downstream, in gene	04_azaGFPPKC::1::41_chr1
02_GFPPKC	1	44	1	50598049	50598339	290	2.07222	50598159	2.01276	9	1	1	2	LOC343184, DMRTA2	94363, 1035	downstream, in gene	02_GFPPKC::1::44_chr1
05_GFPDsRedDNMT	1	46	1	50598049	50598377	328	2.61728	50598326	2.47671	10	1	1	2	LOC343184, DMRTA2	94382, 1016	downstream, in gene	05_GFPDsRedDNMT::1::46_chr1
05_GFPDsRedDNMT	1	47	1	50599647	50600113	466	2.96444	50599916	2.62775	13	1	1	2	LOC343184, DMRTA2	96049, -651	downstream, upstream	05_GFPDsRedDNMT::1::47_chr1
01_GFP	1	44	1	52319774	52320019	245	2.16516	52319865	2.08415	7	1	1	1	LOC401951	2484	in gene	01_GFP::1::44_chr1
04_azaGFPPKC	1	42	1	52319774	52320019	245	2.72267	52319865	2.55907	7	1	1	1	LOC401951	2484	in gene	04_azaGFPPKC::1::42_chr1
05_GFPDsRedDNMT	1	48	1	52319774	52320019	245	2.51717	52319865	2.38577	7	1	1	1	LOC401951	2484	in gene	05_GFPDsRedDNMT::1::48_chr1
03_azaGFP	1	45	1	52319735	52320092	357	2.66617	52319865	2.44817	10	1	1	1	LOC401951	2501	in gene	03_azaGFP::1::45_chr1
06_GFPPKCDsRedDNMT	1	49	1	52319698	52320130	432	2.92245	52319865	2.63061	12	1	1	1	LOC401951	2502	in gene	06_GFPPKCDsRedDNMT::1::49_chr1
01_GFP	1	45	1	52730864	52731214	350	2.18794	52731088	2.05993	8	1	1	0				01_GFP::1::45_chr1
03_azaGFP	1	46	1	52730864	52731259	395	2.40828	52730876	2.34998	9	1	1	0				03_azaGFP::1::46_chr1
02_GFPPKC	1	45	1	52730950	52731177	227	2.02326	52731088	1.96274	5	1	1	0				02_GFPPKC::1::45_chr1
06_GFPPKCDsRedDNMT	1	50	1	53020411	53020745	334	2.34839	53020496	2.20639	9	1	1	1	LOC440590	374	in gene	06_GFPPKCDsRedDNMT::1::50_chr1
01_GFP	1	46	1	53020484	53020704	220	2.01163	53020496	1.95349	6	1	1	1	LOC440590	390	in gene	01_GFP::1::46_chr1
02_GFPPKC	1	46	1	53020484	53020704	220	2.06148	53020496	1.98137	6	1	1	1	LOC440590	390	in gene	02_GFPPKC::1::46_chr1
04_azaGFPPKC	1	43	1	53616276	53616585	309	2.65369	53616359	2.49348	9	1	1	1	FLJ40434	1284	in gene	04_azaGFPPKC::1::43_chr1
03_azaGFP	1	47	1	54584362	54584708	346	2.46866	54584452	2.35934	5	1	2	1	SSBP3	-618	upstream	03_azaGFP::1::47_chr1
01_GFP	1	47	1	56823067	56823350	283	2.08685	56823155	2.06031	7	2	1	1	PRKAA2	167	in gene	01_GFP::1::47_chr1
02_GFPPKC	1	47	1	56823067	56823350	283	2.14286	56823188	2.0633	7	1	1	1	PRKAA2	167	in gene	02_GFPPKC::1::47_chr1
04_azaGFPPKC	1	44	1	56823067	56823350	283	2.99612	56823317	2.67545	7	2	1	1	PRKAA2	167	in gene	04_azaGFPPKC::1::44_chr1
05_GFPDsRedDNMT	1	49	1	56823067	56823350	283	2.44803	56823274	2.42903	7	3	1	1	PRKAA2	167	in gene	05_GFPDsRedDNMT::1::49_chr1
06_GFPPKCDsRedDNMT	1	51	1	56823067	56823350	283	2.35429	56823218	2.28445	7	1	1	1	PRKAA2	167	in gene	06_GFPPKCDsRedDNMT::1::51_chr1
05_GFPDsRedDNMT	1	50	1	58753907	58754354	447	2.54128	58754223	2.4194	11	1	1	1	TACSTD2	1336	in gene	05_GFPDsRedDNMT::1::50_chr1
04_azaGFPPKC	1	45	1	58753791	58754530	739	2.75321	58754205	2.58149	19	2	1	1	TACSTD2	1306	in gene	04_azaGFPPKC::1::45_chr1
02_GFPPKC	1	48	1	58754036	58754530	494	2.17961	58754223	1.96505	14	1	1	1	TACSTD2	1183	in gene	02_GFPPKC::1::48_chr1
06_GFPPKCDsRedDNMT	1	52	1	62496568	62497111	543	2.27567	62496617	2.1519	16	1	1	1	LOC163782	265	in gene	06_GFPPKCDsRedDNMT::1::52_chr1
05_GFPDsRedDNMT	1	51	1	64381122	64381451	329	2.84758	64381292	2.52127	9	1	0	1	MGC35130	-225	upstream	05_GFPDsRedDNMT::1::51_chr1
03_azaGFP	1	48	1	64381160	64381520	360	2.65967	64381328	2.33899	10	1	0	1	MGC35130	-171	upstream	03_azaGFP::1::48_chr1
04_azaGFPPKC	1	46	1	64381058	64381652	594	4.05683	64381328	3.0615	17	1	0	1	MGC35130	-156	upstream	04_azaGFPPKC::1::46_chr1
01_GFP	1	48	1	64381122	64381621	499	2.41618	64381292	2.21069	14	1	0	1	MGC35130	-140	upstream	01_GFP::1::48_chr1
05_GFPDsRedDNMT	1	52	1	75307875	75308432	557	2.34433	75307887	2.27895	15	1	1	1	LHX8	2013	in gene	05_GFPDsRedDNMT::1::52_chr1
01_GFP	1	49	1	86882406	86882683	277	2.16042	86882522	2.07763	8	1	1	1	SH3GLB1	19	in gene	01_GFP::1::49_chr1
06_GFPPKCDsRedDNMT	1	53	1	89998621	89998893	272	2.42716	89998838	2.37014	3	1	1	1	LRRC5	-777	upstream	06_GFPPKCDsRedDNMT::1::53_chr1
01_GFP	1	50	1	90901892	90902289	397	2.16086	90902048	2.06617	11	1	0	2	BARHL2, LOC388648	-7275, -6050	upstream, upstream	01_GFP::1::50_chr1
05_GFPDsRedDNMT	1	53	1	90901892	90902289	397	2.5066	90902167	2.41877	11	1	0	2	BARHL2, LOC388648	-7275, -6050	upstream, upstream	05_GFPDsRedDNMT::1::53_chr1
04_azaGFPPKC	1	47	1	92126347	92126883	536	2.71938	92126775	2.56321	16	1	1	1	BRDT	-538	upstream	04_azaGFPPKC::1::47_chr1
04_azaGFPPKC	1	48	1	92658688	92658900	212	2.4126	92658791	2.38277	6	2	1	1	GFI1	5660	in gene	04_azaGFPPKC::1::48_chr1
04_azaGFPPKC	1	49	1	92659236	92660170	934	2.78471	92660091	2.44986	26	1	1	1	GFI1	4751	in gene	04_azaGFPPKC::1::49_chr1
01_GFP	1	51	1	92664073	92664329	256	2.03413	92664130	1.9742	7	1	1	1	GFI1	253	in gene	01_GFP::1::51_chr1
01_GFP	1	52	1	93138837	93139071	234	2.3253	93138998	2.138	7	1	1	1	LOC388650	90	in gene	01_GFP::1::52_chr1
05_GFPDsRedDNMT	1	54	1	93138940	93139170	230	2.56689	93139017	2.47531	5	2	1	1	LOC388650	-11	upstream	05_GFPDsRedDNMT::1::54_chr1
06_GFPPKCDsRedDNMT	1	54	1	94414741	94415028	287	2.49536	94414947	2.34256	8	1	1	1	PARG1	326	in gene	06_GFPPKCDsRedDNMT::1::54_chr1
02_GFPPKC	1	49	1	100215903	100216272	369	2.27339	100216012	2.08343	10	1	1	1	HIAT1	277	in gene	02_GFPPKC::1::49_chr1
06_GFPPKCDsRedDNMT	1	55	1	100215903	100216306	403	2.84873	100216012	2.51894	11	1	1	1	HIAT1	294	in gene	06_GFPPKCDsRedDNMT::1::55_chr1
05_GFPDsRedDNMT	1	55	1	100215961	100216272	311	2.43185	100216012	2.28835	8	1	1	1	HIAT1	306	in gene	05_GFPDsRedDNMT::1::55_chr1
04_azaGFPPKC	1	50	1	108915668	108915905	237	2.93878	108915731	2.79063	7	2	1	1	FLJ30525	404	in gene	04_azaGFPPKC::1::50_chr1
06_GFPPKCDsRedDNMT	1	56	1	108915632	108915940	308	2.66924	108915731	2.54501	9	2	1	1	FLJ30525	404	in gene	06_GFPPKCDsRedDNMT::1::56_chr1
03_azaGFP	1	49	1	108915632	108916121	489	2.4665	108915714	2.26597	14	3	1	1	FLJ30525	314	in gene	03_azaGFP::1::49_chr1
01_GFP	1	53	1	109131383	109131632	249	2.04741	109131413	1.97063	6	2	1	1	GPSM2	-8432	upstream	01_GFP::1::53_chr1
04_azaGFPPKC	1	51	1	109506585	109507107	522	5.30556	109507057	3.65607	15	1	0	1	CELSR2	2163	in gene	04_azaGFPPKC::1::51_chr1
01_GFP	1	54	1	109506688	109507107	419	2.88256	109506983	2.45953	12	1	0	1	CELSR2	2214	in gene	01_GFP::1::54_chr1
02_GFPPKC	1	50	1	109506730	109507107	377	2.84839	109507094	2.4557	11	1	0	1	CELSR2	2235	in gene	02_GFPPKC::1::50_chr1
03_azaGFP	1	50	1	109506730	109507107	377	3.16914	109507094	2.5644	11	1	0	1	CELSR2	2235	in gene	03_azaGFP::1::50_chr1
05_GFPDsRedDNMT	1	56	1	109506764	109507107	343	3.60591	109507094	3.04829	10	1	0	1	CELSR2	2252	in gene	05_GFPDsRedDNMT::1::56_chr1
06_GFPPKCDsRedDNMT	1	57	1	109721359	109721724	365	2.47704	109721489	2.32857	10	1	1	1	LOC284612	399	in gene	06_GFPPKCDsRedDNMT::1::57_chr1
01_GFP	1	55	1	109874559	109874776	217	2.20174	109874680	2.11461	6	1	1	2	GNAT2, AMPD2	-6920, 115	upstream, in gene	01_GFP::1::55_chr1
05_GFPDsRedDNMT	1	57	1	110322956	110323440	484	2.49149	110322968	2.39613	13	1	1	2	FAM40A, ALX3	27363, 2078	in gene, in gene	05_GFPDsRedDNMT::1::57_chr1
04_azaGFPPKC	1	52	1	110322956	110323846	890	3.42466	110323507	2.63596	24	1	1	2	FAM40A, ALX3	27566, 1875	in gene, in gene	04_azaGFPPKC::1::52_chr1
06_GFPPKCDsRedDNMT	1	58	1	110323078	110323740	662	2.55819	110323318	2.27713	18	1	1	2	FAM40A, ALX3	27574, 1867	in gene, in gene	06_GFPPKCDsRedDNMT::1::58_chr1
02_GFPPKC	1	51	1	110464801	110465390	589	2.21402	110465142	2.03652	17	1	1	1	KCNC4	-924	upstream	02_GFPPKC::1::51_chr1
03_azaGFP	1	51	1	110464801	110465426	625	2.49142	110465142	2.2641	18	1	1	1	KCNC4	-906	upstream	03_azaGFP::1::51_chr1
05_GFPDsRedDNMT	1	58	1	110464968	110465312	344	2.5807	110465142	2.38316	11	1	1	1	KCNC4	-879	upstream	05_GFPDsRedDNMT::1::58_chr1
01_GFP	1	56	1	110464801	110465579	778	2.36967	110465142	2.21996	20	1	1	1	KCNC4	-829	upstream	01_GFP::1::56_chr1
06_GFPPKCDsRedDNMT	1	59	1	110464837	110465579	742	2.73956	110465236	2.41635	19	1	1	1	KCNC4	-811	upstream	06_GFPPKCDsRedDNMT::1::59_chr1
04_azaGFPPKC	1	53	1	110928637	110929106	469	2.51098	110928796	2.41409	13	1	1	1	KCNA3	826	in gene	04_azaGFPPKC::1::53_chr1
04_azaGFPPKC	1	54	1	112236290	112237446	1156	5.20945	112236836	3.67183	32	2	1	1	KCND3	6951	in gene	04_azaGFPPKC::1::54_chr1
05_GFPDsRedDNMT	1	59	1	112236290	112237513	1223	4.60995	112236951	3.43358	34	1	1	1	KCND3	6918	in gene	05_GFPDsRedDNMT::1::59_chr1
02_GFPPKC	1	52	1	112236327	112237513	1186	3.49593	112236951	2.67381	33	1	1	1	KCND3	6899	in gene	02_GFPPKC::1::52_chr1
03_azaGFP	1	52	1	112236443	112237408	965	3.62338	112236987	2.88654	27	1	1	1	KCND3	6894	in gene	03_azaGFP::1::52_chr1
01_GFP	1	57	1	112236551	112237334	783	2.74822	112236987	2.41947	22	1	1	1	KCND3	6877	in gene	01_GFP::1::57_chr1
06_GFPPKCDsRedDNMT	1	60	1	112236654	112237370	716	3.26597	112236951	2.64576	20	1	1	1	KCND3	6807	in gene	06_GFPPKCDsRedDNMT::1::60_chr1
02_GFPPKC	1	53	1	112244584	112244852	268	2.28246	112244654	2.18557	8	2	1	1	KCND3	-899	upstream	02_GFPPKC::1::53_chr1
05_GFPDsRedDNMT	1	60	1	112244584	112244852	268	2.66387	112244818	2.42917	8	1	1	1	KCND3	-899	upstream	05_GFPDsRedDNMT::1::60_chr1
01_GFP	1	58	1	112244584	112245208	624	2.33081	112244713	2.20722	14	1	1	1	KCND3	-1077	upstream	01_GFP::1::58_chr1
02_GFPPKC	1	54	1	114013806	114014099	293	1.98871	114014086	1.97774	8	1	1	2	PHTF1, FLJ11220	-554, 53160	upstream, downstream	02_GFPPKC::1::54_chr1
02_GFPPKC	1	55	1	116231201	116231599	398	2.08059	116231289	1.98456	11	1	1	1	SLC22A15	239	in gene	02_GFPPKC::1::55_chr1
05_GFPDsRedDNMT	1	61	1	117621612	117621919	307	2.58311	117621830	2.47246	9	1	1	1	MAN1A2	-362	upstream	05_GFPDsRedDNMT::1::61_chr1
05_GFPDsRedDNMT	1	62	1	144455163	144455861	698	2.80254	144455710	2.50218	20	1	0	1	GJA5	14746	in gene	05_GFPDsRedDNMT::1::62_chr1
04_azaGFPPKC	1	55	1	144455163	144456274	1111	2.79565	144455710	2.40867	31	1	0	1	GJA5	14540	in gene	04_azaGFPPKC::1::55_chr1
02_GFPPKC	1	56	1	145681867	145683106	1239	3.75267	145682512	2.99906	35	1	2	2	LOC440683, LOC440684	32413, -167	downstream, upstream	02_GFPPKC::1::56_chr1
03_azaGFP	1	53	1	145681867	145683106	1239	3.97399	145682614	3.00387	35	1	2	2	LOC440683, LOC440684	32413, -167	downstream, upstream	03_azaGFP::1::53_chr1
05_GFPDsRedDNMT	1	63	1	145681867	145683106	1239	5.48485	145682529	4.00657	35	2	2	2	LOC440683, LOC440684	32413, -167	downstream, upstream	05_GFPDsRedDNMT::1::63_chr1
04_azaGFPPKC	1	56	1	145681867	145683142	1275	5.80688	145682512	3.9036	36	1	2	2	LOC440683, LOC440684	32431, -149	downstream, upstream	04_azaGFPPKC::1::56_chr1
06_GFPPKCDsRedDNMT	1	61	1	145682018	145682992	974	3.34543	145682614	2.73367	28	1	2	2	LOC440683, LOC440684	32432, -148	downstream, upstream	06_GFPPKCDsRedDNMT::1::61_chr1
01_GFP	1	59	1	145682018	145683070	1052	3.39627	145682808	2.72706	30	1	2	2	LOC440683, LOC440684	32471, -109	downstream, upstream	01_GFP::1::59_chr1
04_azaGFPPKC	1	57	1	146596938	146597596	658	3.51448	146597268	2.98285	18	1	2	2	LOC440689, LOC441906	-301, 3819	upstream, downstream	04_azaGFPPKC::1::57_chr1
05_GFPDsRedDNMT	1	64	1	146597186	146597502	316	2.43781	146597268	2.31704	9	1	2	2	LOC440689, LOC441906	-378, 3742	upstream, downstream	05_GFPDsRedDNMT::1::64_chr1
03_azaGFP	1	54	1	146597256	146597502	246	2.2106	146597489	2.13304	7	1	2	2	LOC440689, LOC441906	-413, 3707	upstream, downstream	03_azaGFP::1::54_chr1
01_GFP	1	60	1	148623807	148624503	696	2.24495	148624041	2.0229	17	1	1	2	RORC, FLJ37964	-6773, 15091	upstream, downstream	01_GFP::1::60_chr1
02_GFPPKC	1	57	1	148623807	148624503	696	2.28155	148624061	2.09702	17	2	1	2	RORC, FLJ37964	-6773, 15091	upstream, downstream	02_GFPPKC::1::57_chr1
05_GFPDsRedDNMT	1	65	1	148624003	148624581	578	2.85821	148624390	2.67465	15	1	1	2	RORC, FLJ37964	-6910, 14954	upstream, downstream	05_GFPDsRedDNMT::1::65_chr1
04_azaGFPPKC	1	58	1	148624029	148624581	552	2.94354	148624460	2.73364	14	1	1	2	RORC, FLJ37964	-6923, 14941	upstream, downstream	04_azaGFPPKC::1::58_chr1
03_azaGFP	1	55	1	148624003	148624908	905	2.61714	148624460	2.32939	24	1	1	2	RORC, FLJ37964	-7073, 14791	upstream, downstream	03_azaGFP::1::55_chr1
04_azaGFPPKC	1	59	1	150465038	150465537	499	3.23371	150465524	2.89122	14	1	1	2	ILF2, NPR1	-8735, 1101	upstream, in gene	04_azaGFPPKC::1::59_chr1
05_GFPDsRedDNMT	1	66	1	150465139	150465537	398	2.90094	150465524	2.67057	11	1	1	2	ILF2, NPR1	-8786, 1152	upstream, in gene	05_GFPDsRedDNMT::1::66_chr1
06_GFPPKCDsRedDNMT	1	62	1	150465187	150465537	350	2.60995	150465449	2.39614	10	1	1	2	ILF2, NPR1	-8810, 1176	upstream, in gene	06_GFPPKCDsRedDNMT::1::62_chr1
01_GFP	1	61	1	150465264	150465537	273	2.30964	150465485	2.18924	8	1	1	2	ILF2, NPR1	-8848, 1214	upstream, in gene	01_GFP::1::61_chr1
02_GFPPKC	1	58	1	150465264	150465537	273	2.17102	150465524	2.08686	8	1	1	2	ILF2, NPR1	-8848, 1214	upstream, in gene	02_GFPPKC::1::58_chr1
03_azaGFP	1	56	1	151287583	151287895	312	2.26407	151287695	2.15912	9	2	1	1	LOC126669	-164	upstream	03_azaGFP::1::56_chr1
01_GFP	1	62	1	151287715	151288000	285	2.08833	151287882	2.00933	8	1	1	1	LOC126669	-282	upstream	01_GFP::1::62_chr1
06_GFPPKCDsRedDNMT	1	63	1	151287403	151288437	1034	2.86381	151288318	2.47424	30	1	1	1	LOC126669	-345	upstream	06_GFPPKCDsRedDNMT::1::63_chr1
05_GFPDsRedDNMT	1	67	1	151288172	151288854	682	2.64524	151288318	2.43377	20	1	1	1	LOC126669	-938	upstream	05_GFPDsRedDNMT::1::67_chr1
04_azaGFPPKC	1	60	1	151973373	151974133	760	3.07856	151974088	2.68488	22	1	0	3	TRIM46, MUC1, THBS3	14320, 2003, 17010	downstream, in gene, downstream	04_azaGFPPKC::1::60_chr1
02_GFPPKC	1	59	1	151973478	151974133	655	2.8477	151974120	2.27999	19	1	0	3	TRIM46, MUC1, THBS3	14372, 1951, 16958	downstream, in gene, downstream	02_GFPPKC::1::59_chr1
05_GFPDsRedDNMT	1	68	1	151973796	151974133	337	3.19555	151974088	2.81615	10	1	0	3	TRIM46, MUC1, THBS3	14531, 1792, 16799	downstream, in gene, downstream	05_GFPDsRedDNMT::1::68_chr1
03_azaGFP	1	57	1	151973870	151974133	263	2.53927	151974088	2.38109	8	1	0	3	TRIM46, MUC1, THBS3	14568, 1755, 16762	downstream, in gene, downstream	03_azaGFP::1::57_chr1
01_GFP	1	63	1	152038075	152038467	392	1.99235	152038381	1.94255	11	1	1	3	C1orf2, SCAMP3, CLK2	76, 6997, 18083	in gene, downstream, downstream	01_GFP::1::63_chr1
05_GFPDsRedDNMT	1	69	1	152053296	152053521	225	2.95455	152053308	2.64986	6	1	0	3	SCAMP3, CLK2, HCN3	-8140, 2946, -7039	upstream, in gene, upstream	05_GFPDsRedDNMT::1::69_chr1
04_azaGFPPKC	1	61	1	152053296	152053897	601	3.32414	152053308	2.63925	16	1	0	3	SCAMP3, CLK2, HCN3	-8328, 2758, -6851	upstream, in gene, upstream	04_azaGFPPKC::1::61_chr1
05_GFPDsRedDNMT	1	70	1	153028420	153028637	217	2.92	153028527	2.66658	7	1	1	4	PMF1, BGLAP, PAQR6, EST1B	32639, 3450, 2388, 37165	downstream, downstream, in gene, downstream	05_GFPDsRedDNMT::1::70_chr1
02_GFPPKC	1	60	1	153028420	153028670	250	2.49855	153028527	2.24941	8	1	1	4	PMF1, BGLAP, PAQR6, EST1B	32656, 3467, 2371, 37148	downstream, downstream, in gene, downstream	02_GFPPKC::1::60_chr1
03_azaGFP	1	58	1	153028420	153028670	250	2.56008	153028527	2.31947	8	1	1	4	PMF1, BGLAP, PAQR6, EST1B	32656, 3467, 2371, 37148	downstream, downstream, in gene, downstream	03_azaGFP::1::58_chr1
01_GFP	1	64	1	153028420	153028705	285	2.39003	153028527	2.26472	9	1	1	4	PMF1, BGLAP, PAQR6, EST1B	32673, 3484, 2354, 37131	downstream, downstream, in gene, downstream	01_GFP::1::64_chr1
06_GFPPKCDsRedDNMT	1	64	1	158307483	158308030	547	2.26593	158308017	2.16573	16	1	1	2	FCGR2A, HSPA6	19440, 665	downstream, in gene	06_GFPPKCDsRedDNMT::1::64_chr1
01_GFP	1	65	1	158307525	158308102	577	2.45818	158307918	2.25263	17	1	1	2	FCGR2A, HSPA6	19497, 722	downstream, in gene	01_GFP::1::65_chr1
05_GFPDsRedDNMT	1	71	1	158307447	158308246	799	3.20177	158307718	2.85766	23	1	1	2	FCGR2A, HSPA6	19530, 755	downstream, in gene	05_GFPDsRedDNMT::1::71_chr1
03_azaGFP	1	59	1	158307483	158308246	763	2.65832	158307718	2.45718	22	1	1	2	FCGR2A, HSPA6	19548, 773	downstream, in gene	03_azaGFP::1::59_chr1
02_GFPPKC	1	61	1	158307525	158308210	685	2.49383	158307718	2.25054	20	1	1	2	FCGR2A, HSPA6	19551, 776	downstream, in gene	02_GFPPKC::1::61_chr1
04_azaGFPPKC	1	62	1	158307447	158308322	875	3.85115	158307718	3.32705	25	1	1	2	FCGR2A, HSPA6	19568, 793	downstream, in gene	04_azaGFPPKC::1::62_chr1
04_azaGFPPKC	1	63	1	162056255	162056558	303	2.7428	162056417	2.61549	9	1	1	1	LMX1A	269	in gene	04_azaGFPPKC::1::63_chr1
01_GFP	1	66	1	162867053	162867357	304	2.11461	162867139	2.0253	8	2	1	1	LOC149297	-62	upstream	01_GFP::1::66_chr1
06_GFPPKCDsRedDNMT	1	65	1	165806738	165807879	1141	2.71597	165807323	2.4406	32	2	1	1	ATP1B1	-332	upstream	06_GFPPKCDsRedDNMT::1::65_chr1
03_azaGFP	1	60	1	165807306	165807674	368	2.15538	165807365	2.00924	10	2	1	1	ATP1B1	-150	upstream	03_azaGFP::1::60_chr1
01_GFP	1	67	1	165807306	165807710	404	2.11811	165807661	1.96417	11	1	1	1	ATP1B1	-132	upstream	01_GFP::1::67_chr1
03_azaGFP	1	61	1	175425908	175426244	336	2.37003	175426131	2.28094	6	3	1	1	RALGPS2	119	in gene	03_azaGFP::1::61_chr1
06_GFPPKCDsRedDNMT	1	66	1	177613303	177613543	240	2.44268	177613387	2.28645	7	1	1	1	KIAA1614	205	in gene	06_GFPPKCDsRedDNMT::1::66_chr1
01_GFP	1	68	1	197439919	197440315	396	2.2486	197439980	2.13418	11	1	1	1	KIAA1078	-226	upstream	01_GFP::1::68_chr1
02_GFPPKC	1	62	1	197439968	197440287	319	2.08023	197440077	2.0107	9	1	1	1	KIAA1078	-216	upstream	02_GFPPKC::1::62_chr1
03_azaGFP	1	62	1	197440065	197440287	222	2.18056	197440077	2.07653	6	1	1	1	KIAA1078	-167	upstream	03_azaGFP::1::62_chr1
04_azaGFPPKC	1	64	1	198350747	198351444	697	2.91624	198351244	2.67498	20	1	1	1	NAV1	1988	in gene	04_azaGFPPKC::1::64_chr1
05_GFPDsRedDNMT	1	72	1	198350967	198351412	445	2.46078	198351244	2.35836	13	1	1	1	NAV1	2082	in gene	05_GFPDsRedDNMT::1::72_chr1
01_GFP	1	69	1	198350932	198351522	590	2.20272	198351470	2.09384	17	2	1	1	NAV1	2120	in gene	01_GFP::1::69_chr1
02_GFPPKC	1	63	1	198351097	198351444	347	2.0331	198351244	1.98184	10	1	1	1	NAV1	2163	in gene	02_GFPPKC::1::63_chr1
06_GFPPKCDsRedDNMT	1	67	1	198845221	198845510	289	2.50323	198845269	2.38637	9	1	1	2	ARL10B, PTPN7	158, 16043	in gene, downstream	06_GFPPKCDsRedDNMT::1::67_chr1
02_GFPPKC	1	64	1	201112298	201112561	263	2.03032	201112456	1.96455	7	1	1	1	PPP1R15B	147	in gene	02_GFPPKC::1::64_chr1
05_GFPDsRedDNMT	1	73	1	202332213	202332428	215	2.615	202332380	2.47908	3	1	1	1	ELK4	1337	in gene	05_GFPDsRedDNMT::1::73_chr1
06_GFPPKCDsRedDNMT	1	68	1	202332368	202332691	323	2.31253	202332380	2.0293	8	1	1	1	ELK4	1128	in gene	06_GFPPKCDsRedDNMT::1::68_chr1
06_GFPPKCDsRedDNMT	1	69	1	202381045	202381284	239	2.34028	202381057	2.22319	7	1	1	1	Prostein	66	in gene	06_GFPPKCDsRedDNMT::1::69_chr1
05_GFPDsRedDNMT	1	74	1	205793357	205793657	300	2.3683	205793369	2.32547	9	1	1	1	LOC391158	-431	upstream	05_GFPDsRedDNMT::1::74_chr1
01_GFP	1	70	1	206499604	206500103	499	2.43041	206500010	2.21911	9	1	1	0				01_GFP::1::70_chr1
05_GFPDsRedDNMT	1	75	1	206499604	206500103	499	3.00524	206499937	2.58581	9	1	1	0				05_GFPDsRedDNMT::1::75_chr1
03_azaGFP	1	63	1	206499698	206500023	325	2.73078	206499937	2.57075	4	1	1	0				03_azaGFP::1::63_chr1
06_GFPPKCDsRedDNMT	1	70	1	206499925	206500139	214	2.36273	206500010	2.31679	6	1	1	0				06_GFPPKCDsRedDNMT::1::70_chr1
06_GFPPKCDsRedDNMT	1	71	1	206794592	206794966	374	2.3736	206794868	2.23429	9	1	1	1	SERTAD4	189	in gene	06_GFPPKCDsRedDNMT::1::71_chr1
06_GFPPKCDsRedDNMT	1	72	1	208847187	208847787	600	2.37326	208847279	2.16346	15	1	1	1	PPP2R5A	213	in gene	06_GFPPKCDsRedDNMT::1::72_chr1
06_GFPPKCDsRedDNMT	1	73	1	209419762	209420126	364	2.49853	209419985	2.35476	10	1	1	1	FLVCR	-48	upstream	06_GFPPKCDsRedDNMT::1::73_chr1
06_GFPPKCDsRedDNMT	1	74	1	220677731	220678261	530	2.28455	220677755	2.0814	16	2	1	2	LOC388746, DEGS	-512, 333	upstream, in gene	06_GFPPKCDsRedDNMT::1::74_chr1
04_azaGFPPKC	1	65	1	222303597	222303866	269	2.47878	222303691	2.41115	8	2	0	1	LEFTY3	6138	downstream	04_azaGFPPKC::1::65_chr1
01_GFP	1	71	1	224441808	224442731	923	2.66871	224442355	2.25949	17	1	1	1	WNT9A	65	in gene	01_GFP::1::71_chr1
05_GFPDsRedDNMT	1	76	1	224442240	224442644	404	3.07534	224442355	2.74647	6	1	1	1	WNT9A	-108	upstream	05_GFPDsRedDNMT::1::76_chr1
03_azaGFP	1	64	1	224442279	224442783	504	2.91814	224442355	2.45853	8	1	1	1	WNT9A	-197	upstream	03_azaGFP::1::64_chr1
01_GFP	1	72	1	224466037	224466421	384	2.09084	224466239	2.00704	11	2	0	2	LOC440726, LOC401984	4866, 34600	in gene, downstream	01_GFP::1::72_chr1
05_GFPDsRedDNMT	1	77	1	224464735	224468561	3826	3.65053	224468192	2.5636	105	1	1	2	LOC440726, LOC401984	5285, 34181	in gene, downstream	05_GFPDsRedDNMT::1::77_chr1
02_GFPPKC	1	65	1	224467051	224468524	1473	2.45568	224468192	2.09882	41	1	1	2	LOC440726, LOC401984	6424, 33042	in gene, downstream	02_GFPPKC::1::65_chr1
04_azaGFPPKC	1	66	1	224467310	224468524	1214	3.32556	224468192	2.68063	34	1	1	2	LOC440726, LOC401984	6554, 32912	in gene, downstream	04_azaGFPPKC::1::66_chr1
01_GFP	1	73	1	224467736	224468524	788	2.29785	224468192	2.07687	22	1	1	2	LOC440726, LOC401984	6767, 32699	in gene, downstream	01_GFP::1::73_chr1
03_azaGFP	1	65	1	224467736	224468524	788	2.4959	224467784	2.27237	22	1	1	2	LOC440726, LOC401984	6767, 32699	in gene, downstream	03_azaGFP::1::65_chr1
06_GFPPKCDsRedDNMT	1	75	1	224597107	224597898	791	2.89033	224597806	2.4008	19	1	1	4	ARF1, C1orf35, MRPL55, LOC391174	5988, 255, 6237, 31926	downstream, in gene, downstream, downstream	06_GFPPKCDsRedDNMT::1::75_chr1
06_GFPPKCDsRedDNMT	1	76	1	224652331	224652979	648	2.58161	224652782	2.28196	13	1	1	3	GUK1, GJA12, LOC200205	17903, 8367, -7217	downstream, in gene, upstream	06_GFPPKCDsRedDNMT::1::76_chr1
02_GFPPKC	1	66	1	224706490	224706720	230	2.05829	224706645	2.00926	7	1	1	1	OBSCN	4039	in gene	02_GFPPKC::1::66_chr1
04_azaGFPPKC	1	67	1	224706490	224706720	230	2.4822	224706628	2.44457	7	2	1	1	OBSCN	4039	in gene	04_azaGFPPKC::1::67_chr1
06_GFPPKCDsRedDNMT	1	77	1	224900800	224901028	228	2.36088	224900994	2.27807	7	1	1	2	TRIM11, TRIM17	338, 10127	in gene, downstream	06_GFPPKCDsRedDNMT::1::77_chr1
04_azaGFPPKC	1	68	1	224910134	224910555	421	3.94479	224910183	3.28586	8	1	1	3	TRIM11, TRIM17, HIST3H3	-9092, 697, 9417	upstream, in gene, downstream	04_azaGFPPKC::1::68_chr1
03_azaGFP	1	66	1	224910134	224910708	574	3.09396	224910227	2.51715	12	1	1	3	TRIM11, TRIM17, HIST3H3	-9169, 620, 9340	upstream, in gene, downstream	03_azaGFP::1::66_chr1
05_GFPDsRedDNMT	1	78	1	224910099	224910835	736	3.67769	224910227	2.70065	17	1	1	3	TRIM11, TRIM17, HIST3H3	-9215, 574, 9294	upstream, in gene, downstream	05_GFPDsRedDNMT::1::78_chr1
01_GFP	1	74	1	224953012	224953220	208	2.09677	224953137	2.01104	5	1	1	4	LOC391175, HIST3H2A, HIST3H2BB, HIST3H2BA	-9060, -821, 573, 5914	upstream, upstream, downstream, downstream	01_GFP::1::74_chr1
01_GFP	1	75	1	225082793	225083723	930	2.88676	225083710	2.26047	26	1	1	1	LOC440727	-10151	upstream	01_GFP::1::75_chr1
02_GFPPKC	1	67	1	225082793	225083723	930	3.15739	225083673	2.74003	26	1	1	1	LOC440727	-10151	upstream	02_GFPPKC::1::67_chr1
05_GFPDsRedDNMT	1	79	1	225082793	225083723	930	4.2605	225083673	3.7438	26	1	1	1	LOC440727	-10151	upstream	05_GFPDsRedDNMT::1::79_chr1
03_azaGFP	1	67	1	225082827	225083723	896	2.99746	225083710	2.36976	25	1	1	1	LOC440727	-10134	upstream	03_azaGFP::1::67_chr1
04_azaGFPPKC	1	69	1	225082827	225083723	896	3.75732	225083710	2.83654	25	1	1	1	LOC440727	-10134	upstream	04_azaGFPPKC::1::69_chr1
03_azaGFP	1	68	1	225084226	225084773	547	4.01018	225084238	3.63017	15	1	1	1	LOC440727	-8910	upstream	03_azaGFP::1::68_chr1
06_GFPPKCDsRedDNMT	1	78	1	225084226	225084773	547	4.02048	225084238	3.05687	15	1	1	1	LOC440727	-8910	upstream	06_GFPPKCDsRedDNMT::1::78_chr1
01_GFP	1	76	1	225084226	225085059	833	3.70538	225084238	3.35718	16	1	1	1	LOC440727	-8767	upstream	01_GFP::1::76_chr1
02_GFPPKC	1	68	1	225084226	225085964	1738	4.41033	225084238	3.21543	41	1	1	1	LOC440727	-8314	upstream	02_GFPPKC::1::68_chr1
04_azaGFPPKC	1	70	1	225084226	225085964	1738	5.48008	225084238	3.46255	41	1	1	1	LOC440727	-8314	upstream	04_azaGFPPKC::1::70_chr1
05_GFPDsRedDNMT	1	80	1	225084226	225085964	1738	5.52442	225084238	4.18127	41	1	1	1	LOC440727	-8314	upstream	05_GFPDsRedDNMT::1::80_chr1
03_azaGFP	1	69	1	225085256	225085964	708	3.17074	225085817	2.56316	20	1	1	1	LOC440727	-7799	upstream	03_azaGFP::1::69_chr1
01_GFP	1	77	1	225085431	225085964	533	2.36564	225085817	2.19973	15	1	1	1	LOC440727	-7712	upstream	01_GFP::1::77_chr1
06_GFPPKCDsRedDNMT	1	79	1	225085538	225085964	426	2.27913	225085787	2.13237	12	1	1	1	LOC440727	-7658	upstream	06_GFPPKCDsRedDNMT::1::79_chr1
06_GFPPKCDsRedDNMT	1	80	1	225086467	225087014	547	3.23609	225086518	2.97828	15	1	1	1	LOC440727	-6669	upstream	06_GFPPKCDsRedDNMT::1::80_chr1
01_GFP	1	78	1	225086467	225088195	1728	3.30183	225086518	2.57671	41	2	1	1	LOC440727	-6078	upstream	01_GFP::1::78_chr1
02_GFPPKC	1	69	1	225086467	225088195	1728	3.84503	225086557	2.93569	41	1	1	1	LOC440727	-6078	upstream	02_GFPPKC::1::69_chr1
03_azaGFP	1	70	1	225086467	225088195	1728	3.25466	225086557	2.68258	41	1	1	1	LOC440727	-6078	upstream	03_azaGFP::1::70_chr1
04_azaGFPPKC	1	71	1	225086467	225088195	1728	3.90077	225086557	3.01266	41	1	1	1	LOC440727	-6078	upstream	04_azaGFPPKC::1::71_chr1
05_GFPDsRedDNMT	1	81	1	225086467	225088195	1728	5.14527	225086557	3.92266	41	1	1	1	LOC440727	-6078	upstream	05_GFPDsRedDNMT::1::81_chr1
06_GFPPKCDsRedDNMT	1	81	1	225088644	225089290	646	3.51303	225088796	3.11223	18	1	1	1	LOC440727	-4442	upstream	06_GFPPKCDsRedDNMT::1::81_chr1
01_GFP	1	79	1	225088644	225089324	680	3.40244	225088796	3.19488	19	1	1	1	LOC440727	-4425	upstream	01_GFP::1::79_chr1
02_GFPPKC	1	70	1	225088644	225089324	680	3.8595	225088796	3.51618	19	1	1	1	LOC440727	-4425	upstream	02_GFPPKC::1::70_chr1
03_azaGFP	1	71	1	225088644	225089324	680	3.79097	225088796	3.30684	19	1	1	1	LOC440727	-4425	upstream	03_azaGFP::1::71_chr1
04_azaGFPPKC	1	72	1	225088644	225089324	680	5.07046	225088656	4.24168	19	1	1	1	LOC440727	-4425	upstream	04_azaGFPPKC::1::72_chr1
05_GFPDsRedDNMT	1	82	1	225088644	225089324	680	5.67832	225088796	4.64016	19	1	1	1	LOC440727	-4425	upstream	05_GFPDsRedDNMT::1::82_chr1
03_azaGFP	1	72	1	227310960	227311313	353	2.13412	227310972	2.05043	6	1	1	2	FLJ14525, LOC440729	-124, 144	upstream, in gene	03_azaGFP::1::72_chr1
04_azaGFPPKC	1	73	1	227310960	227311350	390	2.5238	227310972	2.24487	7	1	1	2	FLJ14525, LOC440729	-143, 163	upstream, in gene	04_azaGFPPKC::1::73_chr1
06_GFPPKCDsRedDNMT	1	82	1	227310893	227311557	664	2.90082	227310972	2.49466	15	1	1	2	FLJ14525, LOC440729	-213, 233	upstream, in gene	06_GFPPKCDsRedDNMT::1::82_chr1
06_GFPPKCDsRedDNMT	1	83	1	231994164	231994714	550	2.45388	231994617	2.23775	15	1	1	1	MGC39558	-617	upstream	06_GFPPKCDsRedDNMT::1::83_chr1
02_GFPPKC	1	71	1	232966783	232967149	366	2.7322	232966951	2.7322	10	10	0	2	EDARADD, ENO1P	83245, -5457	in gene, upstream	02_GFPPKC::1::71_chr1
03_azaGFP	1	73	1	232966783	232967149	366	2.44657	232966951	2.44657	10	10	0	2	EDARADD, ENO1P	83245, -5457	in gene, upstream	03_azaGFP::1::73_chr1
04_azaGFPPKC	1	74	1	232966783	232967149	366	3.36458	232966951	3.36458	10	10	0	2	EDARADD, ENO1P	83245, -5457	in gene, upstream	04_azaGFPPKC::1::74_chr1
05_GFPDsRedDNMT	1	83	1	232966783	232967149	366	3.13747	232966951	3.13747	10	10	0	2	EDARADD, ENO1P	83245, -5457	in gene, upstream	05_GFPDsRedDNMT::1::83_chr1
06_GFPPKCDsRedDNMT	1	84	1	232966783	232967149	366	2.46774	232966951	2.46774	10	10	0	2	EDARADD, ENO1P	83245, -5457	in gene, upstream	06_GFPPKCDsRedDNMT::1::84_chr1
05_GFPDsRedDNMT	1	84	1	233012847	233013195	348	2.705	233013111	2.52659	9	1	1	1	LGALS8	5415	in gene	05_GFPDsRedDNMT::1::84_chr1
03_azaGFP	1	74	1	233012886	233013195	309	2.40506	233013111	2.27115	8	1	1	1	LGALS8	5434	in gene	03_azaGFP::1::74_chr1
02_GFPPKC	1	72	1	233531695	233531976	281	2.05008	233531963	1.93443	7	1	1	1	RYR2	92	in gene	02_GFPPKC::1::72_chr1
06_GFPPKCDsRedDNMT	1	85	1	233531730	233531976	246	2.20258	233531963	2.09921	6	1	1	1	RYR2	110	in gene	06_GFPPKCDsRedDNMT::1::85_chr1
02_GFPPKC	1	73	1	237846383	237846639	256	1.97755	237846395	1.93653	8	1	1	1	RGS7	8	in gene	02_GFPPKC::1::73_chr1
03_azaGFP	1	75	1	237846383	237846639	256	2.22141	237846626	2.16893	8	1	1	1	RGS7	8	in gene	03_azaGFP::1::75_chr1
06_GFPPKCDsRedDNMT	1	86	1	237846383	237846757	374	2.31299	237846626	2.2435	11	1	1	1	RGS7	-51	upstream	06_GFPPKCDsRedDNMT::1::86_chr1
06_GFPPKCDsRedDNMT	1	87	1	239543338	239543569	231	2.25339	239543471	2.19074	6	1	0	3	LOC440739, LOC440740, LOC440741	-664, 2926, 13098	upstream, in gene, downstream	06_GFPPKCDsRedDNMT::1::87_chr1
01_GFP	1	80	1	239543163	239543891	728	2.53973	239543386	2.21332	20	1	0	3	LOC440739, LOC440740, LOC440741	-738, 2852, 13024	upstream, in gene, downstream	01_GFP::1::80_chr1
03_azaGFP	1	76	1	239543087	239544090	1003	2.97547	239543386	2.5237	27	1	0	3	LOC440739, LOC440740, LOC440741	-799, 2791, 12963	upstream, in gene, downstream	03_azaGFP::1::76_chr1
04_azaGFPPKC	1	75	1	239543057	239544129	1072	3.88915	239543386	3.14604	29	1	0	3	LOC440739, LOC440740, LOC440741	-804, 2786, 12958	upstream, in gene, downstream	04_azaGFPPKC::1::75_chr1
02_GFPPKC	1	74	1	239543087	239545106	2019	2.94606	239543386	2.21536	54	1	0	3	LOC440739, LOC440740, LOC440741	-1307, 2283, 12455	upstream, in gene, downstream	02_GFPPKC::1::74_chr1
05_GFPDsRedDNMT	1	85	1	239542984	239545350	2366	4.62861	239543386	2.97413	63	1	0	3	LOC440739, LOC440740, LOC440741	-1378, 2212, 12384	upstream, in gene, downstream	05_GFPDsRedDNMT::1::85_chr1
04_azaGFPPKC	1	76	1	239544438	239545106	668	2.71196	239544546	2.46896	18	1	0	3	LOC440739, LOC440740, LOC440741	-1983, 1607, 11779	upstream, in gene, downstream	04_azaGFPPKC::1::76_chr1
01_GFP	1	81	1	242463744	242466254	2510	18.1329	242464242	13.6421	55	1	1	1	SMYD3	379441	in gene	01_GFP::1::81_chr1
06_GFPPKCDsRedDNMT	1	88	1	242463807	242466254	2447	16.5476	242464242	12.1835	53	1	1	1	SMYD3	379410	in gene	06_GFPPKCDsRedDNMT::1::88_chr1
02_GFPPKC	1	75	1	242463889	242466254	2365	16.0861	242464242	12.8719	52	1	1	1	SMYD3	379369	in gene	02_GFPPKC::1::75_chr1
03_azaGFP	1	77	1	242463889	242466254	2365	15.8514	242464242	12.4797	52	1	1	1	SMYD3	379369	in gene	03_azaGFP::1::77_chr1
04_azaGFPPKC	1	77	1	242463889	242466254	2365	16.005	242464242	12.8546	52	1	1	1	SMYD3	379369	in gene	04_azaGFPPKC::1::77_chr1
05_GFPDsRedDNMT	1	86	1	242463889	242466254	2365	20.174	242464379	16.0578	52	2	1	1	SMYD3	379369	in gene	05_GFPDsRedDNMT::1::86_chr1
03_azaGFP	1	78	1	243600620	243600866	246	2.30056	243600712	2.18292	7	1	1	3	FLJ12606, LOC400812, FLJ45717	-9282, 6889, 1017	upstream, downstream, in gene	03_azaGFP::1::78_chr1
05_GFPDsRedDNMT	1	87	1	243600620	243600866	246	2.41529	243600712	2.34502	7	1	1	3	FLJ12606, LOC400812, FLJ45717	-9282, 6889, 1017	upstream, downstream, in gene	05_GFPDsRedDNMT::1::87_chr1
02_GFPPKC	1	76	1	243600620	243601035	415	2.06656	243600712	2.0044	12	1	1	3	FLJ12606, LOC400812, FLJ45717	-9366, 6973, 933	upstream, downstream, in gene	02_GFPPKC::1::76_chr1
06_GFPPKCDsRedDNMT	1	89	1	243600700	243601077	377	2.29821	243600760	2.20933	11	2	1	3	FLJ12606, LOC400812, FLJ45717	-9427, 7034, 872	upstream, downstream, in gene	06_GFPPKCDsRedDNMT::1::89_chr1
01_GFP	1	82	1	243600620	243601293	673	2.49707	243600712	2.26349	18	1	1	3	FLJ12606, LOC400812, FLJ45717	-9495, 7102, 804	upstream, downstream, in gene	01_GFP::1::82_chr1
06_GFPPKCDsRedDNMT	1	90	1	243605222	243608083	2861	5.36373	243607852	3.0722	53	1	1	2	LOC400812, FLJ45717	12798, -4892	downstream, upstream	06_GFPPKCDsRedDNMT::1::90_chr1
03_azaGFP	1	79	1	243605122	243608315	3193	27.4676	243607852	16.5772	58	1	1	2	LOC400812, FLJ45717	12864, -4958	downstream, upstream	03_azaGFP::1::79_chr1
04_azaGFPPKC	1	78	1	243605122	243608315	3193	32.3599	243607852	17.0975	58	1	1	2	LOC400812, FLJ45717	12864, -4958	downstream, upstream	04_azaGFPPKC::1::78_chr1
05_GFPDsRedDNMT	1	88	1	243605194	243608272	3078	28.8158	243607852	14.3765	55	1	1	2	LOC400812, FLJ45717	12879, -4973	downstream, upstream	05_GFPDsRedDNMT::1::88_chr1
01_GFP	1	83	1	243605162	243608315	3153	25.0998	243607852	16.4253	57	1	1	2	LOC400812, FLJ45717	12884, -4978	downstream, upstream	01_GFP::1::83_chr1
02_GFPPKC	1	77	1	243605162	243608315	3153	26.8641	243607852	13.8697	57	1	1	2	LOC400812, FLJ45717	12884, -4978	downstream, upstream	02_GFPPKC::1::77_chr1
02_GFPPKC	1	78	10	687161	687603	442	2.05286	687381	1.9901	13	1	0	1	KIAA0934	38224	in gene	02_GFPPKC::1::78_chr10
05_GFPDsRedDNMT	1	89	10	687161	687642	481	2.8589	687512	2.6658	14	1	0	1	KIAA0934	38205	in gene	05_GFPDsRedDNMT::1::89_chr10
04_azaGFPPKC	1	79	10	687126	687785	659	3.40083	687512	3.03682	19	1	0	1	KIAA0934	38151	in gene	04_azaGFPPKC::1::79_chr10
06_GFPPKCDsRedDNMT	1	91	10	687222	687725	503	2.37723	687512	2.25101	14	1	0	1	KIAA0934	38133	in gene	06_GFPPKCDsRedDNMT::1::91_chr10
03_azaGFP	1	80	10	687369	687642	273	2.2705	687512	2.21676	8	1	0	1	KIAA0934	38101	in gene	03_azaGFP::1::80_chr10
01_GFP	1	84	10	1092628	1093093	465	2.32372	1092894	2.1722	13	1	1	2	IDI1, WDR37	-7799, 62	upstream, in gene	01_GFP::1::84_chr10
05_GFPDsRedDNMT	1	90	10	1092742	1093057	315	2.48655	1092894	2.3687	9	1	1	2	IDI1, WDR37	-7838, 101	upstream, in gene	05_GFPDsRedDNMT::1::90_chr10
03_azaGFP	1	81	10	1092882	1093093	211	2.31751	1092972	2.22224	6	1	1	2	IDI1, WDR37	-7926, 189	upstream, in gene	03_azaGFP::1::81_chr10
01_GFP	1	85	10	1225483	1225957	474	2.14286	1225827	2.02836	13	1	0	1	ADARB2	543950	in gene	01_GFP::1::85_chr10
04_azaGFPPKC	1	80	10	1225521	1225921	400	2.68498	1225705	2.45188	11	1	0	1	ADARB2	543949	in gene	04_azaGFPPKC::1::80_chr10
06_GFPPKCDsRedDNMT	1	92	10	1372234	1373783	1549	2.77338	1372887	2.45784	41	1	1	1	ADARB2	396662	in gene	06_GFPPKCDsRedDNMT::1::92_chr10
04_azaGFPPKC	1	81	10	1372131	1373954	1823	3.57169	1372591	3.19428	49	1	1	1	ADARB2	396628	in gene	04_azaGFPPKC::1::81_chr10
05_GFPDsRedDNMT	1	91	10	1372234	1373954	1720	3.77252	1372541	3.11841	46	1	1	1	ADARB2	396576	in gene	05_GFPDsRedDNMT::1::91_chr10
02_GFPPKC	1	79	10	1372131	1374077	1946	3.17502	1372857	2.71525	52	1	1	1	ADARB2	396566	in gene	02_GFPPKC::1::79_chr10
01_GFP	1	86	10	1372197	1374030	1833	3.33451	1372541	2.81338	49	1	1	1	ADARB2	396557	in gene	01_GFP::1::86_chr10
03_azaGFP	1	82	10	1372197	1374030	1833	3.19426	1372541	2.7906	49	1	1	1	ADARB2	396557	in gene	03_azaGFP::1::82_chr10
05_GFPDsRedDNMT	1	92	10	1731270	1734296	3026	6.07461	1731606	4.80964	81	1	1	1	ADARB2	36887	in gene	05_GFPDsRedDNMT::1::92_chr10
06_GFPPKCDsRedDNMT	1	93	10	1731270	1734296	3026	4.35003	1733621	3.70468	81	1	1	1	ADARB2	36887	in gene	06_GFPPKCDsRedDNMT::1::93_chr10
01_GFP	1	87	10	1731270	1734333	3063	5.52571	1732014	4.63556	82	1	1	1	ADARB2	36869	in gene	01_GFP::1::87_chr10
02_GFPPKC	1	80	10	1731270	1734369	3099	5.12246	1732014	4.37434	83	1	1	1	ADARB2	36851	in gene	02_GFPPKC::1::80_chr10
03_azaGFP	1	83	10	1731270	1734369	3099	5.22904	1733621	4.37061	83	1	1	1	ADARB2	36851	in gene	03_azaGFP::1::83_chr10
04_azaGFPPKC	1	82	10	1731270	1734479	3209	5.24656	1731606	4.32632	86	1	1	1	ADARB2	36796	in gene	04_azaGFPPKC::1::82_chr10
06_GFPPKCDsRedDNMT	1	94	10	3099308	3099990	682	2.83742	3099746	2.45748	15	2	1	2	LOC441546, PFKP	22238, -103	downstream, upstream	06_GFPPKCDsRedDNMT::1::94_chr10
03_azaGFP	1	84	10	3099463	3099845	382	2.49798	3099759	2.32259	7	1	1	2	LOC441546, PFKP	22243, -98	downstream, upstream	03_azaGFP::1::84_chr10
05_GFPDsRedDNMT	1	93	10	3099463	3099845	382	2.59207	3099759	2.44679	7	1	1	2	LOC441546, PFKP	22243, -98	downstream, upstream	05_GFPDsRedDNMT::1::93_chr10
02_GFPPKC	1	81	10	3099383	3099955	572	2.59858	3099759	2.30073	12	1	1	2	LOC441546, PFKP	22258, -83	downstream, upstream	02_GFPPKC::1::81_chr10
01_GFP	1	88	10	3099500	3099955	455	2.324	3099792	2.20424	9	1	1	2	LOC441546, PFKP	22316, -25	downstream, upstream	01_GFP::1::88_chr10
03_azaGFP	1	85	10	5971552	5972256	704	2.64635	5972136	2.28425	19	1	1	2	ANKRD16, FBXO18	-552, -316	upstream, upstream	03_azaGFP::1::85_chr10
05_GFPDsRedDNMT	1	94	10	5971552	5972256	704	3.04364	5971812	2.76501	19	1	1	2	ANKRD16, FBXO18	-552, -316	upstream, upstream	05_GFPDsRedDNMT::1::94_chr10
06_GFPPKCDsRedDNMT	1	95	10	5971552	5972370	818	2.67773	5972243	2.39174	21	1	1	2	ANKRD16, FBXO18	-609, -259	upstream, upstream	06_GFPPKCDsRedDNMT::1::95_chr10
01_GFP	1	89	10	5971597	5972330	733	2.60457	5972136	2.37843	19	1	1	2	ANKRD16, FBXO18	-611, -257	upstream, upstream	01_GFP::1::89_chr10
02_GFPPKC	1	82	10	5971597	5972330	733	2.54644	5972136	2.24809	19	1	1	2	ANKRD16, FBXO18	-611, -257	upstream, upstream	02_GFPPKC::1::82_chr10
04_azaGFPPKC	1	83	10	5971754	5972370	616	2.90934	5972174	2.65523	16	2	1	2	ANKRD16, FBXO18	-710, -158	upstream, upstream	04_azaGFPPKC::1::83_chr10
05_GFPDsRedDNMT	1	95	10	7494158	7494466	308	2.35359	7494453	2.23859	9	1	1	1	SFMBT2	-856	upstream	05_GFPDsRedDNMT::1::95_chr10
04_azaGFPPKC	1	84	10	9488927	9490398	1471	6.97565	9489754	5.00373	42	1	1	1	LOC389936	11654	in gene	04_azaGFPPKC::1::84_chr10
05_GFPDsRedDNMT	1	96	10	9488998	9490328	1330	5.96287	9489754	4.54915	38	1	1	1	LOC389936	11655	in gene	05_GFPDsRedDNMT::1::96_chr10
06_GFPPKCDsRedDNMT	1	96	10	9489032	9490295	1263	4.55348	9489760	3.50525	36	3	1	1	LOC389936	11655	in gene	06_GFPPKCDsRedDNMT::1::96_chr10
03_azaGFP	1	86	10	9488998	9490364	1366	5.16909	9489754	3.86359	39	1	1	1	LOC389936	11673	in gene	03_azaGFP::1::86_chr10
01_GFP	1	90	10	9488998	9490398	1400	5.56299	9489474	4.11609	40	1	1	1	LOC389936	11690	in gene	01_GFP::1::90_chr10
02_GFPPKC	1	83	10	9488998	9490398	1400	4.38271	9489740	3.51872	40	2	1	1	LOC389936	11690	in gene	02_GFPPKC::1::83_chr10
03_azaGFP	1	87	10	11100072	11100737	665	2.53078	11100120	2.16039	14	1	1	1	CUGBP2	327	in gene	03_azaGFP::1::87_chr10
02_GFPPKC	1	84	10	11693580	11693881	301	1.99314	11693680	1.96728	6	1	1	1	LOC439951	427	in gene	02_GFPPKC::1::84_chr10
03_azaGFP	1	88	10	11693668	11693881	213	2.18461	11693868	2.13277	4	1	1	1	LOC439951	471	in gene	03_azaGFP::1::88_chr10
01_GFP	1	91	10	11824084	11824415	331	2.05217	11824210	1.99022	6	1	1	1	ECHDC3	-140	upstream	01_GFP::1::91_chr10
04_azaGFPPKC	1	85	10	11824198	11824565	367	2.86606	11824472	2.56735	7	1	1	1	ECHDC3	-8	upstream	04_azaGFPPKC::1::85_chr10
03_azaGFP	1	89	10	11824198	11824639	441	2.43687	11824402	2.23338	9	1	1	1	ECHDC3	29	in gene	03_azaGFP::1::89_chr10
05_GFPDsRedDNMT	1	97	10	11824198	11824680	482	2.59903	11824402	2.43552	10	1	1	1	ECHDC3	50	in gene	05_GFPDsRedDNMT::1::97_chr10
06_GFPPKCDsRedDNMT	1	97	10	11824390	11824680	290	2.44541	11824402	2.31436	8	1	1	1	ECHDC3	146	in gene	06_GFPPKCDsRedDNMT::1::97_chr10
03_azaGFP	1	90	10	11905116	11905706	590	2.28866	11905656	2.16795	17	1	1	1	C10orf47	8	in gene	03_azaGFP::1::90_chr10
06_GFPPKCDsRedDNMT	1	98	10	11905116	11905706	590	2.61513	11905656	2.28189	17	1	1	1	C10orf47	8	in gene	06_GFPPKCDsRedDNMT::1::98_chr10
03_azaGFP	1	91	10	13083488	13083784	296	2.18941	13083650	2.11971	7	1	1	1	CCDC3	74	in gene	03_azaGFP::1::91_chr10
01_GFP	1	92	10	13429398	13429604	206	2.31097	13429591	2.18736	3	1	1	1	SEPHS1	785	in gene	01_GFP::1::92_chr10
02_GFPPKC	1	85	10	13429398	13429604	206	2.43873	13429556	2.31739	3	1	1	1	SEPHS1	785	in gene	02_GFPPKC::1::85_chr10
03_azaGFP	1	92	10	13429398	13429604	206	2.63195	13429591	2.4306	3	1	1	1	SEPHS1	785	in gene	03_azaGFP::1::92_chr10
01_GFP	1	93	10	15250215	15250629	414	2.47942	15250485	2.28903	11	1	1	1	NMT2	241	in gene	01_GFP::1::93_chr10
05_GFPDsRedDNMT	1	98	10	15250215	15250710	495	2.59753	15250575	2.41382	13	2	1	1	NMT2	201	in gene	05_GFPDsRedDNMT::1::98_chr10
06_GFPPKCDsRedDNMT	1	99	10	15250305	15250710	405	2.7549	15250616	2.57163	11	1	1	1	NMT2	156	in gene	06_GFPPKCDsRedDNMT::1::99_chr10
03_azaGFP	1	93	10	15250352	15250710	358	2.45713	15250575	2.32995	10	2	1	1	NMT2	132	in gene	03_azaGFP::1::93_chr10
02_GFPPKC	1	86	10	15250437	15250710	273	2.10448	15250697	1.9616	8	1	1	1	NMT2	90	in gene	02_GFPPKC::1::86_chr10
02_GFPPKC	1	87	10	17698829	17699516	687	2.3968	17699186	2.13143	16	1	1	1	PTPLA	207	in gene	02_GFPPKC::1::87_chr10
06_GFPPKCDsRedDNMT	1	100	10	17698829	17699581	752	3.15205	17699186	2.74213	18	1	1	1	PTPLA	174	in gene	06_GFPPKCDsRedDNMT::1::100_chr10
04_azaGFPPKC	1	86	10	17698943	17699516	573	2.95827	17699186	2.62315	14	1	1	1	PTPLA	150	in gene	04_azaGFPPKC::1::86_chr10
05_GFPDsRedDNMT	1	99	10	17698943	17699516	573	2.81797	17699186	2.47179	14	1	1	1	PTPLA	150	in gene	05_GFPDsRedDNMT::1::99_chr10
03_azaGFP	1	94	10	17699095	17699552	457	2.64068	17699186	2.31587	12	1	1	1	PTPLA	56	in gene	03_azaGFP::1::94_chr10
06_GFPPKCDsRedDNMT	1	101	10	23043815	23044140	325	2.24719	23044127	2.1579	9	1	1	1	PIP5K2A	-487	upstream	06_GFPPKCDsRedDNMT::1::101_chr10
06_GFPPKCDsRedDNMT	1	102	10	23767519	23767861	342	2.47593	23767779	2.36242	9	1	1	1	OTUD1	-703	upstream	06_GFPPKCDsRedDNMT::1::102_chr10
06_GFPPKCDsRedDNMT	1	103	10	25051985	25052463	478	2.45349	25052303	2.20885	11	1	1	1	ARHGAP21	326	in gene	06_GFPPKCDsRedDNMT::1::103_chr10
03_azaGFP	1	95	10	26546637	26547171	534	2.63986	26547123	2.44064	15	1	1	2	MYO3A, GAD2	283702, 1304	downstream, in gene	03_azaGFP::1::95_chr10
02_GFPPKC	1	88	10	26546708	26547136	428	2.09032	26546720	1.98242	12	1	1	2	MYO3A, GAD2	283720, 1322	downstream, in gene	02_GFPPKC::1::88_chr10
05_GFPDsRedDNMT	1	100	10	26546708	26547136	428	2.38	26547123	2.26679	12	1	1	2	MYO3A, GAD2	283720, 1322	downstream, in gene	05_GFPDsRedDNMT::1::100_chr10
06_GFPPKCDsRedDNMT	1	104	10	26546774	26547136	362	2.30336	26547123	2.17352	10	1	1	2	MYO3A, GAD2	283753, 1355	downstream, in gene	06_GFPPKCDsRedDNMT::1::104_chr10
04_azaGFPPKC	1	87	10	38777941	38779937	1996	8.30623	38778725	4.88533	46	1	1	3	LOC439956, LOC399744, bA291L22.4	2802, 1661, -3001	downstream, in gene, upstream	04_azaGFPPKC::1::87_chr10
06_GFPPKCDsRedDNMT	1	105	10	38778124	38779835	1711	3.81016	38778725	3.15962	42	1	1	3	LOC439956, LOC399744, bA291L22.4	2842, 1701, -2961	downstream, in gene, upstream	06_GFPPKCDsRedDNMT::1::105_chr10
01_GFP	1	94	10	38778124	38779937	1813	4.50096	38778725	3.3648	45	1	1	3	LOC439956, LOC399744, bA291L22.4	2893, 1752, -2910	downstream, in gene, upstream	01_GFP::1::94_chr10
02_GFPPKC	1	89	10	38778124	38779937	1813	5.29759	38778725	3.62487	45	1	1	3	LOC439956, LOC399744, bA291L22.4	2893, 1752, -2910	downstream, in gene, upstream	02_GFPPKC::1::89_chr10
03_azaGFP	1	96	10	38778124	38779937	1813	5.53428	38778725	3.99254	45	1	1	3	LOC439956, LOC399744, bA291L22.4	2893, 1752, -2910	downstream, in gene, upstream	03_azaGFP::1::96_chr10
05_GFPDsRedDNMT	1	101	10	38778124	38779937	1813	6.05569	38778725	4.12304	45	1	1	3	LOC439956, LOC399744, bA291L22.4	2893, 1752, -2910	downstream, in gene, upstream	05_GFPDsRedDNMT::1::101_chr10
01_GFP	1	95	10	44815371	44816558	1187	3.55599	44815825	2.53913	27	1	1	3	RASSF4, LOC439912, ZNF22	40739, 378, -421	downstream, in gene, upstream	01_GFP::1::95_chr10
04_azaGFPPKC	1	88	10	44815371	44816558	1187	6.34641	44815898	3.75185	27	1	1	3	RASSF4, LOC439912, ZNF22	40739, 378, -421	downstream, in gene, upstream	04_azaGFPPKC::1::88_chr10
06_GFPPKCDsRedDNMT	1	106	10	44815736	44816252	516	2.81457	44815898	2.51921	9	1	1	3	RASSF4, LOC439912, ZNF22	40769, 348, -391	downstream, in gene, upstream	06_GFPPKCDsRedDNMT::1::106_chr10
05_GFPDsRedDNMT	1	102	10	44815506	44816558	1052	5.58436	44815898	3.44479	23	1	1	3	RASSF4, LOC439912, ZNF22	40807, 310, -353	downstream, in gene, upstream	05_GFPDsRedDNMT::1::102_chr10
02_GFPPKC	1	90	10	44815542	44816524	982	3.53759	44815898	2.67905	21	1	1	3	RASSF4, LOC439912, ZNF22	40808, 309, -352	downstream, in gene, upstream	02_GFPPKC::1::90_chr10
03_azaGFP	1	97	10	44815623	44816558	935	3.53922	44815898	2.80218	20	1	1	3	RASSF4, LOC439912, ZNF22	40865, 252, -295	downstream, in gene, upstream	03_azaGFP::1::97_chr10
01_GFP	1	96	10	46060236	46060991	755	2.77917	46060633	2.50148	21	1	1	0				01_GFP::1::96_chr10
04_azaGFPPKC	1	89	10	46060169	46061058	889	4.77337	46060525	3.73402	25	1	1	0				04_azaGFPPKC::1::89_chr10
05_GFPDsRedDNMT	1	103	10	46060200	46061087	887	4.67316	46060525	3.6978	25	1	1	0				05_GFPDsRedDNMT::1::103_chr10
02_GFPPKC	1	91	10	46060236	46061087	851	3.28815	46060525	2.7429	24	1	1	0				02_GFPPKC::1::91_chr10
03_azaGFP	1	98	10	46060236	46061087	851	3.20804	46060633	2.78949	24	1	1	0				03_azaGFP::1::98_chr10
06_GFPPKCDsRedDNMT	1	107	10	46060547	46060991	444	2.53125	46060820	2.3918	12	1	1	0				06_GFPPKCDsRedDNMT::1::107_chr10
05_GFPDsRedDNMT	1	104	10	46194429	46194640	211	2.40463	46194441	2.30556	6	1	1	2	LOC441554, LOC441555	2893, 16985	in gene, downstream	05_GFPDsRedDNMT::1::104_chr10
06_GFPPKCDsRedDNMT	1	108	10	46390675	46391715	1040	2.8319	46391071	2.50448	27	1	1	1	SYT15	-588	upstream	06_GFPPKCDsRedDNMT::1::108_chr10
01_GFP	1	97	10	46390882	46391715	833	2.70682	46391474	2.4161	21	3	1	1	SYT15	-691	upstream	01_GFP::1::97_chr10
02_GFPPKC	1	92	10	46390981	46391647	666	2.40359	46391438	2.10929	16	1	1	1	SYT15	-707	upstream	02_GFPPKC::1::92_chr10
05_GFPDsRedDNMT	1	105	10	46390913	46391715	802	3.01176	46391492	2.72255	20	2	1	1	SYT15	-707	upstream	05_GFPDsRedDNMT::1::105_chr10
04_azaGFPPKC	1	90	10	46391023	46391715	692	3.17182	46391438	2.87624	17	1	1	1	SYT15	-762	upstream	04_azaGFPPKC::1::90_chr10
03_azaGFP	1	99	10	46391220	46391679	459	2.48998	46391438	2.32461	14	1	1	1	SYT15	-842	upstream	03_azaGFP::1::99_chr10
01_GFP	1	98	10	46411472	46412639	1167	3.32469	46412135	2.57637	32	1	1	1	KIAA0514	-1497	upstream	01_GFP::1::98_chr10
03_azaGFP	1	100	10	46411472	46412639	1167	3.25273	46412135	2.53781	32	1	1	1	KIAA0514	-1497	upstream	03_azaGFP::1::100_chr10
05_GFPDsRedDNMT	1	106	10	46411472	46412679	1207	4.57647	46412135	3.27654	33	1	1	1	KIAA0514	-1477	upstream	05_GFPDsRedDNMT::1::106_chr10
04_azaGFPPKC	1	91	10	46411472	46412721	1249	4.61472	46412135	3.14745	34	1	1	1	KIAA0514	-1456	upstream	04_azaGFPPKC::1::91_chr10
02_GFPPKC	1	93	10	46411515	46412679	1164	3.44854	46412135	2.56506	32	1	1	1	KIAA0514	-1455	upstream	02_GFPPKC::1::93_chr10
06_GFPPKCDsRedDNMT	1	109	10	46411958	46412639	681	3.05669	46412135	2.50638	19	1	1	1	KIAA0514	-1254	upstream	06_GFPPKCDsRedDNMT::1::109_chr10
04_azaGFPPKC	1	92	10	48008840	48009583	743	3.19836	48009223	2.76844	20	1	1	1	RBP3	1794	in gene	04_azaGFPPKC::1::92_chr10
02_GFPPKC	1	94	10	48008949	48009513	564	2.34908	48009264	2.08808	15	1	1	1	RBP3	1774	in gene	02_GFPPKC::1::94_chr10
01_GFP	1	99	10	48008915	48009583	668	2.42025	48009243	2.1647	18	2	1	1	RBP3	1756	in gene	01_GFP::1::99_chr10
05_GFPDsRedDNMT	1	107	10	48008985	48009551	566	2.70342	48009223	2.4831	15	1	1	1	RBP3	1737	in gene	05_GFPDsRedDNMT::1::107_chr10
03_azaGFP	1	101	10	48008949	48009617	668	2.55571	48009465	2.35237	18	1	1	1	RBP3	1722	in gene	03_azaGFP::1::101_chr10
01_GFP	1	100	10	48058808	48059099	291	2.15785	48058963	2.12354	8	1	1	1	GDF10	219	in gene	01_GFP::1::100_chr10
05_GFPDsRedDNMT	1	108	10	48058808	48059099	291	2.57215	48059023	2.45267	8	1	1	1	GDF10	219	in gene	05_GFPDsRedDNMT::1::108_chr10
06_GFPPKCDsRedDNMT	1	110	10	48058808	48059099	291	2.45677	48059023	2.28061	8	1	1	1	GDF10	219	in gene	06_GFPPKCDsRedDNMT::1::110_chr10
02_GFPPKC	1	95	10	48058808	48059140	332	2.19854	48059023	2.02914	9	1	1	1	GDF10	198	in gene	02_GFPPKC::1::95_chr10
02_GFPPKC	1	96	10	48447194	48448008	814	3.54923	48447554	2.93863	23	1	1	1	DKFZP566K0524	329	in gene	02_GFPPKC::1::96_chr10
01_GFP	1	101	10	48447229	48448082	853	3.27502	48447741	2.71482	24	1	1	1	DKFZP566K0524	275	in gene	01_GFP::1::101_chr10
04_azaGFPPKC	1	93	10	48447157	48448159	1002	5.30198	48447446	3.91855	28	1	1	1	DKFZP566K0524	272	in gene	04_azaGFPPKC::1::93_chr10
03_azaGFP	1	102	10	48447194	48448159	965	3.52873	48447554	2.84234	27	1	1	1	DKFZP566K0524	254	in gene	03_azaGFP::1::102_chr10
05_GFPDsRedDNMT	1	109	10	48447194	48448159	965	5.03932	48447446	3.86577	27	1	1	1	DKFZP566K0524	254	in gene	05_GFPDsRedDNMT::1::109_chr10
06_GFPPKCDsRedDNMT	1	111	10	48447468	48447941	473	2.93804	48447741	2.64368	13	1	1	1	DKFZP566K0524	226	in gene	06_GFPPKCDsRedDNMT::1::111_chr10
01_GFP	1	102	10	50488173	50488854	681	2.52632	50488503	2.21638	16	1	1	2	CHAT, SLC18A3	1366, 160	in gene, in gene	01_GFP::1::102_chr10
05_GFPDsRedDNMT	1	110	10	50488173	50488854	681	2.84541	50488390	2.5761	16	1	1	2	SLC18A3, CHAT	160, 1366	in gene, in gene	05_GFPDsRedDNMT::1::110_chr10
04_azaGFPPKC	1	94	10	50488292	50488767	475	2.73978	50488588	2.55283	12	1	1	2	CHAT, SLC18A3	1382, 176	in gene, in gene	04_azaGFPPKC::1::94_chr10
02_GFPPKC	1	97	10	50488337	50488767	430	2.14419	50488430	2.07181	11	1	1	2	CHAT, SLC18A3	1405, 199	in gene, in gene	02_GFPPKC::1::97_chr10
03_azaGFP	1	103	10	50488255	50488854	599	2.53562	50488503	2.32711	15	1	1	2	CHAT, SLC18A3	1407, 201	in gene, in gene	03_azaGFP::1::103_chr10
06_GFPPKCDsRedDNMT	1	112	10	50488255	50488854	599	2.76	50488390	2.53527	15	1	1	2	CHAT, SLC18A3	1407, 201	in gene, in gene	06_GFPPKCDsRedDNMT::1::112_chr10
02_GFPPKC	1	98	10	50489715	50490279	564	2.187	50490053	2.04784	16	1	1	2	CHAT, SLC18A3	2850, 1644	in gene, in gene	02_GFPPKC::1::98_chr10
04_azaGFPPKC	1	95	10	62882170	62882506	336	2.80133	62882335	2.61496	9	1	1	1	TMEM26	593	in gene	04_azaGFPPKC::1::95_chr10
05_GFPDsRedDNMT	1	111	10	62882242	62882541	299	2.54924	62882299	2.44946	8	1	1	1	TMEM26	540	in gene	05_GFPDsRedDNMT::1::111_chr10
01_GFP	1	103	10	62882287	62882541	254	2.09799	62882373	2.02993	7	1	1	1	TMEM26	517	in gene	01_GFP::1::103_chr10
06_GFPPKCDsRedDNMT	1	113	10	62882096	62882778	682	2.57557	62882299	2.28532	19	1	1	1	TMEM26	494	in gene	06_GFPPKCDsRedDNMT::1::113_chr10
03_azaGFP	1	104	10	62882132	62882778	646	2.49698	62882373	2.30147	18	1	1	1	TMEM26	476	in gene	03_azaGFP::1::104_chr10
06_GFPPKCDsRedDNMT	1	114	10	63092498	63092762	264	2.34139	63092545	2.21388	8	1	1	1	C10orf107	-95	upstream	06_GFPPKCDsRedDNMT::1::114_chr10
04_azaGFPPKC	1	96	10	70452949	70453715	766	3.01627	70453301	2.58223	22	1	0	2	KIAA1279, LOC389976	34746, 813	downstream, in gene	04_azaGFPPKC::1::96_chr10
05_GFPDsRedDNMT	1	112	10	70453033	70453715	682	2.49073	70453301	2.24638	20	1	0	2	KIAA1279, LOC389976	34788, 855	downstream, in gene	05_GFPDsRedDNMT::1::112_chr10
01_GFP	1	104	10	70519732	70520114	382	2.07895	70519921	2.07895	11	11	0	1	PRG1	2089	in gene	01_GFP::1::104_chr10
04_azaGFPPKC	1	97	10	70519732	70520114	382	2.81579	70519921	2.81579	11	11	0	1	PRG1	2089	in gene	04_azaGFPPKC::1::97_chr10
05_GFPDsRedDNMT	1	113	10	70519732	70520114	382	2.34259	70519921	2.34259	11	11	0	1	PRG1	2089	in gene	05_GFPDsRedDNMT::1::113_chr10
05_GFPDsRedDNMT	1	114	10	70748224	70748752	528	2.51494	70748381	2.33748	14	1	1	1	HK1	48726	in gene	05_GFPDsRedDNMT::1::114_chr10
01_GFP	1	105	10	70748224	70748893	669	2.32281	70748381	2.11869	18	1	1	1	HK1	48796	in gene	01_GFP::1::105_chr10
06_GFPPKCDsRedDNMT	1	115	10	71059944	71060154	210	2.3764	71059956	2.278	6	1	1	1	C10orf35	29	in gene	06_GFPPKCDsRedDNMT::1::115_chr10
01_GFP	1	106	10	73393772	73394182	410	2.01556	73393813	1.97409	6	1	1	1	CHST3	-149	upstream	01_GFP::1::106_chr10
02_GFPPKC	1	99	10	75202202	75202520	318	2.23172	75202371	2.10256	9	1	1	3	SEC24C, FUT11, CHCHD1	28223, 306, -9473	downstream, in gene, upstream	02_GFPPKC::1::99_chr10
03_azaGFP	1	105	10	75202275	75202488	213	2.18997	75202371	2.15216	6	1	1	3	SEC24C, FUT11, CHCHD1	28243, 326, -9453	downstream, in gene, upstream	03_azaGFP::1::105_chr10
06_GFPPKCDsRedDNMT	1	116	10	75202242	75202743	501	2.58103	75202407	2.35988	14	1	1	3	SEC24C, FUT11, CHCHD1	28354, 437, -9342	downstream, in gene, upstream	06_GFPPKCDsRedDNMT::1::116_chr10
01_GFP	1	107	10	75240701	75241247	546	2.30782	75240740	1.99301	12	1	1	3	KIAA0913, NDST2, CAMK2G	18479, 374, 63375	downstream, in gene, downstream	01_GFP::1::107_chr10
03_azaGFP	1	106	10	75240701	75241247	546	2.43736	75240740	2.20507	12	1	1	3	KIAA0913, NDST2, CAMK2G	18479, 374, 63375	downstream, in gene, downstream	03_azaGFP::1::106_chr10
06_GFPPKCDsRedDNMT	1	117	10	75240701	75241465	764	2.86738	75241122	2.60047	18	1	1	3	KIAA0913, NDST2, CAMK2G	18588, 265, 63266	downstream, in gene, downstream	06_GFPPKCDsRedDNMT::1::117_chr10
01_GFP	1	108	10	75303865	75304200	335	2.21095	75304114	2.05383	6	1	1	1	CAMK2G	317	in gene	01_GFP::1::108_chr10
01_GFP	1	109	10	76255306	76255545	239	2.2027	76255318	2.07495	7	1	1	1	LOC441566	9283	in gene	01_GFP::1::109_chr10
03_azaGFP	1	107	10	76826085	76826707	622	2.2096	76826159	2.05814	19	1	1	3	LOC439985, ZNF503, C10orf41	966, 5035, -5722	in gene, downstream, upstream	03_azaGFP::1::107_chr10
04_azaGFPPKC	1	98	10	76837035	76837390	355	2.55682	76837267	2.42761	10	1	1	3	LOC439985, ZNF503, C10orf41	11782, -5781, 5094	downstream, upstream, in gene	04_azaGFPPKC::1::98_chr10
05_GFPDsRedDNMT	1	115	10	76837177	76837390	213	2.46895	76837267	2.38443	6	1	1	3	LOC439985, ZNF503, C10orf41	11853, -5852, 5165	downstream, upstream, in gene	05_GFPDsRedDNMT::1::115_chr10
01_GFP	1	110	10	76837138	76837489	351	2.06003	76837360	2.00568	10	2	1	3	LOC439985, ZNF503, C10orf41	11883, -5882, 5195	downstream, upstream, in gene	01_GFP::1::110_chr10
06_GFPPKCDsRedDNMT	1	118	10	79302335	79302554	219	2.50495	79302455	2.31527	6	1	0	1	DLG5	-3485	upstream	06_GFPPKCDsRedDNMT::1::118_chr10
04_azaGFPPKC	1	99	10	79302173	79302845	672	3.90828	79302683	3.23876	18	1	0	1	DLG5	-3550	upstream	04_azaGFPPKC::1::99_chr10
03_azaGFP	1	108	10	79302307	79302884	577	2.71442	79302619	2.43867	15	1	0	1	DLG5	-3636	upstream	03_azaGFP::1::108_chr10
02_GFPPKC	1	100	10	81955166	81955625	459	2.15035	81955456	2.11282	12	4	1	2	ANXA11, LOC439990	-87, 47	upstream, in gene	02_GFPPKC::1::100_chr10
02_GFPPKC	1	101	10	82106495	82107000	505	2.1253	82106814	2.00653	15	1	1	2	LOC143241, MGC16186	-267, 12252	upstream, in gene	02_GFPPKC::1::101_chr10
01_GFP	1	111	10	82106600	82107069	469	2.2547	82106871	2.10524	14	3	1	2	LOC143241, MGC16186	-354, 12339	upstream, in gene	01_GFP::1::111_chr10
03_azaGFP	1	109	10	82106567	82107116	549	2.46251	82106814	2.2952	16	1	1	2	LOC143241, MGC16186	-361, 12346	upstream, in gene	03_azaGFP::1::109_chr10
03_azaGFP	1	110	10	88115835	88116260	425	2.64571	88116135	2.41458	12	2	1	1	GRID1	183	in gene	03_azaGFP::1::110_chr10
01_GFP	1	112	10	88115938	88116228	290	2.27418	88116215	2.11624	9	1	1	1	GRID1	147	in gene	01_GFP::1::112_chr10
02_GFPPKC	1	102	10	88115938	88116260	322	2.31946	88116215	2.17887	10	1	1	1	GRID1	131	in gene	02_GFPPKC::1::102_chr10
04_azaGFPPKC	1	100	10	88116014	88116228	214	2.78648	88116215	2.55186	7	1	1	1	GRID1	109	in gene	04_azaGFPPKC::1::100_chr10
06_GFPPKCDsRedDNMT	1	119	10	88116014	88116228	214	2.3285	88116215	2.25476	7	1	1	1	GRID1	109	in gene	06_GFPPKCDsRedDNMT::1::119_chr10
04_azaGFPPKC	1	101	10	92606667	92607188	521	3.13394	92606746	2.74545	15	1	1	1	HTR7	724	in gene	04_azaGFPPKC::1::101_chr10
05_GFPDsRedDNMT	1	116	10	92606734	92607188	454	2.73212	92606961	2.62368	13	1	1	1	HTR7	690	in gene	05_GFPDsRedDNMT::1::116_chr10
01_GFP	1	113	10	92606667	92607302	635	2.3035	92606765	2.14345	18	2	1	1	HTR7	667	in gene	01_GFP::1::113_chr10
06_GFPPKCDsRedDNMT	1	120	10	92913176	92913539	363	2.36066	92913388	2.29601	9	2	0	1	LOC441571	-10038	upstream	06_GFPPKCDsRedDNMT::1::120_chr10
01_GFP	1	114	10	93548268	93548641	373	2.28217	93548551	2.15287	10	1	1	1	TNKS2	405	in gene	01_GFP::1::114_chr10
01_GFP	1	115	10	94439659	94439983	324	1.98191	94439671	1.97323	6	1	1	1	HHEX	129	in gene	01_GFP::1::115_chr10
06_GFPPKCDsRedDNMT	1	121	10	94439687	94440134	447	2.40562	94440019	2.34361	9	2	1	1	HHEX	218	in gene	06_GFPPKCDsRedDNMT::1::121_chr10
02_GFPPKC	1	103	10	94439687	94440159	472	2.30375	94439938	2.14951	10	1	1	1	HHEX	231	in gene	02_GFPPKC::1::103_chr10
03_azaGFP	1	111	10	94439886	94440159	273	2.37003	94439938	2.30436	8	1	1	1	HHEX	330	in gene	03_azaGFP::1::111_chr10
05_GFPDsRedDNMT	1	117	10	94439886	94440159	273	2.40902	94440041	2.37774	8	1	1	1	HHEX	330	in gene	05_GFPDsRedDNMT::1::117_chr10
04_azaGFPPKC	1	102	10	94812004	94812595	591	2.51754	94812145	2.36785	17	1	1	2	SEC15L1, CYP26C1	214050, 1288	downstream, in gene	04_azaGFPPKC::1::102_chr10
05_GFPDsRedDNMT	1	118	10	94821857	94822524	667	2.33689	94822049	2.23605	19	1	1	2	CYP26C1, CYP26A1	11179, -1032	downstream, upstream	05_GFPDsRedDNMT::1::118_chr10
01_GFP	1	116	10	94823982	94824814	832	2.57099	94824463	2.23296	24	1	1	2	CYP26C1, CYP26A1	13387, 1176	downstream, in gene	01_GFP::1::116_chr10
05_GFPDsRedDNMT	1	119	10	94824020	94824814	794	3.47928	94824463	2.94519	23	1	1	2	CYP26C1, CYP26A1	13406, 1195	downstream, in gene	05_GFPDsRedDNMT::1::119_chr10
03_azaGFP	1	112	10	94824127	94824814	687	2.62189	94824463	2.32123	20	1	1	2	CYP26C1, CYP26A1	13459, 1248	downstream, in gene	03_azaGFP::1::112_chr10
06_GFPPKCDsRedDNMT	1	122	10	94824323	94824755	432	2.64706	94824497	2.45279	12	1	1	2	CYP26C1, CYP26A1	13528, 1317	downstream, in gene	06_GFPPKCDsRedDNMT::1::122_chr10
04_azaGFPPKC	1	103	10	94824162	94825067	905	3.56382	94824463	2.84047	26	1	1	2	CYP26C1, CYP26A1	13603, 1392	downstream, in gene	04_azaGFPPKC::1::103_chr10
02_GFPPKC	1	104	10	94824257	94825067	810	2.54567	94824480	2.20316	23	2	1	2	CYP26C1, CYP26A1	13651, 1440	downstream, in gene	02_GFPPKC::1::104_chr10
06_GFPPKCDsRedDNMT	1	123	10	95316839	95317062	223	2.31365	95316887	2.1988	6	1	1	1	GPR120	482	in gene	06_GFPPKCDsRedDNMT::1::123_chr10
04_azaGFPPKC	1	104	10	98339279	98339924	645	5.35158	98339839	3.95439	18	1	0	2	SMBP, PIK3AP1	-2802, 130668	upstream, downstream	04_azaGFPPKC::1::104_chr10
03_azaGFP	1	113	10	98339461	98339924	463	3.95528	98339839	2.98936	13	1	0	2	SMBP, PIK3AP1	-2893, 130577	upstream, downstream	03_azaGFP::1::113_chr10
05_GFPDsRedDNMT	1	120	10	98339461	98339924	463	3.74038	98339839	3.15173	13	1	0	2	SMBP, PIK3AP1	-2893, 130577	upstream, downstream	05_GFPDsRedDNMT::1::120_chr10
02_GFPPKC	1	105	10	98339498	98339924	426	2.77301	98339876	2.33691	12	1	0	2	SMBP, PIK3AP1	-2912, 130558	upstream, downstream	02_GFPPKC::1::105_chr10
06_GFPPKCDsRedDNMT	1	124	10	99083728	99084784	1056	3.05556	99084210	2.45349	27	1	1	1	FRAT2	192	in gene	06_GFPPKCDsRedDNMT::1::124_chr10
05_GFPDsRedDNMT	1	121	10	101279998	101280778	780	3.4984	101280396	3.00039	22	1	2	1	NKX2-3	-2312	upstream	05_GFPDsRedDNMT::1::121_chr10
02_GFPPKC	1	106	10	101279965	101280836	871	2.5899	101280533	2.32235	25	1	2	1	NKX2-3	-2300	upstream	02_GFPPKC::1::106_chr10
04_azaGFPPKC	1	105	10	101279965	101280836	871	3.99074	101280396	3.30437	25	1	2	1	NKX2-3	-2300	upstream	04_azaGFPPKC::1::105_chr10
03_azaGFP	1	114	10	101279998	101280813	815	3.02683	101280396	2.63166	23	1	2	1	NKX2-3	-2295	upstream	03_azaGFP::1::114_chr10
01_GFP	1	117	10	101280109	101280740	631	2.56061	101280533	2.32062	18	1	2	1	NKX2-3	-2276	upstream	01_GFP::1::117_chr10
06_GFPPKCDsRedDNMT	1	125	10	101280348	101280608	260	2.26256	101280515	2.19565	8	2	2	1	NKX2-3	-2222	upstream	06_GFPPKCDsRedDNMT::1::125_chr10
04_azaGFPPKC	1	106	10	102977481	102977747	266	2.58169	102977584	2.48003	8	1	1	2	LBX1, LOC399806	1093, -1727	in gene, upstream	04_azaGFPPKC::1::106_chr10
05_GFPDsRedDNMT	1	122	10	103525608	103525862	254	3.00555	103525647	2.70036	8	3	1	3	FGF8, NPM3, MGEA5	82, 7413, 42430	in gene, downstream, downstream	05_GFPDsRedDNMT::1::122_chr10
01_GFP	1	118	10	103525608	103526097	489	2.1955	103525647	2.10332	9	3	1	3	FGF8, NPM3, MGEA5	-35, 7296, 42313	upstream, downstream, downstream	01_GFP::1::118_chr10
06_GFPPKCDsRedDNMT	1	126	10	103525608	103526097	489	2.49381	103526084	2.24639	9	1	1	3	FGF8, NPM3, MGEA5	-35, 7296, 42313	upstream, downstream, downstream	06_GFPPKCDsRedDNMT::1::126_chr10
06_GFPPKCDsRedDNMT	1	127	10	111672995	111673236	241	2.38762	111673051	2.33542	7	1	1	1	XPNPEP1	77	in gene	06_GFPPKCDsRedDNMT::1::127_chr10
01_GFP	1	119	10	111757318	111757827	509	2.20215	111757703	2.04204	12	1	1	1	ADD3	1778	in gene	01_GFP::1::119_chr10
01_GFP	1	120	10	111975858	111976199	341	2.6468	111975982	2.41186	10	1	1	1	MXI1	18675	in gene	01_GFP::1::120_chr10
03_azaGFP	1	115	10	111975858	111976199	341	2.96591	111975982	2.5562	10	1	1	1	MXI1	18675	in gene	03_azaGFP::1::115_chr10
02_GFPPKC	1	107	10	111975894	111976199	305	2.27065	111976172	2.12157	9	2	1	1	MXI1	18693	in gene	02_GFPPKC::1::107_chr10
05_GFPDsRedDNMT	1	123	10	111975894	111976199	305	2.46849	111975982	2.32126	9	1	1	1	MXI1	18693	in gene	05_GFPDsRedDNMT::1::123_chr10
03_azaGFP	1	116	10	112827910	112828759	849	3.09541	112828150	2.66225	21	1	1	1	ADRA2A	1423	in gene	03_azaGFP::1::116_chr10
04_azaGFPPKC	1	107	10	112827944	112828759	815	3.64599	112828300	3.08902	20	1	1	1	ADRA2A	1440	in gene	04_azaGFPPKC::1::107_chr10
06_GFPPKCDsRedDNMT	1	128	10	112827989	112828782	793	2.85825	112828111	2.49381	20	1	1	1	ADRA2A	1474	in gene	06_GFPPKCDsRedDNMT::1::128_chr10
02_GFPPKC	1	108	10	112827910	112828869	959	2.89066	112828188	2.4503	24	1	1	1	ADRA2A	1478	in gene	02_GFPPKC::1::108_chr10
01_GFP	1	121	10	112828030	112828759	729	2.61064	112828188	2.31208	18	1	1	1	ADRA2A	1483	in gene	01_GFP::1::121_chr10
05_GFPDsRedDNMT	1	124	10	112827989	112828869	880	3.39475	112828150	2.90559	22	1	1	1	ADRA2A	1518	in gene	05_GFPDsRedDNMT::1::124_chr10
04_azaGFPPKC	1	108	10	115794038	115794655	617	2.5367	115794538	2.42463	17	2	1	1	ADRB1	550	in gene	04_azaGFPPKC::1::108_chr10
05_GFPDsRedDNMT	1	125	10	115794143	115794619	476	2.65128	115794573	2.42922	13	1	1	1	ADRB1	585	in gene	05_GFPDsRedDNMT::1::125_chr10
01_GFP	1	122	10	115794218	115794586	368	1.96789	115794554	1.93925	10	2	1	1	ADRB1	606	in gene	01_GFP::1::122_chr10
06_GFPPKCDsRedDNMT	1	129	10	116154103	116154523	420	2.29082	116154279	2.20195	11	2	1	1	KIAA1914	192	in gene	06_GFPPKCDsRedDNMT::1::129_chr10
06_GFPPKCDsRedDNMT	1	130	10	118491855	118492482	627	2.57292	118492263	2.40488	16	1	1	1	HSPA12A	37513	in gene	06_GFPPKCDsRedDNMT::1::130_chr10
06_GFPPKCDsRedDNMT	1	131	10	119124316	119124675	359	2.21849	119124662	2.12343	10	1	1	1	PDZK8	432	in gene	06_GFPPKCDsRedDNMT::1::131_chr10
01_GFP	1	123	10	119124250	119125053	803	2.33898	119124662	2.11814	17	1	1	1	PDZK8	276	in gene	01_GFP::1::123_chr10
06_GFPPKCDsRedDNMT	1	132	10	121622034	121622303	269	2.79083	121622212	2.51204	7	3	1	1	C10orf119	88	in gene	06_GFPPKCDsRedDNMT::1::132_chr10
06_GFPPKCDsRedDNMT	1	133	10	124211253	124212575	1322	2.99673	124212028	2.47024	36	1	1	2	LOC387715, PRSS11	7745, 803	downstream, in gene	06_GFPPKCDsRedDNMT::1::133_chr10
02_GFPPKC	1	109	10	124211539	124212696	1157	2.95692	124212255	2.35285	31	1	1	2	LOC387715, PRSS11	7948, 1006	downstream, in gene	02_GFPPKC::1::109_chr10
04_azaGFPPKC	1	109	10	124211539	124212696	1157	4.00763	124212291	3.20509	31	1	1	2	LOC387715, PRSS11	7948, 1006	downstream, in gene	04_azaGFPPKC::1::109_chr10
03_azaGFP	1	117	10	124211706	124212575	869	2.94822	124212028	2.60295	23	1	1	2	LOC387715, PRSS11	7971, 1029	downstream, in gene	03_azaGFP::1::117_chr10
01_GFP	1	124	10	124211738	124212575	837	2.61969	124212028	2.3381	22	1	1	2	LOC387715, PRSS11	7987, 1045	downstream, in gene	01_GFP::1::124_chr10
05_GFPDsRedDNMT	1	126	10	124211782	124212696	914	3.6963	124212328	3.05739	24	1	1	2	LOC387715, PRSS11	8070, 1128	downstream, in gene	05_GFPDsRedDNMT::1::126_chr10
03_azaGFP	1	118	10	124883215	124883912	697	3.01246	124883568	2.55147	19	1	2	1	LOC340784	-376	upstream	03_azaGFP::1::118_chr10
05_GFPDsRedDNMT	1	127	10	124883215	124883912	697	3.51644	124883458	2.92372	19	1	2	1	LOC340784	-376	upstream	05_GFPDsRedDNMT::1::127_chr10
04_azaGFPPKC	1	110	10	124883183	124883948	765	3.49765	124883568	2.98534	21	1	2	1	LOC340784	-374	upstream	04_azaGFPPKC::1::110_chr10
01_GFP	1	125	10	124883246	124883948	702	2.91489	124883568	2.38736	19	1	2	1	LOC340784	-342	upstream	01_GFP::1::125_chr10
02_GFPPKC	1	110	10	124883246	124883948	702	2.62842	124883568	2.23645	19	1	2	1	LOC340784	-342	upstream	02_GFPPKC::1::110_chr10
06_GFPPKCDsRedDNMT	1	134	10	124883523	124883837	314	2.21187	124883568	2.00902	9	1	1	1	LOC340784	-259	upstream	06_GFPPKCDsRedDNMT::1::134_chr10
06_GFPPKCDsRedDNMT	1	135	10	125842715	125843204	489	2.44653	125843011	2.24858	13	1	1	0				06_GFPPKCDsRedDNMT::1::135_chr10
06_GFPPKCDsRedDNMT	1	136	10	126140174	126140594	420	2.30467	126140347	2.29478	11	9	1	1	LHPP	-18	upstream	06_GFPPKCDsRedDNMT::1::136_chr10
03_azaGFP	1	119	10	126704719	126704947	228	2.22494	126704877	2.11362	6	1	0	1	CTBP2	134186	in gene	03_azaGFP::1::119_chr10
04_azaGFPPKC	1	111	10	126840899	126841138	239	2.4416	126840947	2.35102	7	1	1	3	CTBP2, LOC440008, MRPS21P6	-1999, 216, -4218	upstream, in gene, upstream	04_azaGFPPKC::1::111_chr10
01_GFP	1	126	10	126906431	126907086	655	2.16185	126906642	2.10166	19	1	1	1	FLJ40536	-284	upstream	01_GFP::1::126_chr10
05_GFPDsRedDNMT	1	128	10	126906389	126907207	818	2.91564	126906593	2.72381	23	2	1	1	FLJ40536	-324	upstream	05_GFPDsRedDNMT::1::128_chr10
03_azaGFP	1	120	10	128066106	128066582	476	2.46154	128066504	2.11843	12	1	1	1	ADAM12	670	in gene	03_azaGFP::1::120_chr10
01_GFP	1	127	10	128066278	128066812	534	2.36107	128066504	2.06554	14	1	1	1	ADAM12	469	in gene	01_GFP::1::127_chr10
06_GFPPKCDsRedDNMT	1	137	10	128066405	128066848	443	2.89423	128066504	2.3679	12	1	1	1	ADAM12	388	in gene	06_GFPPKCDsRedDNMT::1::137_chr10
05_GFPDsRedDNMT	1	129	10	128066455	128066812	357	2.65909	128066504	2.43856	10	1	1	1	ADAM12	381	in gene	05_GFPDsRedDNMT::1::129_chr10
04_azaGFPPKC	1	112	10	129424840	129425141	301	2.53025	129425095	2.40595	9	1	1	2	LOC387720, FLJ46831	396, -952	in gene, upstream	04_azaGFPPKC::1::112_chr10
03_azaGFP	1	121	10	129424874	129425141	267	2.1904	129425065	2.14223	8	1	1	2	LOC387720, FLJ46831	379, -935	in gene, upstream	03_azaGFP::1::121_chr10
05_GFPDsRedDNMT	1	130	10	129424726	129425395	669	2.69126	129425065	2.51035	19	1	1	2	LOC387720, FLJ46831	326, -882	in gene, upstream	05_GFPDsRedDNMT::1::130_chr10
01_GFP	1	128	10	129424682	129425445	763	2.49891	129425065	2.24803	21	1	1	2	LOC387720, FLJ46831	323, -879	in gene, upstream	01_GFP::1::128_chr10
02_GFPPKC	1	111	10	129424726	129425509	783	2.2752	129425080	2.09268	22	2	1	2	LOC387720, FLJ46831	269, -825	in gene, upstream	02_GFPPKC::1::111_chr10
03_azaGFP	1	122	10	129595525	129595752	227	2.13018	129595739	2.03154	6	1	1	1	PTPRE	323	in gene	03_azaGFP::1::122_chr10
01_GFP	1	129	10	131652020	131652411	391	2.00211	131652398	1.91708	11	1	1	1	DKFZp667B0210	59548	in gene	01_GFP::1::129_chr10
02_GFPPKC	1	112	10	132999471	132999815	344	2.14705	132999802	2.07359	7	1	1	2	TCERG1L, LOC441579	333, -6460	in gene, upstream	02_GFPPKC::1::112_chr10
03_azaGFP	1	123	10	132999471	133000010	539	2.5774	132999802	2.30862	9	1	1	2	TCERG1L, LOC441579	236, -6363	in gene, upstream	03_azaGFP::1::123_chr10
01_GFP	1	130	10	132999648	133000010	362	2.43993	132999802	2.12399	7	1	1	2	TCERG1L, LOC441579	147, -6274	in gene, upstream	01_GFP::1::130_chr10
02_GFPPKC	1	113	10	133602284	133603362	1078	19.0941	133602846	12.2988	27	1	0	1	LOC440009	7408	in gene	02_GFPPKC::1::113_chr10
03_azaGFP	1	124	10	133602284	133603397	1113	16.3329	133602846	10.5567	28	1	0	1	LOC440009	7425	in gene	03_azaGFP::1::124_chr10
04_azaGFPPKC	1	113	10	133602212	133603499	1287	17.3504	133602846	10.2718	33	1	0	1	LOC440009	7440	in gene	04_azaGFPPKC::1::113_chr10
05_GFPDsRedDNMT	1	131	10	133602320	133603397	1077	18.5209	133602846	12.3967	27	1	0	1	LOC440009	7443	in gene	05_GFPDsRedDNMT::1::131_chr10
06_GFPPKCDsRedDNMT	1	138	10	133602347	133603397	1050	13.0519	133602734	8.83106	26	1	0	1	LOC440009	7457	in gene	06_GFPPKCDsRedDNMT::1::138_chr10
01_GFP	1	131	10	133602320	133603499	1179	16.8447	133602846	10.0973	30	1	0	1	LOC440009	7494	in gene	01_GFP::1::131_chr10
04_azaGFPPKC	1	114	10	133645668	133646027	359	2.49632	133645740	2.34735	11	1	1	1	BNIP3	-422	upstream	04_azaGFPPKC::1::114_chr10
02_GFPPKC	1	114	10	133645668	133646149	481	2.32303	133645930	2.21272	14	2	1	1	BNIP3	-483	upstream	02_GFPPKC::1::114_chr10
06_GFPPKCDsRedDNMT	1	139	10	133645728	133646149	421	2.33361	133645930	2.25342	12	2	1	1	BNIP3	-513	upstream	06_GFPPKCDsRedDNMT::1::139_chr10
01_GFP	1	132	10	133645330	133646601	1271	2.34198	133646014	2.10397	31	1	1	1	BNIP3	-540	upstream	01_GFP::1::132_chr10
05_GFPDsRedDNMT	1	132	10	133645668	133646283	615	2.58922	133646014	2.44478	17	1	1	1	BNIP3	-550	upstream	05_GFPDsRedDNMT::1::132_chr10
03_azaGFP	1	125	10	133645402	133646601	1199	2.57848	133645930	2.32306	29	2	1	1	BNIP3	-576	upstream	03_azaGFP::1::125_chr10
02_GFPPKC	1	115	10	133801481	133802113	632	2.74697	133801712	2.4907	18	1	1	1	C10orf39	-3625	upstream	02_GFPPKC::1::115_chr10
05_GFPDsRedDNMT	1	133	10	133801481	133802113	632	3.26776	133801712	2.93414	18	1	1	1	C10orf39	-3625	upstream	05_GFPDsRedDNMT::1::133_chr10
03_azaGFP	1	126	10	133801554	133802113	559	2.5061	133801712	2.30061	16	1	1	1	C10orf39	-3589	upstream	03_azaGFP::1::126_chr10
04_azaGFPPKC	1	115	10	133801554	133802113	559	2.80522	133801712	2.47935	16	1	1	1	C10orf39	-3589	upstream	04_azaGFPPKC::1::115_chr10
01_GFP	1	133	10	133801664	133802087	423	2.04779	133801712	1.97813	12	1	1	1	C10orf39	-3547	upstream	01_GFP::1::133_chr10
06_GFPPKCDsRedDNMT	1	140	10	133850658	133850995	337	2.925	133850687	2.55316	8	2	1	2	C10orf39, DPYSL4	45404, 432	downstream, in gene	06_GFPPKCDsRedDNMT::1::140_chr10
01_GFP	1	134	10	133850658	133851171	513	2.22921	133850687	2.04903	13	2	1	2	C10orf39, DPYSL4	45492, 520	downstream, in gene	01_GFP::1::134_chr10
04_azaGFPPKC	1	116	10	134104996	134105358	362	3.32448	134105345	2.80889	11	1	0	1	C10orf91	-3506	upstream	04_azaGFPPKC::1::116_chr10
01_GFP	1	135	10	134105710	134106017	307	2.06067	134105722	1.97327	9	1	0	1	C10orf91	-2820	upstream	01_GFP::1::135_chr10
06_GFPPKCDsRedDNMT	1	141	10	134185317	134185958	641	3.18191	134185664	2.83697	18	1	0	0				06_GFPPKCDsRedDNMT::1::141_chr10
03_azaGFP	1	127	10	134185393	134185920	527	2.98413	134185664	2.68301	15	1	0	0				03_azaGFP::1::127_chr10
04_azaGFPPKC	1	117	10	134185437	134185920	483	3.20979	134185664	2.92517	14	1	0	0				04_azaGFPPKC::1::117_chr10
01_GFP	1	136	10	134185393	134185994	601	3.18905	134185664	2.82935	17	1	0	0				01_GFP::1::136_chr10
02_GFPPKC	1	116	10	134185393	134185994	601	3.27429	134185664	2.95733	17	1	0	0				02_GFPPKC::1::116_chr10
05_GFPDsRedDNMT	1	134	10	134185393	134185994	601	4.39557	134185664	3.7262	17	1	0	0				05_GFPDsRedDNMT::1::134_chr10
05_GFPDsRedDNMT	1	135	10	134448086	134448957	871	3.22143	134448337	2.71517	23	1	1	2	INPP5A, NKX6-2	247223, 921	downstream, in gene	05_GFPDsRedDNMT::1::135_chr10
04_azaGFPPKC	1	118	10	134448166	134448890	724	3.10663	134448337	2.7333	19	1	1	2	INPP5A, NKX6-2	247230, 914	downstream, in gene	04_azaGFPPKC::1::118_chr10
01_GFP	1	137	10	134448166	134448957	791	2.60002	134448337	2.25119	21	1	1	2	INPP5A, NKX6-2	247263, 881	downstream, in gene	01_GFP::1::137_chr10
03_azaGFP	1	128	10	134448166	134448957	791	2.65032	134448337	2.38879	21	1	1	2	INPP5A, NKX6-2	247263, 881	downstream, in gene	03_azaGFP::1::128_chr10
06_GFPPKCDsRedDNMT	1	142	10	134448243	134448926	683	2.67379	134448378	2.40078	18	1	1	2	INPP5A, NKX6-2	247286, 858	downstream, in gene	06_GFPPKCDsRedDNMT::1::142_chr10
02_GFPPKC	1	117	10	134448243	134448957	714	2.34963	134448337	2.13725	19	1	1	2	INPP5A, NKX6-2	247302, 842	downstream, in gene	02_GFPPKC::1::117_chr10
03_azaGFP	1	129	10	134450162	134450433	271	2.2944	134450397	2.21375	8	1	1	2	INPP5A, NKX6-2	248999, -855	downstream, upstream	03_azaGFP::1::129_chr10
06_GFPPKCDsRedDNMT	1	143	10	134450118	134450890	772	2.4185	134450297	2.21253	21	1	1	2	INPP5A, NKX6-2	249206, -1062	downstream, upstream	06_GFPPKCDsRedDNMT::1::143_chr10
05_GFPDsRedDNMT	1	136	10	134450201	134450854	653	2.52584	134450420	2.33793	18	1	1	2	INPP5A, NKX6-2	249229, -1085	downstream, upstream	05_GFPDsRedDNMT::1::136_chr10
01_GFP	1	138	10	134450249	134450890	641	2.15423	134450737	2.04209	18	1	1	2	INPP5A, NKX6-2	249271, -1127	downstream, upstream	01_GFP::1::138_chr10
01_GFP	1	139	10	134455260	134456434	1174	8.47032	134455807	4.88126	33	1	1	2	INPP5A, NKX6-2	254549, -6405	downstream, upstream	01_GFP::1::139_chr10
02_GFPPKC	1	118	10	134455260	134456461	1201	8.20797	134455807	4.74556	34	1	1	2	INPP5A, NKX6-2	254562, -6418	downstream, upstream	02_GFPPKC::1::118_chr10
03_azaGFP	1	130	10	134455260	134456461	1201	9.84768	134455785	5.60431	34	1	1	2	INPP5A, NKX6-2	254562, -6418	downstream, upstream	03_azaGFP::1::130_chr10
04_azaGFPPKC	1	119	10	134455297	134456461	1164	12.1585	134455785	6.85981	33	1	1	2	INPP5A, NKX6-2	254581, -6437	downstream, upstream	04_azaGFPPKC::1::119_chr10
05_GFPDsRedDNMT	1	137	10	134455297	134456461	1164	12.7942	134455807	7.02674	33	1	1	2	INPP5A, NKX6-2	254581, -6437	downstream, upstream	05_GFPDsRedDNMT::1::137_chr10
06_GFPPKCDsRedDNMT	1	144	10	134455410	134456461	1051	7.57299	134455807	4.69292	30	1	1	2	INPP5A, NKX6-2	254637, -6493	downstream, upstream	06_GFPPKCDsRedDNMT::1::144_chr10
02_GFPPKC	1	119	10	134522277	134522966	689	2.34061	134522694	2.19566	19	1	1	2	C10orf92, LOC440011	-1395, 18866	upstream, in gene	02_GFPPKC::1::119_chr10
01_GFP	1	140	10	134522508	134522893	385	2.28114	134522694	2.10861	11	1	1	2	C10orf92, LOC440011	-1474, 18787	upstream, in gene	01_GFP::1::140_chr10
03_azaGFP	1	131	10	134522508	134522930	422	2.55704	134522694	2.33205	12	1	1	2	C10orf92, LOC440011	-1493, 18768	upstream, in gene	03_azaGFP::1::131_chr10
05_GFPDsRedDNMT	1	138	10	134522508	134523003	495	2.94677	134522694	2.694	14	1	1	2	C10orf92, LOC440011	-1529, 18732	upstream, in gene	05_GFPDsRedDNMT::1::138_chr10
04_azaGFPPKC	1	120	10	134522508	134523297	789	3.27397	134522845	2.89299	22	1	1	2	C10orf92, LOC440011	-1676, 18585	upstream, in gene	04_azaGFPPKC::1::120_chr10
01_GFP	1	141	10	134579472	134580229	757	4.70011	134579551	3.43716	21	1	1	1	LOC440012	11139	in gene	01_GFP::1::141_chr10
03_azaGFP	1	132	10	134579472	134580229	757	4.56373	134579622	3.66369	21	1	1	1	LOC440012	11139	in gene	03_azaGFP::1::132_chr10
04_azaGFPPKC	1	121	10	134579472	134580229	757	7.46942	134579551	5.39431	21	1	1	1	LOC440012	11139	in gene	04_azaGFPPKC::1::121_chr10
06_GFPPKCDsRedDNMT	1	145	10	134579472	134580229	757	3.88519	134579622	3.32528	21	1	1	1	LOC440012	11139	in gene	06_GFPPKCDsRedDNMT::1::145_chr10
02_GFPPKC	1	120	10	134579472	134580274	802	4.97586	134579551	3.87632	22	1	1	1	LOC440012	11116	in gene	02_GFPPKC::1::120_chr10
05_GFPDsRedDNMT	1	139	10	134579472	134580308	836	8.62	134579551	6.32313	23	1	1	1	LOC440012	11099	in gene	05_GFPDsRedDNMT::1::139_chr10
04_azaGFPPKC	1	122	10	134581007	134582049	1042	4.41069	134581493	3.7273	28	2	1	1	LOC440012	9461	in gene	04_azaGFPPKC::1::122_chr10
03_azaGFP	1	133	10	134581108	134582010	902	4.47086	134581634	3.69207	24	1	1	1	LOC440012	9430	in gene	03_azaGFP::1::133_chr10
01_GFP	1	142	10	134581181	134582010	829	4.53573	134581634	3.68117	22	1	1	1	LOC440012	9394	in gene	01_GFP::1::142_chr10
02_GFPPKC	1	121	10	134581217	134582010	793	4.49822	134581634	3.71719	21	1	1	1	LOC440012	9376	in gene	02_GFPPKC::1::121_chr10
05_GFPDsRedDNMT	1	140	10	134581217	134582010	793	4.30505	134581634	3.73344	21	1	1	1	LOC440012	9376	in gene	05_GFPDsRedDNMT::1::140_chr10
06_GFPPKCDsRedDNMT	1	146	10	134581217	134582010	793	3.76081	134581634	3.28175	21	1	1	1	LOC440012	9376	in gene	06_GFPPKCDsRedDNMT::1::146_chr10
01_GFP	1	143	10	134766030	134766357	327	2.01027	134766087	1.91472	9	1	1	1	GPR123	-7121	upstream	01_GFP::1::143_chr10
01_GFP	1	144	10	134771814	134772477	663	2.60658	134772283	2.36584	19	1	0	1	GPR123	-1169	upstream	01_GFP::1::144_chr10
02_GFPPKC	1	122	10	134771814	134772514	700	3.04359	134772302	2.58948	20	2	0	1	GPR123	-1150	upstream	02_GFPPKC::1::122_chr10
03_azaGFP	1	134	10	134771877	134772514	637	3.08023	134772283	2.73071	18	1	0	1	GPR123	-1119	upstream	03_azaGFP::1::134_chr10
05_GFPDsRedDNMT	1	141	10	134771877	134772514	637	3.79904	134772322	3.28177	18	1	0	1	GPR123	-1119	upstream	05_GFPDsRedDNMT::1::141_chr10
04_azaGFPPKC	1	123	10	134771908	134772514	606	3.29221	134772322	2.96648	17	1	0	1	GPR123	-1103	upstream	04_azaGFPPKC::1::123_chr10
02_GFPPKC	1	123	10	134905135	134906081	946	3.49539	134905729	2.6931	26	2	1	1	KNDC1	42756	in gene	02_GFPPKC::1::123_chr10
06_GFPPKCDsRedDNMT	1	147	10	134905201	134906047	846	3.22948	134905729	2.7121	23	2	1	1	KNDC1	42772	in gene	06_GFPPKCDsRedDNMT::1::147_chr10
05_GFPDsRedDNMT	1	142	10	134905201	134906161	960	4.41666	134905729	3.37205	26	2	1	1	KNDC1	42829	in gene	05_GFPDsRedDNMT::1::142_chr10
04_azaGFPPKC	1	124	10	134905336	134906047	711	3.46861	134905729	2.90324	20	2	1	1	KNDC1	42839	in gene	04_azaGFPPKC::1::124_chr10
03_azaGFP	1	135	10	134905445	134905978	533	2.71647	134905729	2.43819	15	2	1	1	KNDC1	42859	in gene	03_azaGFP::1::135_chr10
01_GFP	1	145	10	134905445	134906011	566	2.42644	134905729	2.23139	16	2	1	1	KNDC1	42876	in gene	01_GFP::1::145_chr10
06_GFPPKCDsRedDNMT	1	148	10	134925187	134926356	1169	2.91646	134925935	2.66584	31	2	0	2	KNDC1, UTF1	62919, -6888	in gene, upstream	06_GFPPKCDsRedDNMT::1::148_chr10
01_GFP	1	146	10	134925187	134926393	1206	3.88707	134925916	3.34226	32	1	0	2	KNDC1, UTF1	62938, -6869	in gene, upstream	01_GFP::1::146_chr10
04_azaGFPPKC	1	125	10	134925187	134926425	1238	4.18172	134925916	3.51485	33	1	0	2	KNDC1, UTF1	62954, -6853	in gene, upstream	04_azaGFPPKC::1::125_chr10
02_GFPPKC	1	124	10	134925187	134926461	1274	4.08597	134925916	3.5267	34	1	0	2	KNDC1, UTF1	62972, -6835	in gene, upstream	02_GFPPKC::1::124_chr10
03_azaGFP	1	136	10	134925187	134926461	1274	3.79687	134925916	3.17182	34	1	0	2	KNDC1, UTF1	62972, -6835	in gene, upstream	03_azaGFP::1::136_chr10
05_GFPDsRedDNMT	1	143	10	134925187	134926461	1274	4.91937	134925916	3.52459	34	1	0	2	KNDC1, UTF1	62972, -6835	in gene, upstream	05_GFPDsRedDNMT::1::143_chr10
04_azaGFPPKC	1	126	10	134928861	134929296	435	2.49426	134928873	2.35201	13	1	1	2	KNDC1, UTF1	66226, -3581	downstream, upstream	04_azaGFPPKC::1::126_chr10
01_GFP	1	147	10	134931993	134932504	511	2.48718	134932005	2.24573	14	1	1	3	KNDC1, UTF1, VENTX2	69396, -411, -8041	downstream, upstream, upstream	01_GFP::1::147_chr10
02_GFPPKC	1	125	10	134931993	134932504	511	2.31908	134932005	2.09843	14	1	1	3	KNDC1, UTF1, VENTX2	69396, -411, -8041	downstream, upstream, upstream	02_GFPPKC::1::125_chr10
06_GFPPKCDsRedDNMT	1	149	10	135036809	135037279	470	2.92902	135036821	2.63614	14	1	1	1	DRD1IP	2248	in gene	06_GFPPKCDsRedDNMT::1::149_chr10
01_GFP	1	148	10	135036809	135037329	520	2.24731	135036851	2.11562	15	1	1	1	DRD1IP	2223	in gene	01_GFP::1::148_chr10
06_GFPPKCDsRedDNMT	1	150	10	135075516	135075865	349	2.23402	135075662	2.21209	10	1	1	2	ECHS1, PAOX	99, -5932	in gene, upstream	06_GFPPKCDsRedDNMT::1::150_chr10
01_GFP	1	149	10	135075475	135075971	496	2.67045	135075528	2.47054	14	1	1	2	ECHS1, PAOX	66, -5899	in gene, upstream	01_GFP::1::149_chr10
02_GFPPKC	1	126	10	135075475	135075971	496	2.27316	135075528	2.16129	14	1	1	2	ECHS1, PAOX	66, -5899	in gene, upstream	02_GFPPKC::1::126_chr10
03_azaGFP	1	137	10	135075475	135075971	496	2.72526	135075771	2.60494	14	5	1	2	ECHS1, PAOX	66, -5899	in gene, upstream	03_azaGFP::1::137_chr10
05_GFPDsRedDNMT	1	144	10	135075475	135075971	496	2.62572	135075771	2.58047	14	5	1	2	ECHS1, PAOX	66, -5899	in gene, upstream	05_GFPDsRedDNMT::1::144_chr10
05_GFPDsRedDNMT	1	145	10	135230644	135230879	235	2.38711	135230800	2.32707	7	1	1	1	CYP2E1	1015	in gene	05_GFPDsRedDNMT::1::145_chr10
04_azaGFPPKC	1	127	10	135230644	135231022	378	2.50655	135230935	2.44207	11	1	1	1	CYP2E1	1087	in gene	04_azaGFPPKC::1::127_chr10
01_GFP	1	150	10	135368493	135368945	452	2.3471	135368584	2.08108	13	1	1	6	LOC285444, LOC401650, LOC399839, LOC440013, LOC440014, LOC440015	-4114, 1908, 596, -2714, -6023, -9333	upstream, downstream, in gene, upstream, upstream, upstream	01_GFP::1::150_chr10
02_GFPPKC	1	127	10	135368493	135368945	452	2.53385	135368584	2.2434	13	1	1	6	LOC285444, LOC401650, LOC399839, LOC440013, LOC440014, LOC440015	-4114, 1908, 596, -2714, -6023, -9333	upstream, downstream, in gene, upstream, upstream, upstream	02_GFPPKC::1::127_chr10
03_azaGFP	1	138	10	135368493	135368945	452	2.76971	135368584	2.27445	13	1	1	6	LOC285444, LOC401650, LOC399839, LOC440013, LOC440014, LOC440015	-4114, 1908, 596, -2714, -6023, -9333	upstream, downstream, in gene, upstream, upstream, upstream	03_azaGFP::1::138_chr10
04_azaGFPPKC	1	128	10	135368493	135368945	452	3.23731	135368584	2.69735	13	1	1	6	LOC285444, LOC401650, LOC399839, LOC440013, LOC440014, LOC440015	-4114, 1908, 596, -2714, -6023, -9333	upstream, downstream, in gene, upstream, upstream, upstream	04_azaGFPPKC::1::128_chr10
05_GFPDsRedDNMT	1	146	10	135368493	135369094	601	3.59174	135368584	2.9981	17	1	1	6	LOC285444, LOC401650, LOC399839, LOC440013, LOC440014, LOC440015	-4188, 1982, 670, -2640, -5949, -9259	upstream, downstream, in gene, upstream, upstream, upstream	05_GFPDsRedDNMT::1::146_chr10
03_azaGFP	1	139	10	135371803	135372008	205	2.55316	135371894	2.36355	6	1	1	7	LOC285444, LOC401650, LOC399839, LOC440013, LOC440014, LOC440015, LOC440016	-7300, 5094, 3782, 472, -2837, -6147, -9446	upstream, downstream, downstream, in gene, upstream, upstream, upstream	03_azaGFP::1::139_chr10
04_azaGFPPKC	1	129	10	135371803	135372255	452	3.0369	135371894	2.51351	13	1	1	7	LOC285444, LOC401650, LOC399839, LOC440013, LOC440014, LOC440015, LOC440016	-7424, 5218, 3906, 596, -2713, -6023, -9322	upstream, downstream, downstream, in gene, upstream, upstream, upstream	04_azaGFPPKC::1::129_chr10
05_GFPDsRedDNMT	1	147	10	135371803	135372616	813	3.13333	135371894	2.75798	19	1	1	7	LOC285444, LOC401650, LOC399839, LOC440013, LOC440014, LOC440015, LOC440016	-7604, 5398, 4086, 776, -2533, -5843, -9142	upstream, downstream, downstream, in gene, upstream, upstream, upstream	05_GFPDsRedDNMT::1::147_chr10
05_GFPDsRedDNMT	1	148	10	135375112	135375600	488	2.6121	135375203	2.3453	14	1	1	7	LOC401650, LOC399839, LOC440013, LOC440014, LOC440015, LOC440016, LOC440017	8545, 7233, 3923, 614, -2696, -5995, -9305	downstream, downstream, downstream, in gene, upstream, upstream, upstream	05_GFPDsRedDNMT::1::148_chr10
05_GFPDsRedDNMT	1	149	10	135378422	135378874	452	2.73362	135378513	2.43326	13	1	1	6	LOC399839, LOC440013, LOC440014, LOC440015, LOC440016, LOC440017	10525, 7215, 3906, 596, -2703, -6013	downstream, downstream, downstream, in gene, upstream, upstream	05_GFPDsRedDNMT::1::149_chr10
04_azaGFPPKC	1	130	10	135378458	135378874	416	2.89487	135378513	2.6044	12	1	1	6	LOC399839, LOC440013, LOC440014, LOC440015, LOC440016, LOC440017	10543, 7233, 3924, 614, -2685, -5995	downstream, downstream, downstream, in gene, upstream, upstream	04_azaGFPPKC::1::130_chr10
04_azaGFPPKC	1	131	10	135381721	135381926	205	2.86237	135381812	2.68887	6	1	1	5	LOC440013, LOC440014, LOC440015, LOC440016, LOC440017	10390, 7081, 3771, 472, -2838	downstream, downstream, downstream, in gene, upstream	04_azaGFPPKC::1::131_chr10
05_GFPDsRedDNMT	1	150	10	135381721	135382209	488	2.63017	135381812	2.44775	14	1	1	5	LOC440013, LOC440014, LOC440015, LOC440016, LOC440017	10532, 7223, 3913, 614, -2696	downstream, downstream, downstream, in gene, upstream	05_GFPDsRedDNMT::1::150_chr10
04_azaGFPPKC	1	132	10	135385067	135385483	416	2.83944	135385155	2.5658	12	1	1	4	LOC440014, LOC440015, LOC440016, LOC440017	10533, 7223, 3924, 614	downstream, downstream, downstream, in gene	04_azaGFPPKC::1::132_chr10
05_GFPDsRedDNMT	1	151	10	135385031	135385882	851	2.80678	135385155	2.53084	21	1	1	4	LOC440014, LOC440015, LOC440016, LOC440017	10714, 7404, 4105, 795	downstream, downstream, downstream, in gene	05_GFPDsRedDNMT::1::151_chr10
01_GFP	1	151	11	296295	296499	204	2.15084	296486	2.13108	6	1	0	4	LOC387733, MRPS24P1, IFITM2, IFITM1	-6871, -2052, -1518, -7456	upstream, upstream, upstream, upstream	01_GFP::1::151_chr11
01_GFP	1	152	11	306038	306404	366	2.32411	306189	2.16117	10	1	1	3	IFITM2, IFITM1, IFITM3	8306, 2368, 4829	downstream, downstream, downstream	01_GFP::1::152_chr11
02_GFPPKC	1	128	11	306102	306404	302	2.27785	306268	2.14443	8	1	1	3	IFITM2, IFITM1, IFITM3	8338, 2400, 4797	downstream, downstream, downstream	02_GFPPKC::1::128_chr11
03_azaGFP	1	140	11	306038	306485	447	2.57627	306224	2.36829	12	1	1	3	IFITM2, IFITM1, IFITM3	8346, 2408, 4789	downstream, downstream, downstream	03_azaGFP::1::140_chr11
05_GFPDsRedDNMT	1	152	11	306038	306485	447	3.0255	306189	2.70479	12	1	1	3	IFITM2, IFITM1, IFITM3	8346, 2408, 4789	downstream, downstream, downstream	05_GFPDsRedDNMT::1::152_chr11
04_azaGFPPKC	1	133	11	306102	306485	383	2.82544	306312	2.66938	10	1	1	3	IFITM2, IFITM1, IFITM3	8378, 2440, 4757	downstream, downstream, downstream	04_azaGFPPKC::1::133_chr11
01_GFP	1	153	11	352950	353975	1025	27.2506	353503	22.4213	30	1	0	1	Beta4GalNAc-T4	-6342	upstream	01_GFP::1::153_chr11
02_GFPPKC	1	129	11	352950	353975	1025	28.7984	353527	23.7116	30	2	0	1	Beta4GalNAc-T4	-6342	upstream	02_GFPPKC::1::129_chr11
03_azaGFP	1	141	11	352950	353975	1025	24.3911	353527	20.6952	30	2	0	1	Beta4GalNAc-T4	-6342	upstream	03_azaGFP::1::141_chr11
04_azaGFPPKC	1	134	11	352950	353975	1025	27.6727	353413	22.9619	30	1	0	1	Beta4GalNAc-T4	-6342	upstream	04_azaGFPPKC::1::134_chr11
05_GFPDsRedDNMT	1	153	11	352950	353975	1025	30.3877	353527	26.0935	30	2	0	1	Beta4GalNAc-T4	-6342	upstream	05_GFPDsRedDNMT::1::153_chr11
06_GFPPKCDsRedDNMT	1	151	11	352950	353975	1025	23.8019	353413	20.3207	30	1	0	1	Beta4GalNAc-T4	-6342	upstream	06_GFPPKCDsRedDNMT::1::151_chr11
01_GFP	1	154	11	374981	375346	365	2.20238	375093	2.08061	7	1	0	2	Beta4GalNAc-T4, PKP3	15359, -9063	downstream, upstream	01_GFP::1::154_chr11
05_GFPDsRedDNMT	1	154	11	374981	375762	781	3.20212	375093	2.81303	15	1	0	2	Beta4GalNAc-T4, PKP3	15567, -8855	downstream, upstream	05_GFPDsRedDNMT::1::154_chr11
02_GFPPKC	1	130	11	520068	521423	1355	12.2995	520836	6.51479	38	1	0	2	HRAS, DKFZp761L1518	4805, -6782	downstream, upstream	02_GFPPKC::1::130_chr11
04_azaGFPPKC	1	135	11	520068	521423	1355	11.3654	520819	6.67095	38	2	0	2	HRAS, DKFZp761L1518	4805, -6782	downstream, upstream	04_azaGFPPKC::1::135_chr11
05_GFPDsRedDNMT	1	155	11	520135	521388	1253	13.4927	520836	7.67598	35	1	0	2	HRAS, DKFZp761L1518	4789, -6766	downstream, upstream	05_GFPDsRedDNMT::1::155_chr11
01_GFP	1	155	11	520135	521423	1288	13.7381	520802	7.42985	36	1	0	2	HRAS, DKFZp761L1518	4771, -6748	downstream, upstream	01_GFP::1::155_chr11
03_azaGFP	1	142	11	520135	521423	1288	13.1272	520836	7.17546	36	1	0	2	HRAS, DKFZp761L1518	4771, -6748	downstream, upstream	03_azaGFP::1::142_chr11
06_GFPPKCDsRedDNMT	1	152	11	520263	521307	1044	7.28942	520819	4.69013	29	2	0	2	HRAS, DKFZp761L1518	4765, -6742	downstream, upstream	06_GFPPKCDsRedDNMT::1::152_chr11
01_GFP	1	156	11	531762	532329	567	3.84525	532306	3.0662	16	2	1	2	HRAS, DKFZp761L1518	-6495, 4518	upstream, in gene	01_GFP::1::156_chr11
02_GFPPKC	1	131	11	531783	532329	546	3.12727	532305	2.68592	15	2	1	2	HRAS, DKFZp761L1518	-6506, 4529	upstream, in gene	02_GFPPKC::1::131_chr11
05_GFPDsRedDNMT	1	156	11	531783	532329	546	3.22453	532259	2.93471	15	1	1	2	HRAS, DKFZp761L1518	-6506, 4529	upstream, in gene	05_GFPDsRedDNMT::1::156_chr11
03_azaGFP	1	143	11	531819	532329	510	2.86481	532305	2.56035	14	2	1	2	HRAS, DKFZp761L1518	-6524, 4547	upstream, in gene	03_azaGFP::1::143_chr11
04_azaGFPPKC	1	136	11	531857	532329	472	2.704	532259	2.63404	13	1	1	2	HRAS, DKFZp761L1518	-6543, 4566	upstream, in gene	04_azaGFPPKC::1::136_chr11
01_GFP	1	157	11	545461	545790	329	2.11273	545740	1.98804	8	1	1	3	DKFZp761L1518, MGC35138, C11orf13	18098, 5154, -5825	downstream, in gene, upstream	01_GFP::1::157_chr11
03_azaGFP	1	144	11	545490	546012	522	2.21146	545850	2.11998	13	1	1	3	DKFZp761L1518, MGC35138, C11orf13	18224, 5028, -5699	downstream, in gene, upstream	03_azaGFP::1::144_chr11
03_azaGFP	1	145	11	617138	618042	904	13.5167	618001	8.15064	22	1	1	3	MUCDHL, SCT, DRD4	-1512, -417, -9715	upstream, upstream, upstream	03_azaGFP::1::145_chr11
02_GFPPKC	1	132	11	617195	618042	847	14.5271	618001	8.71564	20	1	1	3	MUCDHL, SCT, DRD4	-1540, -445, -9687	upstream, upstream, upstream	02_GFPPKC::1::132_chr11
01_GFP	1	158	11	617235	618042	807	14.1814	618001	8.3813	19	1	1	3	MUCDHL, SCT, DRD4	-1560, -465, -9667	upstream, upstream, upstream	01_GFP::1::158_chr11
04_azaGFPPKC	1	137	11	617235	618042	807	17.5337	618001	11.6056	19	1	1	3	MUCDHL, SCT, DRD4	-1560, -465, -9667	upstream, upstream, upstream	04_azaGFPPKC::1::137_chr11
05_GFPDsRedDNMT	1	157	11	617235	618042	807	15.9899	618001	11.2064	19	1	1	3	MUCDHL, SCT, DRD4	-1560, -465, -9667	upstream, upstream, upstream	05_GFPDsRedDNMT::1::157_chr11
06_GFPPKCDsRedDNMT	1	153	11	617235	618042	807	13.4138	618001	8.82928	19	1	1	3	MUCDHL, SCT, DRD4	-1560, -465, -9667	upstream, upstream, upstream	06_GFPPKCDsRedDNMT::1::153_chr11
03_azaGFP	1	146	11	681641	681869	228	2.36334	681714	2.26046	7	1	0	2	DEAF1, LOC283232	3985, -3888	in gene, upstream	03_azaGFP::1::146_chr11
04_azaGFPPKC	1	138	11	681569	682014	445	2.75267	681714	2.59324	13	1	0	2	DEAF1, LOC283232	3949, -3852	in gene, upstream	04_azaGFPPKC::1::138_chr11
03_azaGFP	1	147	11	737338	737630	292	2.37986	737411	2.28057	8	1	1	1	TALDO1	52	in gene	03_azaGFP::1::147_chr11
04_azaGFPPKC	1	139	11	737377	737630	253	2.56166	737411	2.43435	7	1	1	1	TALDO1	71	in gene	04_azaGFPPKC::1::139_chr11
05_GFPDsRedDNMT	1	158	11	737377	737630	253	2.53127	737411	2.39023	7	1	1	1	TALDO1	71	in gene	05_GFPDsRedDNMT::1::158_chr11
01_GFP	1	159	11	800289	800508	219	2.33252	800427	2.26227	7	3	1	3	LRDD, RPLP2, TTS-2.2	-5153, 433, -8504	upstream, in gene, upstream	01_GFP::1::159_chr11
02_GFPPKC	1	133	11	800289	800508	219	2.12572	800370	2.07433	7	1	1	3	LRDD, RPLP2, TTS-2.2	-5153, 433, -8504	upstream, in gene, upstream	02_GFPPKC::1::133_chr11
03_azaGFP	1	148	11	800289	800508	219	2.42827	800370	2.31106	7	1	1	3	LRDD, RPLP2, TTS-2.2	-5153, 433, -8504	upstream, in gene, upstream	03_azaGFP::1::148_chr11
01_GFP	1	160	11	915625	916096	471	2.6987	916014	2.25541	12	1	1	1	AP2A2	-21	upstream	01_GFP::1::160_chr11
03_azaGFP	1	149	11	915663	916096	433	2.78333	916014	2.35071	11	1	1	1	AP2A2	-2	upstream	03_azaGFP::1::149_chr11
05_GFPDsRedDNMT	1	159	11	915867	916096	229	2.55518	916014	2.41775	7	1	1	1	AP2A2	100	in gene	05_GFPDsRedDNMT::1::159_chr11
06_GFPPKCDsRedDNMT	1	154	11	915867	916096	229	2.36268	916014	2.26858	7	1	1	1	AP2A2	100	in gene	06_GFPPKCDsRedDNMT::1::154_chr11
05_GFPDsRedDNMT	1	160	11	1005782	1006458	676	2.65217	1006052	2.43658	19	1	0	2	AP2A2, MUC6	90239, 20592	downstream, in gene	05_GFPDsRedDNMT::1::160_chr11
02_GFPPKC	1	134	11	1029317	1029571	254	2.02399	1029329	2.0081	7	1	0	1	MUC6	-2732	upstream	02_GFPPKC::1::134_chr11
05_GFPDsRedDNMT	1	161	11	1220312	1220558	246	2.49894	1220472	2.39141	7	2	0	1	MUC5B	19505	in gene	05_GFPDsRedDNMT::1::161_chr11
02_GFPPKC	1	135	11	1220962	1222569	1607	2.97812	1221702	2.56346	39	2	0	1	MUC5B	20835	in gene	02_GFPPKC::1::135_chr11
06_GFPPKCDsRedDNMT	1	155	11	1221512	1222087	575	2.27484	1222074	2.1697	15	1	0	1	MUC5B	20869	in gene	06_GFPPKCDsRedDNMT::1::155_chr11
01_GFP	1	161	11	1221210	1222465	1255	2.5817	1221720	2.41812	33	1	0	1	MUC5B	20907	in gene	01_GFP::1::161_chr11
04_azaGFPPKC	1	140	11	1221210	1222465	1255	3.84174	1221684	3.10673	33	1	0	1	MUC5B	20907	in gene	04_azaGFPPKC::1::140_chr11
05_GFPDsRedDNMT	1	162	11	1221210	1222670	1460	3.64815	1221684	3.0582	39	1	0	1	MUC5B	21010	in gene	05_GFPDsRedDNMT::1::162_chr11
03_azaGFP	1	150	11	1220962	1223887	2925	3.10962	1221524	2.60517	72	1	0	1	MUC5B	21494	in gene	03_azaGFP::1::150_chr11
01_GFP	1	162	11	1222984	1223770	786	2.21042	1223696	2.09969	22	1	0	1	MUC5B	22447	in gene	01_GFP::1::162_chr11
02_GFPPKC	1	136	11	1223054	1223887	833	2.32411	1223660	2.17467	23	1	0	1	MUC5B	22540	in gene	02_GFPPKC::1::136_chr11
04_azaGFPPKC	1	141	11	1223173	1223807	634	2.71801	1223696	2.57178	18	1	0	1	MUC5B	22560	in gene	04_azaGFPPKC::1::141_chr11
05_GFPDsRedDNMT	1	163	11	1223126	1223942	816	3.12533	1223696	2.76226	22	1	0	1	MUC5B	22604	in gene	05_GFPDsRedDNMT::1::163_chr11
02_GFPPKC	1	137	11	1224583	1224825	242	2.08215	1224780	2.03421	7	1	0	1	MUC5B	23774	in gene	02_GFPPKC::1::137_chr11
04_azaGFPPKC	1	142	11	1225273	1226000	727	3.8585	1225761	2.97114	20	1	0	1	MUC5B	24706	in gene	04_azaGFPPKC::1::142_chr11
02_GFPPKC	1	138	11	1225273	1226441	1168	2.81786	1225761	2.29712	32	1	0	1	MUC5B	24927	in gene	02_GFPPKC::1::138_chr11
05_GFPDsRedDNMT	1	164	11	1225273	1226441	1168	4.05019	1225761	2.90042	32	1	0	1	MUC5B	24927	in gene	05_GFPDsRedDNMT::1::164_chr11
01_GFP	1	163	11	1225273	1227340	2067	2.59581	1225761	2.14833	53	1	0	1	MUC5B	25376	in gene	01_GFP::1::163_chr11
03_azaGFP	1	151	11	1225273	1227578	2305	3.33493	1225761	2.35342	60	1	0	1	MUC5B	25495	in gene	03_azaGFP::1::151_chr11
04_azaGFPPKC	1	143	11	1226944	1227175	231	2.62888	1227056	2.54227	7	1	0	1	MUC5B	26129	in gene	04_azaGFPPKC::1::143_chr11
02_GFPPKC	1	139	11	1226755	1227658	903	2.36959	1227056	2.13978	25	1	0	1	MUC5B	26276	in gene	02_GFPPKC::1::139_chr11
05_GFPDsRedDNMT	1	165	11	1226791	1227658	867	2.87049	1227056	2.55734	24	1	0	1	MUC5B	26294	in gene	05_GFPDsRedDNMT::1::165_chr11
02_GFPPKC	1	140	11	1228872	1229271	399	2.22596	1228884	2.02691	11	1	0	1	MUC5B	28141	in gene	02_GFPPKC::1::140_chr11
03_azaGFP	1	152	11	1228872	1229271	399	2.46453	1228884	2.19329	11	1	0	1	MUC5B	28141	in gene	03_azaGFP::1::152_chr11
05_GFPDsRedDNMT	1	166	11	1228872	1229271	399	2.51022	1228884	2.31188	11	1	0	1	MUC5B	28141	in gene	05_GFPDsRedDNMT::1::166_chr11
01_GFP	1	164	11	1368086	1368342	256	2.34436	1368098	2.09247	4	1	1	1	STK29	509	in gene	01_GFP::1::164_chr11
04_azaGFPPKC	1	144	11	1368086	1368342	256	2.70802	1368134	2.61005	4	1	1	1	STK29	509	in gene	04_azaGFPPKC::1::144_chr11
03_azaGFP	1	153	11	1368086	1368377	291	2.32471	1368134	2.2485	5	1	1	1	STK29	526	in gene	03_azaGFP::1::153_chr11
05_GFPDsRedDNMT	1	167	11	1368086	1368377	291	2.54383	1368329	2.44018	5	1	1	1	STK29	526	in gene	05_GFPDsRedDNMT::1::167_chr11
06_GFPPKCDsRedDNMT	1	156	11	1368086	1368529	443	2.55763	1368329	2.36958	7	1	1	1	STK29	602	in gene	06_GFPPKCDsRedDNMT::1::156_chr11
01_GFP	1	165	11	1558868	1559993	1125	6.72629	1559379	5.08171	30	1	0	1	LOC399851	1132	in gene	01_GFP::1::165_chr11
02_GFPPKC	1	141	11	1558868	1560064	1196	7.48875	1559379	5.63455	32	1	0	1	LOC399851	1168	in gene	02_GFPPKC::1::141_chr11
03_azaGFP	1	154	11	1558868	1560064	1196	7.0546	1559401	5.42471	32	2	0	1	LOC399851	1168	in gene	03_azaGFP::1::154_chr11
04_azaGFPPKC	1	145	11	1558868	1560064	1196	11.5686	1559345	8.66779	32	1	0	1	LOC399851	1168	in gene	04_azaGFPPKC::1::145_chr11
06_GFPPKCDsRedDNMT	1	157	11	1558868	1560064	1196	7.34044	1559423	5.47579	32	1	0	1	LOC399851	1168	in gene	06_GFPPKCDsRedDNMT::1::157_chr11
05_GFPDsRedDNMT	1	168	11	1558868	1560103	1235	9.11681	1559379	6.84544	33	1	0	1	LOC399851	1187	in gene	05_GFPDsRedDNMT::1::168_chr11
03_azaGFP	1	155	11	1741875	1742144	269	2.56659	1742059	2.38414	8	1	1	1	CTSD	-211	upstream	03_azaGFP::1::155_chr11
06_GFPPKCDsRedDNMT	1	158	11	1741875	1742144	269	2.77273	1742095	2.42001	8	1	1	1	CTSD	-211	upstream	06_GFPPKCDsRedDNMT::1::158_chr11
04_azaGFPPKC	1	146	11	1921162	1921627	465	2.69173	1921338	2.50526	13	2	0	2	TNNT3, MRPL23	20725, -3720	downstream, upstream	04_azaGFPPKC::1::146_chr11
01_GFP	1	166	11	2246897	2247177	280	2.06296	2247140	2.03312	4	1	1	1	ASCL2	1721	in gene	01_GFP::1::166_chr11
06_GFPPKCDsRedDNMT	1	159	11	2247741	2248255	514	2.39313	2248075	2.25573	14	1	1	1	ASCL2	760	in gene	06_GFPPKCDsRedDNMT::1::159_chr11
03_azaGFP	1	156	11	2847248	2847454	206	2.13431	2847260	2.07248	6	1	1	1	KCNQ1DN	-518	upstream	03_azaGFP::1::156_chr11
04_azaGFPPKC	1	147	11	6217570	6218466	896	6.65429	6218003	4.64415	26	1	1	2	DKFZP566M1046, CNGA4	-5567, 1112	upstream, in gene	04_azaGFPPKC::1::147_chr11
05_GFPDsRedDNMT	1	169	11	6217606	6218466	860	6.70029	6217928	4.42459	25	1	1	2	DKFZP566M1046, CNGA4	-5585, 1130	upstream, in gene	05_GFPDsRedDNMT::1::169_chr11
01_GFP	1	167	11	6217639	6218466	827	4.59583	6217928	3.46683	24	1	1	2	DKFZP566M1046, CNGA4	-5601, 1146	upstream, in gene	01_GFP::1::167_chr11
02_GFPPKC	1	142	11	6217639	6218466	827	4.45288	6217928	3.19938	24	1	1	2	DKFZP566M1046, CNGA4	-5601, 1146	upstream, in gene	02_GFPPKC::1::142_chr11
06_GFPPKCDsRedDNMT	1	160	11	6217639	6218466	827	4.13402	6217928	3.11541	24	1	1	2	DKFZP566M1046, CNGA4	-5601, 1146	upstream, in gene	06_GFPPKCDsRedDNMT::1::160_chr11
03_azaGFP	1	157	11	6217681	6218499	818	4.6526	6217928	3.59535	24	1	1	2	DKFZP566M1046, CNGA4	-5639, 1184	upstream, in gene	03_azaGFP::1::157_chr11
06_GFPPKCDsRedDNMT	1	161	11	6633247	6633624	377	2.90226	6633596	2.75868	9	2	1	1	PCDH16	-4	upstream	06_GFPPKCDsRedDNMT::1::161_chr11
03_azaGFP	1	158	11	7067112	7067536	424	2.20295	7067372	2.14247	12	1	1	1	HNRNPG-T	465	in gene	03_azaGFP::1::158_chr11
05_GFPDsRedDNMT	1	170	11	7067360	7067790	430	2.47099	7067777	2.27149	13	1	1	1	HNRNPG-T	716	in gene	05_GFPDsRedDNMT::1::170_chr11
04_azaGFPPKC	1	148	11	7067030	7068181	1151	2.62762	7067078	2.46989	31	1	1	1	HNRNPG-T	746	in gene	04_azaGFPPKC::1::148_chr11
01_GFP	1	168	11	7067511	7067872	361	2.06998	7067777	1.95319	10	1	1	1	HNRNPG-T	832	in gene	01_GFP::1::168_chr11
04_azaGFPPKC	1	149	11	10428334	10428617	283	2.78908	10428527	2.61033	4	1	1	1	AMPD3	-325	upstream	04_azaGFPPKC::1::149_chr11
05_GFPDsRedDNMT	1	171	11	10428226	10428930	704	3.15947	10428527	2.50841	15	1	1	1	AMPD3	-222	upstream	05_GFPDsRedDNMT::1::171_chr11
01_GFP	1	169	11	10428334	10428897	563	2.1724	10428757	2.03431	11	1	1	1	AMPD3	-185	upstream	01_GFP::1::169_chr11
02_GFPPKC	1	143	11	10428515	10428770	255	2.10341	10428527	1.9164	7	1	1	1	AMPD3	-158	upstream	02_GFPPKC::1::143_chr11
03_azaGFP	1	159	11	10428515	10428770	255	2.4168	10428527	2.07634	7	1	1	1	AMPD3	-158	upstream	03_azaGFP::1::159_chr11
04_azaGFPPKC	1	150	11	17365257	17365749	492	2.86951	17365622	2.65579	14	1	0	2	KCNJ11, ABCC8	1234, 89522	in gene, downstream	04_azaGFPPKC::1::150_chr11
05_GFPDsRedDNMT	1	172	11	17365257	17365749	492	2.72222	17365622	2.51939	14	1	0	2	KCNJ11, ABCC8	1234, 89522	in gene, downstream	05_GFPDsRedDNMT::1::172_chr11
01_GFP	1	170	11	17365429	17365635	206	2.09594	17365568	2.05565	6	2	0	2	KCNJ11, ABCC8	1205, 89493	in gene, downstream	01_GFP::1::170_chr11
02_GFPPKC	1	144	11	17365357	17365715	358	2.15869	17365622	2.05337	10	1	0	2	KCNJ11, ABCC8	1201, 89489	in gene, downstream	02_GFPPKC::1::144_chr11
06_GFPPKCDsRedDNMT	1	162	11	17714150	17714373	223	2.41714	17714234	2.28515	6	1	1	1	KCNC1	146	in gene	06_GFPPKCDsRedDNMT::1::162_chr11
04_azaGFPPKC	1	151	11	32406071	32406736	665	2.68649	32406272	2.48828	19	1	1	2	WT1, WIT-1	7250, -9648	in gene, upstream	04_azaGFPPKC::1::151_chr11
05_GFPDsRedDNMT	1	173	11	32406198	32406773	575	2.42819	32406346	2.32999	16	1	1	2	WT1, WIT-1	7168, -9566	in gene, upstream	05_GFPDsRedDNMT::1::173_chr11
04_azaGFPPKC	1	152	11	32411467	32412060	593	2.66667	32411910	2.50729	17	1	1	2	WT1, WIT-1	1890, -4288	in gene, upstream	04_azaGFPPKC::1::152_chr11
05_GFPDsRedDNMT	1	174	11	32413989	32414919	930	3.98634	32414569	3.28134	27	1	1	2	WT1, WIT-1	-801, -1597	upstream, upstream	05_GFPDsRedDNMT::1::174_chr11
01_GFP	1	171	11	32414088	32414849	761	2.44904	32414362	2.20094	22	1	0	2	WT1, WIT-1	-815, -1583	upstream, upstream	01_GFP::1::171_chr11
03_azaGFP	1	160	11	32414056	32414919	863	2.86799	32414634	2.49703	25	1	1	2	WT1, WIT-1	-834, -1564	upstream, upstream	03_azaGFP::1::160_chr11
02_GFPPKC	1	145	11	32414056	32414969	913	2.29213	32414634	2.16849	26	1	1	2	WT1, WIT-1	-859, -1539	upstream, upstream	02_GFPPKC::1::145_chr11
04_azaGFPPKC	1	153	11	32414019	32415074	1055	4.20271	32414569	3.47683	30	1	1	2	WT1, WIT-1	-893, -1505	upstream, upstream	04_azaGFPPKC::1::153_chr11
02_GFPPKC	1	146	11	32416988	32417218	230	2.10833	32417182	2.02666	7	1	1	2	WT1, WIT-1	-3450, 1052	upstream, in gene	02_GFPPKC::1::146_chr11
06_GFPPKCDsRedDNMT	1	163	11	36355085	36355540	455	2.52734	36355430	2.27857	12	1	1	1	FLJ14213	1181	in gene	06_GFPPKCDsRedDNMT::1::163_chr11
06_GFPPKCDsRedDNMT	1	164	11	43920557	43920786	229	2.40397	43920773	2.26239	6	1	1	1	LOC387763	17203	in gene	06_GFPPKCDsRedDNMT::1::164_chr11
03_azaGFP	1	161	11	44288674	44289533	859	3.12672	44289261	2.63312	24	1	1	1	ALX4	-811	upstream	03_azaGFP::1::161_chr11
06_GFPPKCDsRedDNMT	1	165	11	44288708	44289505	797	3.03852	44289141	2.71058	22	1	1	1	ALX4	-814	upstream	06_GFPPKCDsRedDNMT::1::165_chr11
01_GFP	1	172	11	44288708	44289533	825	2.88513	44289261	2.40128	23	1	1	1	ALX4	-828	upstream	01_GFP::1::172_chr11
04_azaGFPPKC	1	154	11	44288708	44289533	825	3.90562	44289261	3.1648	23	1	1	1	ALX4	-828	upstream	04_azaGFPPKC::1::154_chr11
05_GFPDsRedDNMT	1	175	11	44288744	44289533	789	3.7507	44289261	3.16383	22	1	1	1	ALX4	-846	upstream	05_GFPDsRedDNMT::1::175_chr11
02_GFPPKC	1	147	11	44288806	44289533	727	3.03423	44289261	2.49727	20	1	1	1	ALX4	-877	upstream	02_GFPPKC::1::147_chr11
06_GFPPKCDsRedDNMT	1	166	11	45627759	45628718	959	3.37555	45628272	2.91766	26	1	1	1	CHST1	15510	in gene	06_GFPPKCDsRedDNMT::1::166_chr11
01_GFP	1	173	11	45627759	45628782	1023	3.20335	45628272	2.7805	28	1	1	1	CHST1	15478	in gene	01_GFP::1::173_chr11
03_azaGFP	1	162	11	45627759	45628782	1023	3.66639	45628272	3.06257	28	1	1	1	CHST1	15478	in gene	03_azaGFP::1::162_chr11
02_GFPPKC	1	148	11	45627759	45628817	1058	3.52279	45628272	2.77216	29	1	1	1	CHST1	15460	in gene	02_GFPPKC::1::148_chr11
04_azaGFPPKC	1	155	11	45627759	45628983	1224	5.03258	45628272	3.66861	34	1	1	1	CHST1	15377	in gene	04_azaGFPPKC::1::155_chr11
05_GFPDsRedDNMT	1	176	11	45627759	45628983	1224	4.73058	45628272	3.59031	34	1	1	1	CHST1	15377	in gene	05_GFPDsRedDNMT::1::176_chr11
06_GFPPKCDsRedDNMT	1	167	11	45643211	45643546	335	2.37936	45643492	2.23882	4	1	1	1	CHST1	370	in gene	06_GFPPKCDsRedDNMT::1::167_chr11
04_azaGFPPKC	1	156	11	46311354	46311609	255	2.5188	46311513	2.37936	7	1	1	1	DGKZ	166	in gene	04_azaGFPPKC::1::156_chr11
03_azaGFP	1	163	11	46325506	46325840	334	2.2981	46325690	2.26185	6	2	1	1	DGKZ	14358	in gene	03_azaGFP::1::163_chr11
01_GFP	1	174	11	46325544	46325840	296	2.15572	46325788	2.06503	5	1	1	1	DGKZ	14377	in gene	01_GFP::1::174_chr11
02_GFPPKC	1	149	11	46325544	46325840	296	2.06803	46325788	2.00051	5	1	1	1	DGKZ	14377	in gene	02_GFPPKC::1::149_chr11
05_GFPDsRedDNMT	1	177	11	46325544	46325873	329	2.66857	46325788	2.45992	6	1	1	1	DGKZ	14393	in gene	05_GFPDsRedDNMT::1::177_chr11
04_azaGFPPKC	1	157	11	46325506	46325919	413	2.77628	46325808	2.59897	8	2	1	1	DGKZ	14397	in gene	04_azaGFPPKC::1::157_chr11
02_GFPPKC	1	150	11	46353190	46353706	516	2.22669	46353526	2.10764	15	1	1	3	DGKZ, MDK, CHRM4	42133, -6410, 11235	in gene, upstream, downstream	02_GFPPKC::1::150_chr11
04_azaGFPPKC	1	158	11	46353190	46353706	516	2.96036	46353301	2.70824	15	1	1	3	DGKZ, MDK, CHRM4	42133, -6410, 11235	in gene, upstream, downstream	04_azaGFPPKC::1::158_chr11
03_azaGFP	1	164	11	46353190	46353732	542	2.64391	46353526	2.48789	16	1	1	3	DGKZ, MDK, CHRM4	42146, -6397, 11222	in gene, upstream, downstream	03_azaGFP::1::164_chr11
01_GFP	1	175	11	46359545	46359788	243	2.11334	46359592	2.06334	5	1	1	4	DGKZ, MDK, CHRM4, LOC387765	48351, -192, 5017, -8036	downstream, upstream, downstream, upstream	01_GFP::1::175_chr11
01_GFP	1	176	11	46369931	46370260	329	2.21023	46370124	2.11798	7	1	1	4	MDK, CHRM4, LOC387765, FLJ20294	10237, -5412, 2393, 199395	downstream, upstream, in gene, downstream	01_GFP::1::176_chr11
04_azaGFPPKC	1	159	11	46369931	46370260	329	2.77144	46370081	2.65863	7	1	1	4	MDK, CHRM4, LOC387765, FLJ20294	10237, -5412, 2393, 199395	downstream, upstream, in gene, downstream	04_azaGFPPKC::1::159_chr11
03_azaGFP	1	165	11	46369931	46370411	480	2.4212	46370079	2.27719	11	2	1	4	MDK, CHRM4, LOC387765, FLJ20294	10313, -5488, 2469, 199319	downstream, upstream, in gene, downstream	03_azaGFP::1::165_chr11
02_GFPPKC	1	151	11	46369931	46370522	591	2.55778	46370081	2.29659	14	1	1	4	MDK, CHRM4, LOC387765, FLJ20294	10368, -5543, 2524, 199264	downstream, upstream, in gene, downstream	02_GFPPKC::1::151_chr11
05_GFPDsRedDNMT	1	178	11	46369931	46370522	591	2.86256	46370081	2.50196	14	1	1	4	MDK, CHRM4, LOC387765, FLJ20294	10368, -5543, 2524, 199264	downstream, upstream, in gene, downstream	05_GFPDsRedDNMT::1::178_chr11
06_GFPPKCDsRedDNMT	1	168	11	46369931	46370709	778	3.17576	46370103	2.73387	19	2	1	4	MDK, CHRM4, LOC387765, FLJ20294	10462, -5637, 2618, 199170	downstream, upstream, in gene, downstream	06_GFPPKCDsRedDNMT::1::168_chr11
06_GFPPKCDsRedDNMT	1	169	11	47958735	47959150	415	2.35395	47958779	2.19853	12	1	1	1	PTPRJ	253	in gene	06_GFPPKCDsRedDNMT::1::169_chr11
03_azaGFP	1	166	11	47958735	47959408	673	2.42558	47959137	2.26974	17	1	1	1	PTPRJ	382	in gene	03_azaGFP::1::166_chr11
01_GFP	1	177	11	47958735	47959451	716	2.2918	47959354	2.10692	18	1	1	1	PTPRJ	404	in gene	01_GFP::1::177_chr11
01_GFP	1	178	11	49828806	49829133	327	2.02258	49828949	2.00126	9	2	1	1	LOC441599	37111	in gene	01_GFP::1::178_chr11
04_azaGFPPKC	1	160	11	49828771	49829449	678	2.67505	49829017	2.53979	15	1	1	1	LOC441599	36970	in gene	04_azaGFPPKC::1::160_chr11
04_azaGFPPKC	1	161	11	55397611	55397848	237	2.69116	55397817	2.52863	7	2	1	2	LOC390146, LOC387770	5624, -5955	in gene, upstream	04_azaGFPPKC::1::161_chr11
01_GFP	1	179	11	57191862	57192306	444	2.46446	57192159	2.24188	13	1	1	2	HEAB, ZDHHC5	10878, 34	downstream, in gene	01_GFP::1::179_chr11
03_azaGFP	1	167	11	57191996	57192253	257	2.27468	57192159	2.20559	7	1	1	2	HEAB, ZDHHC5	10918, 74	downstream, in gene	03_azaGFP::1::167_chr11
02_GFPPKC	1	152	11	60377560	60377808	248	2.38081	60377645	2.28457	7	5	1	2	MGC2574, GPR44	11564, 2336	downstream, in gene	02_GFPPKC::1::152_chr11
03_azaGFP	1	168	11	60377560	60377838	278	2.34394	60377759	2.3009	8	1	1	2	MGC2574, GPR44	11579, 2321	downstream, in gene	03_azaGFP::1::168_chr11
05_GFPDsRedDNMT	1	179	11	60377560	60377838	278	2.82018	60377645	2.69601	8	5	1	2	MGC2574, GPR44	11579, 2321	downstream, in gene	05_GFPDsRedDNMT::1::179_chr11
04_azaGFPPKC	1	162	11	60474977	60475475	498	2.54574	60475158	2.42786	14	4	1	1	SLC15A3	607	in gene	04_azaGFPPKC::1::162_chr11
03_azaGFP	1	169	11	60475093	60475475	382	2.29672	60475462	2.22015	11	1	1	1	SLC15A3	549	in gene	03_azaGFP::1::169_chr11
02_GFPPKC	1	153	11	60474977	60475639	662	2.31204	60475247	2.19036	15	1	1	1	SLC15A3	525	in gene	02_GFPPKC::1::153_chr11
06_GFPPKCDsRedDNMT	1	170	11	60474977	60475674	697	2.52911	60475247	2.40144	16	1	1	1	SLC15A3	508	in gene	06_GFPPKCDsRedDNMT::1::170_chr11
05_GFPDsRedDNMT	1	180	11	60475235	60475475	240	2.41094	60475462	2.2638	7	1	1	1	SLC15A3	478	in gene	05_GFPDsRedDNMT::1::180_chr11
03_azaGFP	1	170	11	60685276	60685494	218	2.18786	60685342	2.15113	4	1	1	1	FLJ20847	1986	in gene	03_azaGFP::1::170_chr11
01_GFP	1	180	11	60685245	60685569	324	2.20285	60685342	2.04041	7	1	1	1	FLJ20847	1964	in gene	01_GFP::1::180_chr11
06_GFPPKCDsRedDNMT	1	171	11	61491612	61491874	262	2.28837	61491668	2.038	7	1	1	3	VMD2, FTH1, LOC399900	17319, -179, -67	downstream, upstream, upstream	06_GFPPKCDsRedDNMT::1::171_chr11
04_azaGFPPKC	1	163	11	62126372	62126764	392	2.74898	62126624	2.56174	7	1	1	2	MTA2, FLJ35827	-689, 9077	upstream, in gene	04_azaGFPPKC::1::163_chr11
02_GFPPKC	1	154	11	62126739	62127054	315	1.98074	62126751	1.77963	9	1	1	2	MTA2, FLJ35827	-1017, 8749	upstream, in gene	02_GFPPKC::1::154_chr11
01_GFP	1	181	11	62136585	62136808	223	2.13743	62136729	2.0837	6	1	1	3	FLJ35827, ROM1, B3GAT3	-1051, -503, 9328	upstream, upstream, downstream	01_GFP::1::181_chr11
03_azaGFP	1	171	11	62136585	62136808	223	2.2605	62136705	2.21989	6	2	1	3	FLJ35827, ROM1, B3GAT3	-1051, -503, 9328	upstream, upstream, downstream	03_azaGFP::1::171_chr11
06_GFPPKCDsRedDNMT	1	172	11	62136585	62136808	223	2.29652	62136642	2.22109	6	1	1	3	FLJ35827, ROM1, B3GAT3	-1051, -503, 9328	upstream, upstream, downstream	06_GFPPKCDsRedDNMT::1::172_chr11
06_GFPPKCDsRedDNMT	1	173	11	62211747	62212060	313	2.37866	62211903	2.20847	9	1	1	3	LOC51035, LOC221091, BSCL2	-8800, 1873, 19492	upstream, in gene, downstream	06_GFPPKCDsRedDNMT::1::173_chr11
02_GFPPKC	1	155	11	62449583	62450851	1268	2.85167	62450361	2.32616	34	1	1	2	CHRM1, LOC441611	-4629, 33683	upstream, in gene	02_GFPPKC::1::155_chr11
05_GFPDsRedDNMT	1	181	11	62449919	62450815	896	3.24118	62450361	2.77698	24	1	1	2	CHRM1, LOC441611	-4779, 33533	upstream, in gene	05_GFPDsRedDNMT::1::181_chr11
01_GFP	1	182	11	62450026	62450851	825	2.72826	62450361	2.42091	22	1	1	2	CHRM1, LOC441611	-4850, 33462	upstream, in gene	01_GFP::1::182_chr11
04_azaGFPPKC	1	164	11	62450061	62450851	790	3.80734	62450361	3.09152	21	1	1	2	CHRM1, LOC441611	-4868, 33444	upstream, in gene	04_azaGFPPKC::1::164_chr11
06_GFPPKCDsRedDNMT	1	174	11	62450099	62450815	716	2.37668	62450361	2.27728	19	1	1	2	CHRM1, LOC441611	-4869, 33443	upstream, in gene	06_GFPPKCDsRedDNMT::1::174_chr11
03_azaGFP	1	172	11	62449919	62451005	1086	3.33696	62450361	2.62543	30	1	1	2	CHRM1, LOC441611	-4874, 33438	upstream, in gene	03_azaGFP::1::172_chr11
06_GFPPKCDsRedDNMT	1	175	11	63292439	63293008	569	3.09456	63292807	2.48147	11	1	1	1	RTN3	87225	downstream	06_GFPPKCDsRedDNMT::1::175_chr11
03_azaGFP	1	173	11	63292632	63292970	338	2.38053	63292807	2.21289	5	1	1	1	RTN3	87303	downstream	03_azaGFP::1::173_chr11
05_GFPDsRedDNMT	1	182	11	63292795	63293008	213	2.71908	63292807	2.51636	5	1	1	1	RTN3	87403	downstream	05_GFPDsRedDNMT::1::182_chr11
03_azaGFP	1	174	11	63440737	63441014	277	2.17479	63440914	2.14193	7	2	1	2	MARK2, RCOR2	28224, 17	downstream, in gene	03_azaGFP::1::174_chr11
06_GFPPKCDsRedDNMT	1	176	11	63440699	63441124	425	2.31644	63440749	2.23873	10	1	1	2	MARK2, RCOR2	28260, -19	downstream, upstream	06_GFPPKCDsRedDNMT::1::176_chr11
03_azaGFP	1	175	11	63765137	63765683	546	2.32249	63765321	2.23186	15	2	1	4	DNAJC4, VEGFB, FKBP2, PPP1R14B	10126, 6568, 421, 6510	downstream, downstream, in gene, downstream	03_azaGFP::1::175_chr11
04_azaGFPPKC	1	165	11	63815855	63816386	531	3.00887	63816019	2.86373	16	1	1	3	BAD, C11ORF4, KCNK4	-7380, 6213, 669	upstream, downstream, in gene	04_azaGFPPKC::1::165_chr11
06_GFPPKCDsRedDNMT	1	177	11	63815855	63816386	531	2.38906	63816082	2.30642	16	1	1	3	BAD, C11ORF4, KCNK4	-7380, 6213, 669	upstream, downstream, in gene	06_GFPPKCDsRedDNMT::1::177_chr11
03_azaGFP	1	176	11	63815784	63816472	688	2.83128	63816274	2.63208	20	1	1	3	BAD, C11ORF4, KCNK4	-7388, 6221, 677	upstream, downstream, in gene	03_azaGFP::1::176_chr11
05_GFPDsRedDNMT	1	183	11	63815855	63816412	557	2.69272	63816274	2.53721	17	1	1	3	BAD, C11ORF4, KCNK4	-7393, 6226, 682	upstream, downstream, in gene	05_GFPDsRedDNMT::1::183_chr11
01_GFP	1	183	11	63815819	63816472	653	2.49569	63816274	2.27248	19	1	1	3	BAD, C11ORF4, KCNK4	-7405, 6238, 694	upstream, downstream, in gene	01_GFP::1::183_chr11
02_GFPPKC	1	156	11	63815855	63816472	617	2.37259	63816274	2.24436	18	1	1	3	BAD, C11ORF4, KCNK4	-7423, 6256, 712	upstream, downstream, in gene	02_GFPPKC::1::156_chr11
05_GFPDsRedDNMT	1	184	11	63836496	63837291	795	3.12518	63837071	2.73293	22	1	0	4	KCNK4, ESRRA, HSPC152, PRDX5	21442, 7273, 4716, -5252	downstream, in gene, downstream, upstream	05_GFPDsRedDNMT::1::184_chr11
04_azaGFPPKC	1	166	11	63836684	63837143	459	2.66904	63836771	2.46569	13	1	0	4	KCNK4, ESRRA, HSPC152, PRDX5	21462, 7293, 4696, -5232	downstream, in gene, downstream, upstream	04_azaGFPPKC::1::166_chr11
01_GFP	1	184	11	63836684	63837251	567	2.18836	63837071	2.07387	16	1	0	4	KCNK4, ESRRA, HSPC152, PRDX5	21516, 7347, 4642, -5178	downstream, in gene, downstream, upstream	01_GFP::1::184_chr11
02_GFPPKC	1	157	11	63836684	63837251	567	2.19974	63837071	2.07469	16	1	0	4	KCNK4, ESRRA, HSPC152, PRDX5	21516, 7347, 4642, -5178	downstream, in gene, downstream, upstream	02_GFPPKC::1::157_chr11
03_azaGFP	1	177	11	63836906	63837143	237	2.35783	63837071	2.25876	7	1	0	4	KCNK4, ESRRA, HSPC152, PRDX5	21573, 7404, 4585, -5121	downstream, in gene, downstream, upstream	03_azaGFP::1::177_chr11
01_GFP	1	185	11	64166862	64167377	515	2.19004	64167346	2.05943	14	2	1	1	NRXN2	80117	in gene	01_GFP::1::185_chr11
03_azaGFP	1	178	11	64166862	64167377	515	2.3853	64167364	2.21172	14	1	1	1	NRXN2	80117	in gene	03_azaGFP::1::178_chr11
06_GFPPKCDsRedDNMT	1	178	11	64235527	64235808	281	2.35498	64235748	2.19219	8	1	1	1	NRXN2	11569	in gene	06_GFPPKCDsRedDNMT::1::178_chr11
05_GFPDsRedDNMT	1	185	11	64235527	64236040	513	2.79513	64235748	2.50835	14	1	1	1	NRXN2	11453	in gene	05_GFPDsRedDNMT::1::185_chr11
01_GFP	1	186	11	64495545	64495967	422	2.17283	64495571	2.01901	12	2	1	1	LOC283129	377	in gene	01_GFP::1::186_chr11
06_GFPPKCDsRedDNMT	1	179	11	64495545	64495967	422	2.50633	64495571	2.27892	12	2	1	1	LOC283129	377	in gene	06_GFPPKCDsRedDNMT::1::179_chr11
03_azaGFP	1	179	11	64495545	64496276	731	2.50045	64495571	2.21575	21	2	1	1	LOC283129	223	in gene	03_azaGFP::1::179_chr11
01_GFP	1	187	11	65082155	65082450	295	2.04348	65082243	2.02651	7	1	1	1	LTBP3	-296	upstream	01_GFP::1::187_chr11
01_GFP	1	188	11	65304775	65305159	384	2.16015	65305113	2.04948	7	1	1	2	DKFZp761E198, OVOL1	-849, -6138	upstream, upstream	01_GFP::1::188_chr11
05_GFPDsRedDNMT	1	186	11	65304806	65305159	353	2.75802	65305113	2.37541	6	1	1	2	DKFZp761E198, OVOL1	-864, -6123	upstream, upstream	05_GFPDsRedDNMT::1::186_chr11
06_GFPPKCDsRedDNMT	1	180	11	65304775	65305346	571	2.84123	65305113	2.32192	12	1	1	2	DKFZp761E198, OVOL1	-942, -6045	upstream, upstream	06_GFPPKCDsRedDNMT::1::180_chr11
03_azaGFP	1	180	11	65304806	65305346	540	2.56295	65305113	2.1751	11	1	1	2	DKFZp761E198, OVOL1	-958, -6029	upstream, upstream	03_azaGFP::1::180_chr11
04_azaGFPPKC	1	167	11	65305101	65305346	245	2.9557	65305146	2.57725	7	1	1	2	DKFZp761E198, OVOL1	-1105, -5882	upstream, upstream	04_azaGFPPKC::1::167_chr11
06_GFPPKCDsRedDNMT	1	181	11	65310297	65310693	396	2.32911	65310353	2.24491	11	1	1	2	DKFZp761E198, OVOL1	-6377, -610	upstream, upstream	06_GFPPKCDsRedDNMT::1::181_chr11
03_azaGFP	1	181	11	65310297	65310731	434	2.40727	65310680	2.24563	12	1	1	2	DKFZp761E198, OVOL1	-6396, -591	upstream, upstream	03_azaGFP::1::181_chr11
06_GFPPKCDsRedDNMT	1	182	11	65381491	65381910	419	2.43008	65381827	2.27381	12	1	1	4	FLJ30934, CFL1, MUS81, EFEMP2	23674, 497, -2825, 15093	downstream, in gene, upstream, downstream	06_GFPPKCDsRedDNMT::1::182_chr11
01_GFP	1	189	11	65381638	65381874	236	2.06796	65381687	2.02267	7	1	1	4	FLJ30934, CFL1, MUS81, EFEMP2	23730, 441, -2769, 15037	downstream, in gene, upstream, downstream	01_GFP::1::189_chr11
06_GFPPKCDsRedDNMT	1	183	11	65567019	65567349	330	2.69986	65567178	2.43576	9	1	1	3	GAL3ST3, LOC440047, SF3B2	6043, -7592, -9208	in gene, upstream, upstream	06_GFPPKCDsRedDNMT::1::183_chr11
03_azaGFP	1	182	11	65566754	65567811	1057	3.02168	65567222	2.41827	28	1	1	3	GAL3ST3, LOC440047, SF3B2	5945, -7494, -9110	in gene, upstream, upstream	03_azaGFP::1::182_chr11
04_azaGFPPKC	1	168	11	65566754	65567851	1097	4.00424	65567222	3.10901	29	1	1	3	GAL3ST3, LOC440047, SF3B2	5925, -7474, -9090	in gene, upstream, upstream	04_azaGFPPKC::1::168_chr11
01_GFP	1	190	11	65566787	65567851	1064	2.61449	65567240	2.29065	28	2	1	3	GAL3ST3, LOC440047, SF3B2	5908, -7457, -9073	in gene, upstream, upstream	01_GFP::1::190_chr11
02_GFPPKC	1	158	11	65566787	65567851	1064	2.73684	65567258	2.35403	28	1	1	3	GAL3ST3, LOC440047, SF3B2	5908, -7457, -9073	in gene, upstream, upstream	02_GFPPKC::1::158_chr11
05_GFPDsRedDNMT	1	187	11	65567019	65567851	832	3.05037	65567258	2.83633	23	1	1	3	GAL3ST3, LOC440047, SF3B2	5792, -7341, -8957	in gene, upstream, upstream	05_GFPDsRedDNMT::1::187_chr11
01_GFP	1	191	11	65815929	65816496	567	2.46778	65816045	2.17988	17	1	1	3	MGC50896, YIF1, MGC33486	13940, -3064, 295	downstream, upstream, in gene	01_GFP::1::191_chr11
06_GFPPKCDsRedDNMT	1	184	11	66092408	66092617	209	2.42279	66092520	2.30142	6	1	1	2	ACTN3, CTSF	21545, 111	downstream, in gene	06_GFPPKCDsRedDNMT::1::184_chr11
01_GFP	1	192	11	66092472	66092734	262	2.12737	66092520	2.01752	7	1	1	2	ACTN3, CTSF	21636, 20	downstream, in gene	01_GFP::1::192_chr11
04_azaGFPPKC	1	169	11	66150205	66150648	443	2.69816	66150280	2.55708	13	1	1	2	RBM14, MGC15912	9737, -1551	in gene, upstream	04_azaGFPPKC::1::169_chr11
06_GFPPKCDsRedDNMT	1	185	11	66367168	66367493	325	2.4131	66367448	2.1604	9	1	1	3	FLJ22531, RCE1, PC	98547, -129, 111126	in gene, upstream, downstream	06_GFPPKCDsRedDNMT::1::185_chr11
02_GFPPKC	1	159	11	66380677	66381092	415	2.32296	66381079	2.06907	7	1	1	2	PC, LRFN4	97572, -665	in gene, upstream	02_GFPPKC::1::159_chr11
03_azaGFP	1	183	11	66380677	66381156	479	2.41235	66381079	2.2734	8	1	1	2	PC, LRFN4	97540, -633	in gene, upstream	03_azaGFP::1::183_chr11
05_GFPDsRedDNMT	1	188	11	66380976	66381193	217	2.78292	66381079	2.58521	5	1	1	2	PC, LRFN4	97372, -465	in gene, upstream	05_GFPDsRedDNMT::1::188_chr11
01_GFP	1	193	11	66642778	66643544	766	2.65786	66643425	2.32276	18	1	1	1	FBXL11	-913	upstream	01_GFP::1::193_chr11
03_azaGFP	1	184	11	66642808	66643544	736	2.42044	66643425	2.30256	17	1	1	1	FBXL11	-898	upstream	03_azaGFP::1::184_chr11
05_GFPDsRedDNMT	1	189	11	66642857	66643509	652	2.60938	66642947	2.47051	15	1	1	1	FBXL11	-891	upstream	05_GFPDsRedDNMT::1::189_chr11
02_GFPPKC	1	160	11	66642857	66643544	687	2.35073	66643425	2.15151	16	1	1	1	FBXL11	-874	upstream	02_GFPPKC::1::160_chr11
04_azaGFPPKC	1	170	11	66642935	66643475	540	2.62966	66643425	2.3985	12	1	1	1	FBXL11	-869	upstream	04_azaGFPPKC::1::170_chr11
06_GFPPKCDsRedDNMT	1	186	11	66643240	66643509	269	2.43762	66643425	2.29869	7	1	1	1	FBXL11	-700	upstream	06_GFPPKCDsRedDNMT::1::186_chr11
04_azaGFPPKC	1	171	11	66792252	66792505	253	2.48515	66792264	2.36672	7	1	0	1	ADRBK1	1715	in gene	04_azaGFPPKC::1::171_chr11
01_GFP	1	194	11	66827780	66828113	333	2.34584	66827987	2.12713	10	1	1	2	LOC338692, SSH3	14551, 369	downstream, in gene	01_GFP::1::194_chr11
01_GFP	1	195	11	67153472	67153969	497	2.39796	67153919	2.23756	10	1	1	2	NUDT8, TBX10	257, 9887	in gene, downstream	01_GFP::1::195_chr11
02_GFPPKC	1	161	11	67153542	67153932	390	2.09534	67153554	2.0315	7	1	1	2	NUDT8, TBX10	240, 9870	in gene, downstream	02_GFPPKC::1::161_chr11
04_azaGFPPKC	1	172	11	67153542	67153932	390	2.62084	67153919	2.46016	7	1	1	2	NUDT8, TBX10	240, 9870	in gene, downstream	04_azaGFPPKC::1::172_chr11
03_azaGFP	1	185	11	67153511	67153969	458	2.50839	67153919	2.39247	9	1	1	2	NUDT8, TBX10	237, 9867	in gene, downstream	03_azaGFP::1::185_chr11
06_GFPPKCDsRedDNMT	1	187	11	67153511	67153999	488	3.05714	67153919	2.75693	10	1	1	2	NUDT8, TBX10	222, 9852	in gene, downstream	06_GFPPKCDsRedDNMT::1::187_chr11
05_GFPDsRedDNMT	1	190	11	67153718	67153969	251	2.51627	67153919	2.42071	6	1	1	2	NUDT8, TBX10	134, 9764	in gene, downstream	05_GFPDsRedDNMT::1::190_chr11
06_GFPPKCDsRedDNMT	1	188	11	67329215	67329800	585	2.81129	67329408	2.52192	12	1	1	1	LOC441615	67839	in gene	06_GFPPKCDsRedDNMT::1::188_chr11
06_GFPPKCDsRedDNMT	1	189	11	67645145	67645423	278	2.31681	67645338	2.17716	7	1	1	1	CHKA	150	in gene	06_GFPPKCDsRedDNMT::1::189_chr11
04_azaGFPPKC	1	173	11	67645145	67645494	349	2.79121	67645338	2.46783	9	1	1	1	CHKA	115	in gene	04_azaGFPPKC::1::173_chr11
02_GFPPKC	1	162	11	67645145	67645622	477	2.27641	67645338	2.00752	13	1	1	1	CHKA	51	in gene	02_GFPPKC::1::162_chr11
01_GFP	1	196	11	67645297	67645827	530	2.33724	67645338	2.07388	15	1	1	1	CHKA	-128	upstream	01_GFP::1::196_chr11
06_GFPPKCDsRedDNMT	1	190	11	67836938	67837145	207	2.80364	67836968	2.44504	6	2	1	1	LRP5	330	in gene	06_GFPPKCDsRedDNMT::1::190_chr11
05_GFPDsRedDNMT	1	191	11	69161466	69162021	555	2.7438	69161972	2.29485	16	1	1	1	CCND1	-3311	upstream	05_GFPDsRedDNMT::1::191_chr11
06_GFPPKCDsRedDNMT	1	191	11	69161439	69162098	659	2.50022	69161972	2.21617	19	1	1	1	CCND1	-3286	upstream	06_GFPPKCDsRedDNMT::1::191_chr11
01_GFP	1	197	11	69161845	69162061	216	2.20728	69162008	2.051	6	1	1	1	CCND1	-3101	upstream	01_GFP::1::197_chr11
03_azaGFP	1	186	11	69161845	69162061	216	2.41956	69161990	2.24171	6	2	1	1	CCND1	-3101	upstream	03_azaGFP::1::186_chr11
04_azaGFPPKC	1	174	11	69341475	69341747	272	2.54311	69341604	2.45821	8	1	1	1	FGF3	1518	in gene	04_azaGFPPKC::1::174_chr11
05_GFPDsRedDNMT	1	192	11	69341475	69341899	424	2.51117	69341845	2.44594	12	1	1	1	FGF3	1442	in gene	05_GFPDsRedDNMT::1::192_chr11
01_GFP	1	198	11	69341443	69341981	538	2.39738	69341734	2.28688	15	1	1	1	FGF3	1417	in gene	01_GFP::1::198_chr11
02_GFPPKC	1	163	11	69341368	69342093	725	2.59342	69341604	2.27146	20	1	1	1	FGF3	1399	in gene	02_GFPPKC::1::163_chr11
06_GFPPKCDsRedDNMT	1	192	11	69341443	69342052	609	2.56747	69341669	2.39271	17	1	1	1	FGF3	1382	in gene	06_GFPPKCDsRedDNMT::1::192_chr11
03_azaGFP	1	187	11	69341475	69342213	738	2.61913	69341734	2.27024	20	1	1	1	FGF3	1285	in gene	03_azaGFP::1::187_chr11
02_GFPPKC	1	164	11	70910630	70911923	1293	4.92618	70911565	3.37426	37	1	1	2	LOC440050, UHSKerB	-4685, -4719	upstream, upstream	02_GFPPKC::1::164_chr11
06_GFPPKCDsRedDNMT	1	193	11	70910852	70911782	930	3.6117	70911565	2.98833	27	1	1	2	LOC440050, UHSKerB	-4644, -4678	upstream, upstream	06_GFPPKCDsRedDNMT::1::193_chr11
04_azaGFPPKC	1	175	11	70910816	70911923	1107	5.22358	70911565	3.89112	32	1	1	2	LOC440050, UHSKerB	-4592, -4626	upstream, upstream	04_azaGFPPKC::1::175_chr11
01_GFP	1	199	11	70910852	70911923	1071	4.53973	70911605	3.34035	31	1	1	2	LOC440050, UHSKerB	-4574, -4608	upstream, upstream	01_GFP::1::199_chr11
03_azaGFP	1	188	11	70910852	70911923	1071	4.779	70911565	3.49298	31	1	1	2	LOC440050, UHSKerB	-4574, -4608	upstream, upstream	03_azaGFP::1::188_chr11
05_GFPDsRedDNMT	1	193	11	70910852	70911923	1071	5.22667	70911565	3.68878	31	1	1	2	LOC440050, UHSKerB	-4574, -4608	upstream, upstream	05_GFPDsRedDNMT::1::193_chr11
06_GFPPKCDsRedDNMT	1	194	11	71612245	71612655	410	2.5896	71612314	2.40995	7	1	1	2	FOLR2, INPPL1	6959, -1023	downstream, upstream	06_GFPPKCDsRedDNMT::1::194_chr11
06_GFPPKCDsRedDNMT	1	195	11	72697421	72697874	453	2.42082	72697553	2.25852	13	1	1	1	ARHGEF17	330	in gene	06_GFPPKCDsRedDNMT::1::195_chr11
01_GFP	1	200	11	72765216	72765472	256	2.04306	72765444	1.98189	8	2	1	2	ARHGEF17, TNFRSF19L	68027, 291	downstream, in gene	01_GFP::1::200_chr11
06_GFPPKCDsRedDNMT	1	196	11	73881748	73881973	225	2.32431	73881760	1.85382	7	1	1	1	LOC387787	704	in gene	06_GFPPKCDsRedDNMT::1::196_chr11
06_GFPPKCDsRedDNMT	1	197	11	74119915	74120288	373	2.47141	74119997	2.34877	8	1	1	1	CHRDL2	-267	upstream	06_GFPPKCDsRedDNMT::1::197_chr11
06_GFPPKCDsRedDNMT	1	198	11	82121458	82121978	520	2.41241	82121653	2.21802	15	1	1	1	MGC33846	836	in gene	06_GFPPKCDsRedDNMT::1::198_chr11
04_azaGFPPKC	1	176	11	89237067	89238110	1043	3.21938	89237575	2.66076	25	1	2	3	LOC399937, LOC390234, LOC440059	9319, 4084, 33406	downstream, in gene, downstream	04_azaGFPPKC::1::176_chr11
01_GFP	1	201	11	89351718	89352161	443	2.26792	89351785	2.08215	12	2	1	3	C11orf28, LOC390237, LOC399940	16617, 3469, 12549	downstream, in gene, downstream	01_GFP::1::201_chr11
02_GFPPKC	1	165	11	89351749	89352161	412	2.10724	89352076	2.00947	11	1	1	3	C11orf28, LOC390237, LOC399940	16633, 3485, 12533	downstream, in gene, downstream	02_GFPPKC::1::165_chr11
05_GFPDsRedDNMT	1	194	11	89351678	89352474	796	2.74001	89351785	2.58077	18	2	1	3	C11orf28, LOC390237, LOC399940	16754, 3606, 12412	downstream, in gene, downstream	05_GFPDsRedDNMT::1::194_chr11
03_azaGFP	1	189	11	89351718	89352474	756	2.38271	89351809	2.29217	17	1	1	3	C11orf28, LOC390237, LOC399940	16774, 3626, 12392	downstream, in gene, downstream	03_azaGFP::1::189_chr11
04_azaGFPPKC	1	177	11	89351797	89352869	1072	3.57444	89352461	2.8792	26	1	2	3	C11orf28, LOC390237, LOC399940	17011, 3863, 12155	downstream, in gene, downstream	04_azaGFPPKC::1::177_chr11
04_azaGFPPKC	1	178	11	89426131	89426403	272	2.66693	89426216	2.49954	8	1	1	2	LOC441620, LOC440061	284, 64982	in gene, downstream	04_azaGFPPKC::1::178_chr11
06_GFPPKCDsRedDNMT	1	199	11	93940099	93940346	247	2.61052	93940217	2.44011	7	1	0	1	PIWIL4	40	in gene	06_GFPPKCDsRedDNMT::1::199_chr11
05_GFPDsRedDNMT	1	195	11	93940099	93940482	383	2.75803	93940217	2.55054	11	1	0	1	PIWIL4	108	in gene	05_GFPDsRedDNMT::1::195_chr11
04_azaGFPPKC	1	179	11	93940099	93940517	418	3.00051	93940217	2.71726	12	1	0	1	PIWIL4	126	in gene	04_azaGFPPKC::1::179_chr11
02_GFPPKC	1	166	11	94440202	94440444	242	2.19905	94440214	2.04754	7	1	1	1	SRP46	566	in gene	02_GFPPKC::1::166_chr11
04_azaGFPPKC	1	180	11	94440202	94440525	323	2.53516	94440388	2.49102	9	1	1	1	SRP46	606	in gene	04_azaGFPPKC::1::180_chr11
06_GFPPKCDsRedDNMT	1	200	11	94440202	94440525	323	2.51152	94440388	2.32127	9	1	1	1	SRP46	606	in gene	06_GFPPKCDsRedDNMT::1::200_chr11
06_GFPPKCDsRedDNMT	1	201	11	94462489	94462905	416	2.80737	94462764	2.55881	12	1	1	1	KIAA0830	63	in gene	06_GFPPKCDsRedDNMT::1::201_chr11
02_GFPPKC	1	167	11	94462609	94462865	256	2.09217	94462797	1.99014	8	1	1	1	KIAA0830	103	in gene	02_GFPPKC::1::167_chr11
06_GFPPKCDsRedDNMT	1	202	11	100503556	100503898	342	2.4969	100503693	2.33178	9	1	1	1	PGR	2738	in gene	06_GFPPKCDsRedDNMT::1::202_chr11
03_azaGFP	1	190	11	109672268	109672482	214	2.24752	109672347	2.19351	6	1	1	0				03_azaGFP::1::190_chr11
02_GFPPKC	1	168	11	110087942	110088389	447	2.26647	110088164	2.10954	11	1	1	1	ARHGAP20	-182	upstream	02_GFPPKC::1::168_chr11
01_GFP	1	202	11	110088082	110088389	307	2.22095	110088164	2.04906	9	1	1	1	ARHGAP20	-252	upstream	01_GFP::1::202_chr11
03_azaGFP	1	191	11	110088082	110088389	307	2.40857	110088164	2.25793	9	1	1	1	ARHGAP20	-252	upstream	03_azaGFP::1::191_chr11
05_GFPDsRedDNMT	1	196	11	110088082	110088389	307	2.78667	110088164	2.47424	9	1	1	1	ARHGAP20	-252	upstream	05_GFPDsRedDNMT::1::196_chr11
04_azaGFPPKC	1	181	11	110088152	110088361	209	2.70484	110088164	2.47698	6	1	1	1	ARHGAP20	-273	upstream	04_azaGFPPKC::1::181_chr11
06_GFPPKCDsRedDNMT	1	203	11	110088152	110088361	209	2.29273	110088164	2.09467	6	1	1	1	ARHGAP20	-273	upstream	06_GFPPKCDsRedDNMT::1::203_chr11
02_GFPPKC	1	169	11	110888675	110888879	204	2.1224	110888687	2.05121	6	1	1	2	BTG4, FLJ46266	-503, -1943	upstream, upstream	02_GFPPKC::1::169_chr11
03_azaGFP	1	192	11	110888675	110888879	204	2.32945	110888687	2.23918	6	1	1	2	BTG4, FLJ46266	-503, -1943	upstream, upstream	03_azaGFP::1::192_chr11
05_GFPDsRedDNMT	1	197	11	110888675	110888879	204	2.41221	110888687	2.3463	6	1	1	2	BTG4, FLJ46266	-503, -1943	upstream, upstream	05_GFPDsRedDNMT::1::197_chr11
03_azaGFP	1	193	11	116148843	116149125	282	2.53344	116148968	2.36128	8	1	1	2	MGC13125, ZNF259	-70, 14954	upstream, downstream	03_azaGFP::1::193_chr11
02_GFPPKC	1	170	11	116148917	116149125	208	2.02454	116149025	2.00653	6	2	1	2	MGC13125, ZNF259	-107, 14917	upstream, downstream	02_GFPPKC::1::170_chr11
02_GFPPKC	1	171	11	118470880	118471244	364	2.21667	118471126	2.07907	9	1	1	3	HMBS, H2AFX, DPAGT1	10259, 325, 6933	downstream, in gene, downstream	02_GFPPKC::1::171_chr11
06_GFPPKCDsRedDNMT	1	204	11	118471072	118471323	251	2.48744	118471126	2.39352	6	1	1	3	HMBS, H2AFX, DPAGT1	10394, 190, 6798	downstream, in gene, downstream	06_GFPPKCDsRedDNMT::1::204_chr11
03_azaGFP	1	194	11	118525426	118525714	288	2.42565	118525541	2.29011	8	1	1	1	ABCG4	610	in gene	03_azaGFP::1::194_chr11
02_GFPPKC	1	172	11	118525426	118525785	359	2.26636	118525505	2.12075	10	1	1	1	ABCG4	645	in gene	02_GFPPKC::1::172_chr11
04_azaGFPPKC	1	182	11	118715756	118715962	206	2.76939	118715914	2.56314	6	1	1	3	RNF26, C1QTNF5, MFRP	5412, 910, 6721	downstream, in gene, downstream	04_azaGFPPKC::1::182_chr11
06_GFPPKCDsRedDNMT	1	205	11	118715756	118715998	242	2.59036	118715932	2.42153	7	2	1	3	RNF26, C1QTNF5, MFRP	5430, 892, 6703	downstream, in gene, downstream	06_GFPPKCDsRedDNMT::1::205_chr11
06_GFPPKCDsRedDNMT	1	206	11	119711775	119712508	733	2.42756	119711923	2.3026	19	1	1	1	MGC17839	10915	downstream	06_GFPPKCDsRedDNMT::1::206_chr11
06_GFPPKCDsRedDNMT	1	207	11	122032076	122032288	212	2.26856	122032198	2.20768	6	1	1	2	LOC390258, KIAA1959	37654, 528	downstream, in gene	06_GFPPKCDsRedDNMT::1::207_chr11
03_azaGFP	1	195	11	122032186	122032487	301	2.29106	122032198	2.10841	8	1	1	2	LOC390258, KIAA1959	37808, 682	downstream, in gene	03_azaGFP::1::195_chr11
02_GFPPKC	1	173	11	122032116	122032702	586	2.24208	122032198	2.072	16	1	1	2	LOC390258, KIAA1959	37881, 755	downstream, in gene	02_GFPPKC::1::173_chr11
06_GFPPKCDsRedDNMT	1	208	11	123030089	123030477	388	2.38345	123030173	2.21088	11	1	1	1	SCN3B	239	in gene	06_GFPPKCDsRedDNMT::1::208_chr11
06_GFPPKCDsRedDNMT	1	209	11	124540444	124541629	1185	3.668	124541180	2.89799	33	1	1	0				06_GFPPKCDsRedDNMT::1::209_chr11
01_GFP	1	203	11	124540536	124541629	1093	3.6962	124541144	2.7385	31	1	1	0				01_GFP::1::203_chr11
03_azaGFP	1	196	11	124540536	124541629	1093	3.63019	124541208	2.86677	31	1	1	0				03_azaGFP::1::196_chr11
05_GFPDsRedDNMT	1	198	11	124540536	124541662	1126	6.71353	124541180	4.40506	32	1	1	0				05_GFPDsRedDNMT::1::198_chr11
04_azaGFPPKC	1	183	11	124540566	124541662	1096	6.27642	124541180	4.04288	31	1	1	0				04_azaGFPPKC::1::183_chr11
02_GFPPKC	1	174	11	124540599	124541662	1063	4.06366	124541180	2.94167	30	1	1	0				02_GFPPKC::1::174_chr11
02_GFPPKC	1	175	11	124944255	124944542	287	1.97451	124944267	1.92669	8	1	1	1	EI24	-224	upstream	02_GFPPKC::1::175_chr11
04_azaGFPPKC	1	184	11	128061940	128062150	210	2.81844	128062061	2.64586	6	1	0	2	LOC387821, FLI1	6572, -7154	downstream, upstream	04_azaGFPPKC::1::184_chr11
02_GFPPKC	1	176	11	128748615	128748859	244	2.02066	128748687	1.98729	7	2	1	1	BARX2	-2308	upstream	02_GFPPKC::1::176_chr11
06_GFPPKCDsRedDNMT	1	210	11	129445051	129445368	317	2.31231	129445294	2.23338	8	2	1	1	APLP2	198	in gene	06_GFPPKCDsRedDNMT::1::210_chr11
06_GFPPKCDsRedDNMT	1	211	11	129824748	129825134	386	2.37209	129824796	2.24115	11	1	1	1	ADAMTS15	862	in gene	06_GFPPKCDsRedDNMT::1::211_chr11
05_GFPDsRedDNMT	1	199	11	129824784	129825134	350	2.30214	129825075	2.25945	10	1	1	1	ADAMTS15	880	in gene	05_GFPDsRedDNMT::1::199_chr11
04_azaGFPPKC	1	185	11	129824748	129825211	463	2.72769	129824796	2.5939	13	1	1	1	ADAMTS15	900	in gene	04_azaGFPPKC::1::185_chr11
05_GFPDsRedDNMT	1	200	11	133296061	133296448	387	2.34072	133296091	2.24903	11	2	1	1	KIAA1030	16951	in gene	05_GFPDsRedDNMT::1::200_chr11
04_azaGFPPKC	1	186	11	133314506	133316083	1577	4.59289	133315709	3.61037	39	1	0	1	KIAA1030	-2089	upstream	04_azaGFPPKC::1::186_chr11
02_GFPPKC	1	177	11	133314578	133316119	1541	4.18575	133315709	3.32221	38	1	0	1	KIAA1030	-2143	upstream	02_GFPPKC::1::177_chr11
03_azaGFP	1	197	11	133314681	133316047	1366	3.97453	133315709	3.30996	33	1	0	1	KIAA1030	-2159	upstream	03_azaGFP::1::197_chr11
05_GFPDsRedDNMT	1	201	11	133314578	133316160	1582	5.13856	133315709	3.8675	39	1	0	1	KIAA1030	-2164	upstream	05_GFPDsRedDNMT::1::201_chr11
01_GFP	1	204	11	133314748	133316047	1299	4.27743	133315709	3.49728	31	1	0	1	KIAA1030	-2192	upstream	01_GFP::1::204_chr11
06_GFPPKCDsRedDNMT	1	212	11	133314819	133316047	1228	3.55637	133315709	3.11709	29	1	0	1	KIAA1030	-2228	upstream	06_GFPPKCDsRedDNMT::1::212_chr11
06_GFPPKCDsRedDNMT	1	213	12	118069	118470	401	2.55355	118081	2.18162	9	1	1	1	LOC440073	61466	in gene	06_GFPPKCDsRedDNMT::1::213_chr12
03_azaGFP	1	198	12	432389	432607	218	2.23719	432548	2.16147	6	1	1	1	B4GalNac-T3	-7306	upstream	03_azaGFP::1::198_chr12
05_GFPDsRedDNMT	1	202	12	2774552	2775128	576	2.83839	2774889	2.51951	13	1	1	1	FKBP4	426	in gene	05_GFPDsRedDNMT::1::202_chr12
03_azaGFP	1	199	12	2774620	2775092	472	2.32787	2774889	2.16356	10	1	1	1	FKBP4	442	in gene	03_azaGFP::1::199_chr12
01_GFP	1	205	12	2774772	2775092	320	2.33099	2774889	2.1874	7	1	1	1	FKBP4	518	in gene	01_GFP::1::205_chr12
01_GFP	1	206	12	3056682	3056939	257	2.09434	3056926	2.06053	2	1	1	2	LOC387825, NET-5	108626, -28	in gene, upstream	01_GFP::1::206_chr12
03_azaGFP	1	200	12	3056682	3056939	257	2.20172	3056926	2.15094	2	1	1	2	LOC387825, NET-5	108626, -28	in gene, upstream	03_azaGFP::1::200_chr12
06_GFPPKCDsRedDNMT	1	214	12	4300172	4300395	223	2.57465	4300337	2.39577	6	1	1	1	C12orf5	-349	upstream	06_GFPPKCDsRedDNMT::1::214_chr12
04_azaGFPPKC	1	187	12	4300172	4300422	250	2.76667	4300223	2.65163	7	2	1	1	C12orf5	-335	upstream	04_azaGFPPKC::1::187_chr12
02_GFPPKC	1	178	12	4300172	4300455	283	2.48689	4300262	2.28968	8	1	1	1	C12orf5	-319	upstream	02_GFPPKC::1::178_chr12
03_azaGFP	1	201	12	4300172	4300455	283	2.59631	4300300	2.46286	8	2	1	1	C12orf5	-319	upstream	03_azaGFP::1::201_chr12
05_GFPDsRedDNMT	1	203	12	4300172	4300492	320	2.89865	4300262	2.57912	9	1	1	1	C12orf5	-300	upstream	05_GFPDsRedDNMT::1::203_chr12
01_GFP	1	207	12	4300172	4300595	423	2.37542	4300300	2.22512	11	2	1	1	C12orf5	-249	upstream	01_GFP::1::207_chr12
05_GFPDsRedDNMT	1	204	12	5023921	5024322	401	2.47692	5023970	2.35421	12	1	1	2	LOC390282, KCNA5	-9933, 775	upstream, in gene	05_GFPDsRedDNMT::1::204_chr12
06_GFPPKCDsRedDNMT	1	215	12	5023921	5024427	506	2.43701	5023970	2.21949	15	1	1	2	LOC390282, KCNA5	-9986, 828	upstream, in gene	06_GFPPKCDsRedDNMT::1::215_chr12
04_azaGFPPKC	1	188	12	5023958	5024459	501	2.57104	5024414	2.53	15	1	1	2	LOC390282, KCNA5	-10020, 862	upstream, in gene	04_azaGFPPKC::1::188_chr12
04_azaGFPPKC	1	189	12	5473767	5474149	382	2.52366	5474100	2.4635	11	1	1	1	NTF3	431	in gene	04_azaGFPPKC::1::189_chr12
01_GFP	1	208	12	6673803	6674268	465	2.13733	6673994	2.0682	13	1	0	2	ZNF384, DKFZp547D2210	-5284, 6038	upstream, in gene	01_GFP::1::208_chr12
05_GFPDsRedDNMT	1	205	12	6673839	6674268	429	2.67715	6674031	2.55208	12	1	0	2	ZNF384, DKFZp547D2210	-5302, 6020	upstream, in gene	05_GFPDsRedDNMT::1::205_chr12
06_GFPPKCDsRedDNMT	1	216	12	6673939	6674268	329	2.29709	6674162	2.22066	9	2	0	2	ZNF384, DKFZp547D2210	-5352, 5970	upstream, in gene	06_GFPPKCDsRedDNMT::1::216_chr12
02_GFPPKC	1	179	12	6673803	6674408	605	2.35634	6674180	2.20351	17	1	0	2	ZNF384, DKFZp547D2210	-5354, 5968	upstream, in gene	02_GFPPKC::1::179_chr12
04_azaGFPPKC	1	190	12	7039216	7039541	325	2.73643	7039417	2.58942	9	1	0	1	C1S	1100	in gene	04_azaGFPPKC::1::190_chr12
04_azaGFPPKC	1	191	12	8269762	8269975	213	2.63579	8269927	2.50692	6	1	0	3	FLJ10408, LOC285407, LOC387830	1596, -1702, 28804	in gene, upstream, downstream	04_azaGFPPKC::1::191_chr12
06_GFPPKCDsRedDNMT	1	217	12	13045664	13046209	545	2.44966	13045981	2.2895	15	1	1	1	KIAA1467	1301	in gene	06_GFPPKCDsRedDNMT::1::217_chr12
03_azaGFP	1	202	12	13045617	13046401	784	2.76355	13046161	2.5071	21	1	1	1	KIAA1467	1374	in gene	03_azaGFP::1::202_chr12
05_GFPDsRedDNMT	1	206	12	13045617	13046401	784	2.94805	13046161	2.57818	21	1	1	1	KIAA1467	1374	in gene	05_GFPDsRedDNMT::1::206_chr12
01_GFP	1	209	12	13045664	13046401	737	2.43578	13046057	2.23023	20	1	1	1	KIAA1467	1397	in gene	01_GFP::1::209_chr12
02_GFPPKC	1	180	12	13045745	13046401	656	2.51402	13046161	2.31487	18	1	1	1	KIAA1467	1438	in gene	02_GFPPKC::1::180_chr12
04_azaGFPPKC	1	192	12	13045700	13046506	806	4.02128	13046161	3.18207	22	1	1	1	KIAA1467	1468	in gene	04_azaGFPPKC::1::192_chr12
04_azaGFPPKC	1	193	12	14818314	14819074	760	3.31361	14818824	2.98118	21	1	1	2	HIST4H4, H2AFJ	-3362, 132	upstream, in gene	04_azaGFPPKC::1::193_chr12
01_GFP	1	210	12	14818471	14819009	538	2.35011	14818854	2.17761	15	1	1	2	HIST4H4, H2AFJ	-3408, 178	upstream, in gene	01_GFP::1::210_chr12
03_azaGFP	1	203	12	14818471	14819009	538	2.58099	14818824	2.32439	15	1	1	2	HIST4H4, H2AFJ	-3408, 178	upstream, in gene	03_azaGFP::1::203_chr12
06_GFPPKCDsRedDNMT	1	218	12	14818512	14819009	497	2.5923	14818748	2.22123	14	1	1	2	HIST4H4, H2AFJ	-3428, 198	upstream, in gene	06_GFPPKCDsRedDNMT::1::218_chr12
05_GFPDsRedDNMT	1	207	12	14818359	14819221	862	3.35323	14818748	2.79858	24	1	1	2	HIST4H4, H2AFJ	-3458, 228	upstream, in gene	05_GFPDsRedDNMT::1::207_chr12
02_GFPPKC	1	181	12	14818471	14819221	750	2.43328	14818748	2.14007	21	1	1	2	HIST4H4, H2AFJ	-3514, 284	upstream, in gene	02_GFPPKC::1::181_chr12
06_GFPPKCDsRedDNMT	1	219	12	19173998	19174308	310	3.05479	19174070	2.62079	8	2	1	1	PEPP2	158	in gene	06_GFPPKCDsRedDNMT::1::219_chr12
04_azaGFPPKC	1	194	12	27377321	27377541	220	2.96581	27377486	2.49876	6	1	1	2	STK38L, ARNTL2	89058, 176	downstream, in gene	04_azaGFPPKC::1::194_chr12
05_GFPDsRedDNMT	1	208	12	27377321	27377541	220	2.59064	27377486	2.37682	6	1	1	2	STK38L, ARNTL2	89058, 176	downstream, in gene	05_GFPDsRedDNMT::1::208_chr12
06_GFPPKCDsRedDNMT	1	220	12	27377288	27377648	360	2.41535	27377410	2.22838	10	2	1	2	STK38L, ARNTL2	89095, 213	downstream, in gene	06_GFPPKCDsRedDNMT::1::220_chr12
03_azaGFP	1	204	12	27377406	27377648	242	2.36626	27377486	2.09839	7	1	1	2	STK38L, ARNTL2	89154, 272	downstream, in gene	03_azaGFP::1::204_chr12
03_azaGFP	1	205	12	28014637	28014934	297	2.22273	28014693	2.11343	8	1	1	2	PTHLH, LOC440092	1398, 146	in gene, in gene	03_azaGFP::1::205_chr12
02_GFPPKC	1	182	12	28014602	28015053	451	2.13243	28014693	2.06495	12	1	1	2	PTHLH, LOC440092	1356, 188	in gene, in gene	02_GFPPKC::1::182_chr12
05_GFPDsRedDNMT	1	209	12	28014637	28015124	487	2.45351	28014921	2.32124	13	1	1	2	PTHLH, LOC440092	1303, 241	in gene, in gene	05_GFPDsRedDNMT::1::209_chr12
05_GFPDsRedDNMT	1	210	12	31836234	31836553	319	2.772	31836505	2.44868	9	1	1	1	LOC440093	86	in gene	05_GFPDsRedDNMT::1::210_chr12
03_azaGFP	1	206	12	40824565	40824942	377	2.49644	40824775	2.30606	10	1	1	1	LOC283464	1769	in gene	03_azaGFP::1::206_chr12
04_azaGFPPKC	1	195	12	40824565	40824942	377	2.5391	40824775	2.43756	10	1	1	1	LOC283464	1769	in gene	04_azaGFPPKC::1::195_chr12
06_GFPPKCDsRedDNMT	1	221	12	40824565	40824942	377	2.45456	40824929	2.32487	10	1	1	1	LOC283464	1769	in gene	06_GFPPKCDsRedDNMT::1::221_chr12
05_GFPDsRedDNMT	1	211	12	40824614	40824942	328	2.45533	40824929	2.36106	9	1	1	1	LOC283464	1744	in gene	05_GFPDsRedDNMT::1::211_chr12
01_GFP	1	211	12	40824479	40825138	659	2.44687	40824775	2.2097	17	1	1	1	LOC283464	1714	in gene	01_GFP::1::211_chr12
06_GFPPKCDsRedDNMT	1	222	12	45511203	45511796	593	2.38408	45511725	2.23445	16	1	1	1	SLC38A4	-5493	upstream	06_GFPPKCDsRedDNMT::1::222_chr12
05_GFPDsRedDNMT	1	212	12	45511237	45511846	609	2.98624	45511638	2.59069	16	1	1	1	SLC38A4	-5535	upstream	05_GFPDsRedDNMT::1::212_chr12
05_GFPDsRedDNMT	1	213	12	46683670	46684047	377	2.63958	46683782	2.49368	11	1	1	1	COL2A1	670	in gene	05_GFPDsRedDNMT::1::213_chr12
04_azaGFPPKC	1	196	12	46683435	46684382	947	4.05503	46683752	3.18111	26	1	1	1	COL2A1	620	in gene	04_azaGFPPKC::1::196_chr12
01_GFP	1	212	12	46683598	46684300	702	2.36875	46683818	2.17065	20	2	1	1	COL2A1	579	in gene	01_GFP::1::212_chr12
03_azaGFP	1	207	12	46683598	46684422	824	2.65995	46683961	2.46309	23	1	1	1	COL2A1	518	in gene	03_azaGFP::1::207_chr12
02_GFPPKC	1	183	12	46683842	46684300	458	2.02782	46684071	1.98327	13	1	1	1	COL2A1	457	in gene	02_GFPPKC::1::183_chr12
06_GFPPKCDsRedDNMT	1	223	12	46684764	46685123	359	2.68917	46684861	2.37102	10	1	1	1	COL2A1	-415	upstream	06_GFPPKCDsRedDNMT::1::223_chr12
01_GFP	1	213	12	46684893	46685159	266	2.05462	46685110	1.99626	8	1	1	1	COL2A1	-498	upstream	01_GFP::1::213_chr12
04_azaGFPPKC	1	197	12	46684849	46685233	384	2.66442	46684905	2.5259	11	1	1	1	COL2A1	-513	upstream	04_azaGFPPKC::1::197_chr12
05_GFPDsRedDNMT	1	214	12	46684849	46685438	589	2.57723	46684968	2.39574	17	1	2	1	COL2A1	-615	upstream	05_GFPDsRedDNMT::1::214_chr12
03_azaGFP	1	208	12	47659963	47660256	293	2.23875	47660206	2.11826	9	1	1	2	WNT10B, WNT1	-8299, 1606	upstream, in gene	03_azaGFP::1::208_chr12
01_GFP	1	214	12	47660304	47660642	338	2.0093	47660361	1.92456	9	1	1	2	WNT10B, WNT1	-8663, 1970	upstream, in gene	01_GFP::1::214_chr12
05_GFPDsRedDNMT	1	215	12	47659591	47661368	1777	2.76674	47661131	2.41568	49	1	1	2	WNT10B, WNT1	-8669, 1976	upstream, in gene	05_GFPDsRedDNMT::1::215_chr12
04_azaGFPPKC	1	198	12	47659557	47661532	1975	3.15746	47661206	2.61681	54	1	1	2	WNT10B, WNT1	-8734, 2041	upstream, in gene	04_azaGFPPKC::1::198_chr12
03_azaGFP	1	209	12	47660617	47661255	638	2.33167	47661093	2.14183	18	1	1	2	WNT10B, WNT1	-9126, 2433	upstream, in gene	03_azaGFP::1::209_chr12
01_GFP	1	215	12	47976996	47977640	644	2.25838	47977416	2.03368	18	1	1	1	PRPH	2067	in gene	01_GFP::1::215_chr12
03_azaGFP	1	210	12	47976996	47977640	644	2.40353	47977627	2.22305	18	1	1	1	PRPH	2067	in gene	03_azaGFP::1::210_chr12
04_azaGFPPKC	1	199	12	47977094	47977640	546	2.82103	47977627	2.54089	15	1	1	1	PRPH	2116	in gene	04_azaGFPPKC::1::199_chr12
05_GFPDsRedDNMT	1	216	12	47977094	47977640	546	2.51197	47977416	2.38525	15	1	1	1	PRPH	2116	in gene	05_GFPDsRedDNMT::1::216_chr12
02_GFPPKC	1	184	12	47977220	47977640	420	2.14567	47977627	2.02191	12	1	1	1	PRPH	2179	in gene	02_GFPPKC::1::184_chr12
06_GFPPKCDsRedDNMT	1	224	12	47977220	47977640	420	2.30296	47977449	2.18588	12	1	1	1	PRPH	2179	in gene	06_GFPPKCDsRedDNMT::1::224_chr12
01_GFP	1	216	12	49878048	49878770	722	2.28443	49878648	2.18978	21	1	0	1	POU6F1	40462	in gene	01_GFP::1::216_chr12
02_GFPPKC	1	185	12	49878048	49878806	758	2.36747	49878336	2.19644	22	1	0	1	POU6F1	40444	in gene	02_GFPPKC::1::185_chr12
03_azaGFP	1	211	12	49878048	49878806	758	2.62295	49878683	2.44182	22	1	0	1	POU6F1	40444	in gene	03_azaGFP::1::211_chr12
05_GFPDsRedDNMT	1	217	12	49878048	49878806	758	2.90501	49878683	2.6978	22	1	0	1	POU6F1	40444	in gene	05_GFPDsRedDNMT::1::217_chr12
04_azaGFPPKC	1	200	12	49878012	49878924	912	3.68347	49878683	3.17123	26	1	0	1	POU6F1	40403	in gene	04_azaGFPPKC::1::200_chr12
01_GFP	1	217	12	49882694	49882994	300	2.2073	49882706	2.0369	9	1	0	1	POU6F1	36027	in gene	01_GFP::1::217_chr12
02_GFPPKC	1	186	12	49882694	49882994	300	2.25804	49882813	2.11858	9	1	0	1	POU6F1	36027	in gene	02_GFPPKC::1::186_chr12
05_GFPDsRedDNMT	1	218	12	49882694	49883145	451	3.19502	49882778	2.85207	13	1	0	1	POU6F1	35952	in gene	05_GFPDsRedDNMT::1::218_chr12
03_azaGFP	1	212	12	49882694	49883231	537	2.80588	49882706	2.47906	15	1	0	1	POU6F1	35909	in gene	03_azaGFP::1::212_chr12
04_azaGFPPKC	1	201	12	49882694	49883231	537	4.66469	49882706	3.51064	15	1	0	1	POU6F1	35909	in gene	04_azaGFPPKC::1::201_chr12
01_GFP	1	218	12	50587407	50587697	290	2.02291	50587648	1.91582	8	1	1	1	ACVRL1	83	in gene	01_GFP::1::218_chr12
04_azaGFPPKC	1	202	12	52357510	52357716	206	2.4359	52357703	2.36391	6	1	1	1	ATP5G2	-4914	upstream	04_azaGFPPKC::1::202_chr12
05_GFPDsRedDNMT	1	219	12	52357472	52357801	329	2.73636	52357703	2.56961	9	1	1	1	ATP5G2	-4937	upstream	05_GFPDsRedDNMT::1::219_chr12
03_azaGFP	1	213	12	52646210	52646762	552	2.73703	52646535	2.46655	13	1	2	3	HOXC12, LOC400041, HOXC11	11505, 912, -6710	downstream, in gene, upstream	03_azaGFP::1::213_chr12
01_GFP	1	219	12	52646210	52646795	585	2.60717	52646535	2.37373	14	1	2	3	HOXC12, LOC400041, HOXC11	11521, 896, -6694	downstream, in gene, upstream	01_GFP::1::219_chr12
06_GFPPKCDsRedDNMT	1	225	12	52646327	52646692	365	2.27865	52646608	2.19055	10	1	2	3	HOXC12, LOC400041, HOXC11	11528, 889, -6687	downstream, in gene, upstream	06_GFPPKCDsRedDNMT::1::225_chr12
04_azaGFPPKC	1	203	12	52646327	52646727	400	3.05526	52646535	2.82794	11	1	2	3	HOXC12, LOC400041, HOXC11	11546, 871, -6669	downstream, in gene, upstream	04_azaGFPPKC::1::203_chr12
05_GFPDsRedDNMT	1	220	12	52646327	52646833	506	2.94322	52646608	2.6208	14	1	2	3	HOXC12, LOC400041, HOXC11	11599, 818, -6616	downstream, in gene, upstream	05_GFPDsRedDNMT::1::220_chr12
02_GFPPKC	1	187	12	52646452	52646727	275	2.26137	52646608	2.10353	8	1	1	3	HOXC12, LOC400041, HOXC11	11608, 809, -6607	downstream, in gene, upstream	02_GFPPKC::1::187_chr12
06_GFPPKCDsRedDNMT	1	226	12	52653292	52653525	233	2.28454	52653410	2.23298	7	1	1	2	LOC400041, HOXC11	-6010, 212	upstream, in gene	06_GFPPKCDsRedDNMT::1::226_chr12
04_azaGFPPKC	1	204	12	52653173	52653705	532	2.81175	52653435	2.60042	15	1	1	2	LOC400041, HOXC11	-6041, 243	upstream, in gene	04_azaGFPPKC::1::204_chr12
05_GFPDsRedDNMT	1	221	12	52653173	52653705	532	2.87971	52653410	2.69318	15	1	1	2	LOC400041, HOXC11	-6041, 243	upstream, in gene	05_GFPDsRedDNMT::1::221_chr12
02_GFPPKC	1	188	12	52654652	52654890	238	2.07845	52654741	2.03101	6	1	1	2	LOC400041, HOXC11	-7373, 1575	upstream, in gene	02_GFPPKC::1::188_chr12
04_azaGFPPKC	1	205	12	52709707	52710132	425	2.8256	52709993	2.70185	13	1	1	3	HOXC4, HOXC6, HOXC5	12979, 12816, -3180	in gene, in gene, upstream	04_azaGFPPKC::1::205_chr12
01_GFP	1	220	12	55168193	55168494	301	2.01481	55168273	1.97141	9	1	1	1	GLS2	105	in gene	01_GFP::1::220_chr12
01_GFP	1	221	12	56201552	56202093	541	4.0155	56201638	3.01211	15	1	0	4	MARS, DDIT3, MBD6, DCTN2	33704, -1255, -1104, 25423	downstream, upstream, upstream, downstream	01_GFP::1::221_chr12
02_GFPPKC	1	189	12	56201552	56202093	541	4.29091	56201638	3.04425	15	1	0	4	MARS, DDIT3, MBD6, DCTN2	33704, -1255, -1104, 25423	downstream, upstream, upstream, downstream	02_GFPPKC::1::189_chr12
03_azaGFP	1	214	12	56201552	56202093	541	4.32997	56201638	3.03938	15	1	0	4	MARS, DDIT3, MBD6, DCTN2	33704, -1255, -1104, 25423	downstream, upstream, upstream, downstream	03_azaGFP::1::214_chr12
06_GFPPKCDsRedDNMT	1	227	12	56201552	56202093	541	3.79706	56201675	2.96637	15	1	0	4	MARS, DDIT3, MBD6, DCTN2	33704, -1255, -1104, 25423	downstream, upstream, upstream, downstream	06_GFPPKCDsRedDNMT::1::227_chr12
04_azaGFPPKC	1	206	12	56201552	56202131	579	6.21632	56201675	4.1915	16	1	0	4	MARS, DDIT3, MBD6, DCTN2	33723, -1274, -1085, 25404	downstream, upstream, upstream, downstream	04_azaGFPPKC::1::206_chr12
05_GFPDsRedDNMT	1	222	12	56201552	56202131	579	4.98713	56201675	3.64697	16	1	0	4	MARS, DDIT3, MBD6, DCTN2	33723, -1274, -1085, 25404	downstream, upstream, upstream, downstream	05_GFPDsRedDNMT::1::222_chr12
03_azaGFP	1	215	12	56299013	56299714	701	2.7773	56299183	2.44066	19	2	1	4	DTX3, GEFT, SLC26A10, GALGT	14492, 7878, -1772, 13888	downstream, downstream, upstream, downstream	03_azaGFP::1::215_chr12
04_azaGFPPKC	1	207	12	56298974	56299789	815	3.31694	56299602	2.83024	22	1	1	4	DTX3, GEFT, SLC26A10, GALGT	14510, 7896, -1754, 13870	downstream, downstream, upstream, downstream	04_azaGFPPKC::1::207_chr12
02_GFPPKC	1	190	12	56299013	56299751	738	2.5913	56299602	2.27213	20	1	1	4	DTX3, GEFT, SLC26A10, GALGT	14511, 7897, -1753, 13869	downstream, downstream, upstream, downstream	02_GFPPKC::1::190_chr12
05_GFPDsRedDNMT	1	223	12	56298947	56299903	956	3.59046	56299183	3.14202	26	2	1	4	DTX3, GEFT, SLC26A10, GALGT	14554, 7940, -1710, 13826	downstream, downstream, upstream, downstream	05_GFPDsRedDNMT::1::223_chr12
01_GFP	1	222	12	56299083	56299830	747	2.54982	56299602	2.32485	20	1	1	4	DTX3, GEFT, SLC26A10, GALGT	14585, 7971, -1679, 13795	downstream, downstream, upstream, downstream	01_GFP::1::222_chr12
03_azaGFP	1	216	12	56300983	56301379	396	2.17474	56301093	2.11208	12	1	1	3	GEFT, SLC26A10, GALGT	9696, 46, 12070	downstream, in gene, downstream	03_azaGFP::1::216_chr12
05_GFPDsRedDNMT	1	224	12	56300983	56301379	396	2.33415	56301093	2.29029	12	1	1	3	GEFT, SLC26A10, GALGT	9696, 46, 12070	downstream, in gene, downstream	05_GFPDsRedDNMT::1::224_chr12
04_azaGFPPKC	1	208	12	56301056	56301379	323	2.47418	56301093	2.39677	10	1	1	3	GEFT, SLC26A10, GALGT	9732, 82, 12034	downstream, in gene, downstream	04_azaGFPPKC::1::208_chr12
01_GFP	1	223	12	58276659	58277011	352	2.03636	58276696	1.94709	10	1	1	0				01_GFP::1::223_chr12
01_GFP	1	224	12	61282915	61283269	354	1.96753	61282959	1.80643	10	1	1	2	KIAA1040, FLJ25590	136225, 389	downstream, in gene	01_GFP::1::224_chr12
02_GFPPKC	1	191	12	61283209	61283660	451	2.0929	61283256	1.95469	13	1	1	2	KIAA1040, FLJ25590	136567, 47	downstream, in gene	02_GFPPKC::1::191_chr12
04_azaGFPPKC	1	209	12	61829766	61830433	667	3.26396	61829931	2.84605	18	1	1	1	AVPR1A	2758	in gene	04_azaGFPPKC::1::209_chr12
01_GFP	1	225	12	61829883	61830357	474	2.23077	61830205	2.07097	14	1	1	1	AVPR1A	2737	in gene	01_GFP::1::225_chr12
02_GFPPKC	1	192	12	61829883	61830504	621	2.34474	61830205	2.16943	18	1	1	1	AVPR1A	2664	in gene	02_GFPPKC::1::192_chr12
05_GFPDsRedDNMT	1	225	12	61829883	61830639	756	3.12098	61830205	2.75089	22	1	1	1	AVPR1A	2596	in gene	05_GFPDsRedDNMT::1::225_chr12
03_azaGFP	1	217	12	61829919	61830639	720	2.53734	61830205	2.28485	21	1	1	1	AVPR1A	2578	in gene	03_azaGFP::1::217_chr12
06_GFPPKCDsRedDNMT	1	228	12	61830155	61830433	278	2.51744	61830237	2.33735	8	1	1	1	AVPR1A	2563	in gene	06_GFPPKCDsRedDNMT::1::228_chr12
04_azaGFPPKC	1	210	12	63802012	63802312	300	2.56214	63802209	2.48234	9	1	1	1	WIF1	-806	upstream	04_azaGFPPKC::1::210_chr12
03_azaGFP	1	218	12	66328896	66329403	507	2.4006	66329279	2.1958	8	1	1	1	DYRK2	128	in gene	03_azaGFP::1::218_chr12
06_GFPPKCDsRedDNMT	1	229	12	67290799	67291341	542	2.85926	67291067	2.50866	9	1	1	1	RAP1B	79	in gene	06_GFPPKCDsRedDNMT::1::229_chr12
01_GFP	1	226	12	70952790	70953092	302	2.01335	70952846	1.94207	9	1	1	2	LOC283392, TRHDE	-368, 211	upstream, in gene	01_GFP::1::226_chr12
06_GFPPKCDsRedDNMT	1	230	12	92337897	92338282	385	2.3432	92337986	2.27282	11	1	1	1	UBE2N	405	in gene	06_GFPPKCDsRedDNMT::1::230_chr12
01_GFP	1	227	12	93546263	93546527	264	2.22394	93546275	2.08422	7	1	1	1	KIAA1145	397	in gene	01_GFP::1::227_chr12
06_GFPPKCDsRedDNMT	1	231	12	93546263	93546696	433	2.37576	93546514	2.29299	10	1	1	1	KIAA1145	313	in gene	06_GFPPKCDsRedDNMT::1::231_chr12
06_GFPPKCDsRedDNMT	1	232	12	97412107	97412334	227	2.39109	97412119	2.23271	7	1	1	1	TMPO	310	in gene	06_GFPPKCDsRedDNMT::1::232_chr12
02_GFPPKC	1	193	12	102391508	102391719	211	1.99718	102391589	1.94069	5	1	1	1	FLJ25323	600	in gene	02_GFPPKC::1::193_chr12
03_azaGFP	1	219	12	103199982	103200377	395	2.4536	103200104	2.26481	11	1	1	1	TXNRD1	16985	in gene	03_azaGFP::1::219_chr12
05_GFPDsRedDNMT	1	226	12	103199982	103200377	395	2.52344	103200067	2.40629	11	1	1	1	TXNRD1	16985	in gene	05_GFPDsRedDNMT::1::226_chr12
04_azaGFPPKC	1	211	12	103199982	103200591	609	3.56919	103200104	3.11543	17	1	1	1	TXNRD1	17092	in gene	04_azaGFPPKC::1::211_chr12
01_GFP	1	228	12	104003947	104004269	322	2.03448	104003959	1.91241	9	1	1	1	KIAA1033	149	in gene	01_GFP::1::228_chr12
04_azaGFPPKC	1	212	12	104003947	104004269	322	2.67284	104003959	2.55428	9	1	1	1	KIAA1033	149	in gene	04_azaGFPPKC::1::212_chr12
05_GFPDsRedDNMT	1	227	12	104003947	104004269	322	2.3686	104003998	2.28934	9	1	1	1	KIAA1033	149	in gene	05_GFPDsRedDNMT::1::227_chr12
06_GFPPKCDsRedDNMT	1	233	12	104003947	104004269	322	2.67894	104003998	2.38384	9	1	1	1	KIAA1033	149	in gene	06_GFPPKCDsRedDNMT::1::233_chr12
02_GFPPKC	1	194	12	104003947	104004303	356	2.15642	104003998	2.0447	10	1	1	1	KIAA1033	166	in gene	02_GFPPKC::1::194_chr12
03_azaGFP	1	220	12	104003986	104004269	283	2.28632	104004256	2.16057	8	1	1	1	KIAA1033	168	in gene	03_azaGFP::1::220_chr12
01_GFP	1	229	12	105144025	105144313	288	2.23115	105144186	2.04816	6	1	1	1	CKAP4	11	in gene	01_GFP::1::229_chr12
06_GFPPKCDsRedDNMT	1	234	12	105481627	105481945	318	2.77119	105481932	2.39846	9	1	1	1	RFX4	2286	in gene	06_GFPPKCDsRedDNMT::1::234_chr12
04_azaGFPPKC	1	213	12	105481657	105481945	288	3.48852	105481932	2.82259	8	1	1	1	RFX4	2301	in gene	04_azaGFPPKC::1::213_chr12
05_GFPDsRedDNMT	1	228	12	105481729	105481945	216	2.97989	105481932	2.6463	6	1	1	1	RFX4	2337	in gene	05_GFPDsRedDNMT::1::228_chr12
05_GFPDsRedDNMT	1	229	12	105851665	105852237	572	2.6226	105852113	2.38785	16	1	1	1	MGC17943	-221	upstream	05_GFPDsRedDNMT::1::229_chr12
01_GFP	1	230	12	105851665	105852372	707	2.18309	105852113	2.00485	20	1	1	1	MGC17943	-154	upstream	01_GFP::1::230_chr12
03_azaGFP	1	221	12	105851935	105852164	229	2.35474	105852113	2.2094	7	1	1	1	MGC17943	-123	upstream	03_azaGFP::1::221_chr12
06_GFPPKCDsRedDNMT	1	235	12	105851935	105852237	302	2.42555	105852113	2.26511	9	1	1	1	MGC17943	-86	upstream	06_GFPPKCDsRedDNMT::1::235_chr12
02_GFPPKC	1	195	12	105851905	105852305	400	2.24428	105852113	2.12946	12	1	1	1	MGC17943	-67	upstream	02_GFPPKC::1::195_chr12
01_GFP	1	231	12	107753935	107754161	226	2.26087	107754148	2.03829	5	1	1	1	SSH1	-231	upstream	01_GFP::1::231_chr12
02_GFPPKC	1	196	12	107753935	107754223	288	2.22251	107754148	2.0376	7	1	1	1	SSH1	-262	upstream	02_GFPPKC::1::196_chr12
02_GFPPKC	1	197	12	109181462	109181944	482	2.04145	109181504	1.94959	11	2	1	1	ATP2A2	-449	upstream	02_GFPPKC::1::197_chr12
04_azaGFPPKC	1	214	12	110499139	110499469	330	3.14894	110499419	2.8615	7	1	1	1	SCA2	896	in gene	04_azaGFPPKC::1::214_chr12
02_GFPPKC	1	198	12	110499036	110499846	810	2.65787	110499374	2.30014	14	1	1	1	SCA2	759	in gene	02_GFPPKC::1::198_chr12
05_GFPDsRedDNMT	1	230	12	110499105	110499813	708	3.23275	110499419	2.68944	11	1	1	1	SCA2	741	in gene	05_GFPDsRedDNMT::1::230_chr12
03_azaGFP	1	222	12	110499105	110499846	741	3.22995	110499419	2.63459	12	1	1	1	SCA2	725	in gene	03_azaGFP::1::222_chr12
01_GFP	1	232	12	110499105	110499981	876	2.52787	110499419	2.32309	13	1	1	1	SCA2	657	in gene	01_GFP::1::232_chr12
06_GFPPKCDsRedDNMT	1	236	12	110499292	110499846	554	3.00651	110499419	2.56787	9	1	1	1	SCA2	631	in gene	06_GFPPKCDsRedDNMT::1::236_chr12
02_GFPPKC	1	199	12	110742402	110742928	526	2.20925	110742875	2.09727	11	1	1	2	FLJ39616, MAPKAPK5	761, -334	in gene, upstream	02_GFPPKC::1::199_chr12
01_GFP	1	233	12	110742431	110742928	497	2.15278	110742531	2.04804	10	2	1	2	FLJ39616, MAPKAPK5	747, -320	in gene, upstream	01_GFP::1::233_chr12
04_azaGFPPKC	1	215	12	110742472	110742928	456	2.4645	110742532	2.40133	9	2	1	2	FLJ39616, MAPKAPK5	726, -299	in gene, upstream	04_azaGFPPKC::1::215_chr12
06_GFPPKCDsRedDNMT	1	237	12	111319185	111319455	270	2.40512	111319197	2.25565	8	1	1	2	RPL6, PTPN11	-9179, 64	upstream, in gene	06_GFPPKCDsRedDNMT::1::237_chr12
06_GFPPKCDsRedDNMT	1	238	12	112086006	112086526	520	2.369	112086060	2.21639	16	1	1	3	DDX54, FLJ14827, LOC115811	-262, -9, 35334	upstream, upstream, downstream	06_GFPPKCDsRedDNMT::1::238_chr12
02_GFPPKC	1	200	12	116961799	116962278	479	2.22605	116961811	2.01715	12	1	1	2	WSB2, FLJ20674	-367, 42429	upstream, downstream	02_GFPPKC::1::200_chr12
05_GFPDsRedDNMT	1	231	12	116961799	116962278	479	2.5993	116961811	2.34579	12	1	1	2	WSB2, FLJ20674	-367, 42429	upstream, downstream	05_GFPDsRedDNMT::1::231_chr12
01_GFP	1	234	12	116961799	116962366	567	2.54475	116962265	2.3444	14	1	1	2	WSB2, FLJ20674	-411, 42385	upstream, downstream	01_GFP::1::234_chr12
06_GFPPKCDsRedDNMT	1	239	12	116962106	116962366	260	2.24445	116962337	2.12614	7	2	1	2	WSB2, FLJ20674	-565, 42231	upstream, downstream	06_GFPPKCDsRedDNMT::1::239_chr12
02_GFPPKC	1	201	12	118889481	118889934	453	2.12422	118889724	2.06877	12	1	1	1	LOC92558	-661	upstream	02_GFPPKC::1::201_chr12
06_GFPPKCDsRedDNMT	1	240	12	118889641	118889974	333	2.26581	118889961	2.21585	8	1	1	1	LOC92558	-561	upstream	06_GFPPKCDsRedDNMT::1::240_chr12
04_azaGFPPKC	1	216	12	119369734	119370297	563	3.06607	119369819	2.61097	10	1	1	2	15E1.2, SFRS9	23025, 263	downstream, in gene	04_azaGFPPKC::1::216_chr12
01_GFP	1	235	12	121844798	121845069	271	2.60667	121845019	2.32316	6	1	1	2	TSP-NY, HIP1R	60980, 17	downstream, in gene	01_GFP::1::235_chr12
03_azaGFP	1	223	12	121844798	121845069	271	2.82754	121845019	2.46856	6	1	1	2	TSP-NY, HIP1R	60980, 17	downstream, in gene	03_azaGFP::1::223_chr12
03_azaGFP	1	224	12	122280624	122281160	536	2.18417	122280649	2.09031	10	2	1	1	CDK2AP1	675	in gene	03_azaGFP::1::224_chr12
01_GFP	1	236	12	122543199	122543428	229	2.8336	122543415	2.57807	7	1	1	1	FLJ39378	67	in gene	01_GFP::1::236_chr12
03_azaGFP	1	225	12	122543199	122543428	229	2.41874	122543240	2.33794	7	1	1	1	FLJ39378	67	in gene	03_azaGFP::1::225_chr12
06_GFPPKCDsRedDNMT	1	241	12	122543199	122543428	229	2.60267	122543211	2.39221	7	1	1	1	FLJ39378	67	in gene	06_GFPPKCDsRedDNMT::1::241_chr12
02_GFPPKC	1	202	12	122921184	122921690	506	2.19499	122921636	2.07528	7	1	0	0				02_GFPPKC::1::202_chr12
01_GFP	1	237	12	122921274	122921649	375	2.04719	122921636	1.9884	4	1	0	0				01_GFP::1::237_chr12
03_azaGFP	1	226	12	122982268	122982686	418	2.43752	122982280	2.19117	9	1	1	2	FLJ22471, DKFZp761B128	-434, -73	upstream, upstream	03_azaGFP::1::226_chr12
02_GFPPKC	1	203	12	122982268	122982723	455	2.48175	122982379	2.24729	10	1	1	2	FLJ22471, DKFZp761B128	-452, -55	upstream, upstream	02_GFPPKC::1::203_chr12
05_GFPDsRedDNMT	1	232	12	122982268	122982723	455	2.5887	122982280	2.42984	10	1	1	2	FLJ22471, DKFZp761B128	-452, -55	upstream, upstream	05_GFPDsRedDNMT::1::232_chr12
06_GFPPKCDsRedDNMT	1	242	12	122982268	122982723	455	2.48234	122982379	2.31623	10	1	1	2	FLJ22471, DKFZp761B128	-452, -55	upstream, upstream	06_GFPPKCDsRedDNMT::1::242_chr12
01_GFP	1	238	12	122982268	122982766	498	2.20958	122982379	2.09037	11	1	1	2	FLJ22471, DKFZp761B128	-474, -33	upstream, upstream	01_GFP::1::238_chr12
06_GFPPKCDsRedDNMT	1	243	12	125735942	125736214	272	2.3029	125736089	2.24461	8	1	1	1	LOC387895	45757	downstream	06_GFPPKCDsRedDNMT::1::243_chr12
02_GFPPKC	1	204	12	125735870	125736328	458	2.56394	125736089	2.32432	13	1	1	1	LOC387895	45736	downstream	02_GFPPKC::1::204_chr12
01_GFP	1	239	12	125735906	125736328	422	2.29028	125736128	2.13466	12	1	1	1	LOC387895	45718	downstream	01_GFP::1::239_chr12
03_azaGFP	1	227	12	125735942	125736328	386	2.39715	125736172	2.21399	11	1	1	1	LOC387895	45700	downstream	03_azaGFP::1::227_chr12
04_azaGFPPKC	1	217	12	125736077	125736290	213	2.60086	125736172	2.45524	6	1	1	1	LOC387895	45652	downstream	04_azaGFPPKC::1::217_chr12
06_GFPPKCDsRedDNMT	1	244	12	127855389	127855860	471	2.40166	127855401	2.21119	12	1	1	1	FLJ31978	-7337	upstream	06_GFPPKCDsRedDNMT::1::244_chr12
01_GFP	1	240	12	127855389	127856548	1159	2.39358	127856224	2.2246	31	1	1	1	FLJ31978	-6993	upstream	01_GFP::1::240_chr12
02_GFPPKC	1	205	12	127855389	127856548	1159	2.30145	127855594	2.189	31	3	1	1	FLJ31978	-6993	upstream	02_GFPPKC::1::205_chr12
03_azaGFP	1	228	12	127855389	127856548	1159	2.58657	127855691	2.45132	31	2	1	1	FLJ31978	-6993	upstream	03_azaGFP::1::228_chr12
04_azaGFPPKC	1	218	12	127855389	127856548	1159	3.15497	127856224	2.93294	31	1	1	1	FLJ31978	-6993	upstream	04_azaGFPPKC::1::218_chr12
05_GFPDsRedDNMT	1	233	12	127855389	127856548	1159	2.94564	127856224	2.77137	31	1	1	1	FLJ31978	-6993	upstream	05_GFPDsRedDNMT::1::233_chr12
01_GFP	1	241	12	129635431	129635718	287	2.22482	129635579	2.22482	8	8	0	0				01_GFP::1::241_chr12
04_azaGFPPKC	1	219	12	129635431	129635718	287	3.10997	129635579	3.10997	8	8	0	0				04_azaGFPPKC::1::219_chr12
05_GFPDsRedDNMT	1	234	12	130039005	130039733	728	2.57228	130039333	2.43715	19	1	0	1	GPR133	75652	in gene	05_GFPDsRedDNMT::1::234_chr12
01_GFP	1	242	12	130039321	130039557	236	2.007	130039544	1.96561	6	1	0	1	GPR133	75722	in gene	01_GFP::1::242_chr12
03_azaGFP	1	229	12	130039185	130039804	619	2.16634	130039306	2.11959	16	1	0	1	GPR133	75777	in gene	03_azaGFP::1::229_chr12
01_GFP	1	243	12	130042033	130042279	246	2.16215	130042119	2.01652	7	1	1	1	GPR133	78439	in gene	01_GFP::1::243_chr12
04_azaGFPPKC	1	220	12	130041925	130042596	671	3.04789	130042119	2.67161	19	1	1	1	GPR133	78543	in gene	04_azaGFPPKC::1::220_chr12
06_GFPPKCDsRedDNMT	1	245	12	130978656	130979271	615	2.74883	130978785	2.46904	18	1	1	1	MMP17	-208	upstream	06_GFPPKCDsRedDNMT::1::245_chr12
04_azaGFPPKC	1	221	12	130978773	130979164	391	2.60513	130978941	2.58929	12	6	1	1	MMP17	-203	upstream	04_azaGFPPKC::1::221_chr12
03_azaGFP	1	230	12	130978722	130979271	549	2.38144	130979078	2.29011	16	1	1	1	MMP17	-175	upstream	03_azaGFP::1::230_chr12
05_GFPDsRedDNMT	1	235	12	130978773	130979271	498	2.65714	130979078	2.55951	15	1	1	1	MMP17	-149	upstream	05_GFPDsRedDNMT::1::235_chr12
01_GFP	1	244	12	130978773	130979436	663	2.19143	130978941	2.09734	16	6	1	1	MMP17	-67	upstream	01_GFP::1::244_chr12
02_GFPPKC	1	206	12	130978773	130979436	663	2.16077	130979078	2.04612	16	1	1	1	MMP17	-67	upstream	02_GFPPKC::1::206_chr12
06_GFPPKCDsRedDNMT	1	246	12	131100329	131101424	1095	2.65455	131101041	2.39706	26	1	1	2	PUS1, EP400	20604, -10483	downstream, upstream	06_GFPPKCDsRedDNMT::1::246_chr12
03_azaGFP	1	231	12	131100624	131101281	657	2.262	131100764	2.14558	18	2	1	1	PUS1	20680	downstream	03_azaGFP::1::231_chr12
04_azaGFPPKC	1	222	12	131100587	131101424	837	3.07618	131101136	2.70924	23	2	1	2	PUS1, EP400	20733, -10354	downstream, upstream	04_azaGFPPKC::1::222_chr12
05_GFPDsRedDNMT	1	236	12	131100624	131101424	800	2.7	131101136	2.56645	22	2	1	2	PUS1, EP400	20752, -10335	downstream, upstream	05_GFPDsRedDNMT::1::236_chr12
02_GFPPKC	1	207	12	131100624	131101534	910	2.22969	131101041	2.09619	25	1	1	2	PUS1, EP400	20807, -10280	downstream, upstream	02_GFPPKC::1::207_chr12
01_GFP	1	245	12	131101029	131101388	359	2.08986	131101343	1.99094	10	1	1	2	PUS1, EP400	20936, -10151	downstream, upstream	01_GFP::1::245_chr12
02_GFPPKC	1	208	12	131285531	131287272	1741	2.62357	131286472	2.33524	46	1	1	3	FLJ33915, DDX51, MGC3162	44975, 8682, -8822	downstream, downstream, upstream	02_GFPPKC::1::208_chr12
05_GFPDsRedDNMT	1	237	12	131285531	131287272	1741	2.98094	131285860	2.70693	46	1	1	3	FLJ33915, DDX51, MGC3162	44975, 8682, -8822	downstream, downstream, upstream	05_GFPDsRedDNMT::1::237_chr12
03_azaGFP	1	232	12	131285758	131287235	1477	2.38959	131286521	2.20083	38	1	1	3	FLJ33915, DDX51, MGC3162	45070, 8587, -8727	downstream, downstream, upstream	03_azaGFP::1::232_chr12
01_GFP	1	246	12	131285722	131287272	1550	2.20118	131285933	2.00599	40	1	1	3	FLJ33915, DDX51, MGC3162	45071, 8586, -8726	downstream, downstream, upstream	01_GFP::1::246_chr12
04_azaGFPPKC	1	223	12	131286460	131287074	614	2.49199	131286521	2.38536	16	1	1	3	FLJ33915, DDX51, MGC3162	45341, 8316, -8456	downstream, downstream, upstream	04_azaGFPPKC::1::223_chr12
04_azaGFPPKC	1	224	12	131299664	131300148	484	2.81592	131299810	2.54723	8	1	1	2	DDX51, MGC3162	-4823, 4683	upstream, in gene	04_azaGFPPKC::1::224_chr12
01_GFP	1	247	12	131299664	131301454	1790	2.45538	131299852	2.23435	35	1	1	2	DDX51, MGC3162	-5476, 5336	upstream, in gene	01_GFP::1::247_chr12
05_GFPDsRedDNMT	1	238	12	131299664	131301534	1870	3.64732	131299852	2.99872	36	1	1	2	DDX51, MGC3162	-5516, 5376	upstream, in gene	05_GFPDsRedDNMT::1::238_chr12
02_GFPPKC	1	209	12	131299748	131301454	1706	2.83885	131299852	2.49695	33	1	1	2	DDX51, MGC3162	-5518, 5378	upstream, in gene	02_GFPPKC::1::209_chr12
03_azaGFP	1	233	12	131299748	131301454	1706	2.68872	131299852	2.38032	33	1	1	2	DDX51, MGC3162	-5518, 5378	upstream, in gene	03_azaGFP::1::233_chr12
06_GFPPKCDsRedDNMT	1	247	12	131299798	131301454	1656	2.79311	131301128	2.50952	32	1	1	2	DDX51, MGC3162	-5543, 5403	upstream, in gene	06_GFPPKCDsRedDNMT::1::247_chr12
04_azaGFPPKC	1	225	12	131300544	131301232	688	2.64795	131300740	2.4452	14	1	1	2	DDX51, MGC3162	-5805, 5665	upstream, in gene	04_azaGFPPKC::1::225_chr12
05_GFPDsRedDNMT	1	239	12	131362322	131363941	1619	5.68349	131363281	3.96332	34	1	1	2	GALNT9, LOC441652	-6328, 380	upstream, in gene	05_GFPDsRedDNMT::1::239_chr12
04_azaGFPPKC	1	226	12	131363033	131363294	261	2.53503	131363261	2.52646	5	2	1	2	GALNT9, LOC441652	-6360, 412	upstream, in gene	04_azaGFPPKC::1::226_chr12
03_azaGFP	1	234	12	131362826	131363577	751	2.71254	131363242	2.27588	17	1	1	2	GALNT9, LOC441652	-6398, 450	upstream, in gene	03_azaGFP::1::234_chr12
01_GFP	1	248	12	131362653	131363941	1288	4.41271	131363242	3.26745	31	1	1	2	GALNT9, LOC441652	-6494, 546	upstream, in gene	01_GFP::1::248_chr12
02_GFPPKC	1	210	12	131362653	131363941	1288	4.47078	131363242	3.21188	31	1	1	2	GALNT9, LOC441652	-6494, 546	upstream, in gene	02_GFPPKC::1::210_chr12
06_GFPPKCDsRedDNMT	1	248	12	131362826	131363777	951	3.04537	131363200	2.62825	22	1	1	2	GALNT9, LOC441652	-6498, 550	upstream, in gene	06_GFPPKCDsRedDNMT::1::248_chr12
02_GFPPKC	1	211	12	131659486	131661291	1805	7.15949	131660281	5.2511	41	1	1	0				02_GFPPKC::1::211_chr12
06_GFPPKCDsRedDNMT	1	249	12	131659486	131661336	1850	6.43042	131660244	4.69689	42	1	1	0				06_GFPPKCDsRedDNMT::1::249_chr12
04_azaGFPPKC	1	227	12	131659523	131661336	1813	10.6971	131660244	7.318	41	1	1	0				04_azaGFPPKC::1::227_chr12
05_GFPDsRedDNMT	1	240	12	131659523	131661336	1813	10.026	131660613	7.14099	41	1	1	0				05_GFPDsRedDNMT::1::240_chr12
01_GFP	1	249	12	131659523	131661372	1849	8.91958	131660613	6.21151	42	1	1	0				01_GFP::1::249_chr12
03_azaGFP	1	235	12	131659523	131661372	1849	8.1457	131660375	5.94452	42	1	1	0				03_azaGFP::1::235_chr12
04_azaGFPPKC	1	228	12	131662764	131663260	496	2.5562	131663214	2.44938	10	1	1	0				04_azaGFPPKC::1::228_chr12
03_azaGFP	1	236	12	131662689	131663464	775	2.96274	131663072	2.68952	13	1	1	0				03_azaGFP::1::236_chr12
06_GFPPKCDsRedDNMT	1	250	12	131662764	131663464	700	2.61634	131663072	2.40888	11	1	1	0				06_GFPPKCDsRedDNMT::1::250_chr12
02_GFPPKC	1	212	12	131662729	131663503	774	3.0149	131663072	2.72552	13	1	1	0				02_GFPPKC::1::212_chr12
05_GFPDsRedDNMT	1	241	12	131662729	131663503	774	3.07076	131663036	2.83577	13	1	1	0				05_GFPDsRedDNMT::1::241_chr12
01_GFP	1	250	12	131662805	131663503	698	3.09778	131663072	2.68009	11	1	1	0				01_GFP::1::250_chr12
06_GFPPKCDsRedDNMT	1	251	12	131676527	131676749	222	2.54428	131676718	2.45176	7	2	1	1	KIAA1545	-1065	upstream	06_GFPPKCDsRedDNMT::1::251_chr12
04_azaGFPPKC	1	229	12	131752047	131752471	424	2.87797	131752458	2.56042	12	1	0	1	KIAA1545	74556	in gene	04_azaGFPPKC::1::229_chr12
06_GFPPKCDsRedDNMT	1	252	12	131873821	131874188	367	2.44457	131873833	2.2839	11	1	1	2	POLE, PXMP2	291, -538	in gene, upstream	06_GFPPKCDsRedDNMT::1::252_chr12
05_GFPDsRedDNMT	1	242	12	131876173	131876584	411	2.47062	131876185	2.32225	10	1	0	2	POLE, PXMP2	-2083, 1836	upstream, in gene	05_GFPDsRedDNMT::1::242_chr12
01_GFP	1	251	12	131897523	131898278	755	2.28145	131898138	2.04293	16	1	1	2	PXMP2, MGC5352	23358, 114	downstream, in gene	01_GFP::1::251_chr12
03_azaGFP	1	237	12	131897712	131898343	631	2.40857	131898138	2.22483	13	1	1	2	PXMP2, MGC5352	23485, 241	downstream, in gene	03_azaGFP::1::237_chr12
02_GFPPKC	1	213	12	131897743	131898343	600	2.27882	131898163	2.10547	12	1	1	2	PXMP2, MGC5352	23501, 257	downstream, in gene	02_GFPPKC::1::213_chr12
05_GFPDsRedDNMT	1	243	12	131897898	131898278	380	2.69763	131898138	2.47567	6	1	1	2	PXMP2, MGC5352	23546, 302	downstream, in gene	05_GFPDsRedDNMT::1::243_chr12
01_GFP	1	252	12	132022687	132023276	589	6.45474	132023189	5.95289	17	1	1	2	GOLGA3, CHFR	-7343, 51553	upstream, downstream	01_GFP::1::252_chr12
02_GFPPKC	1	214	12	132022687	132023276	589	7.7389	132023189	7.15227	17	1	1	2	GOLGA3, CHFR	-7343, 51553	upstream, downstream	02_GFPPKC::1::214_chr12
03_azaGFP	1	238	12	132022687	132023276	589	5.65276	132023189	5.31318	17	1	1	2	GOLGA3, CHFR	-7343, 51553	upstream, downstream	03_azaGFP::1::238_chr12
04_azaGFPPKC	1	230	12	132022687	132023276	589	5.62849	132023189	5.22678	17	1	1	2	GOLGA3, CHFR	-7343, 51553	upstream, downstream	04_azaGFPPKC::1::230_chr12
05_GFPDsRedDNMT	1	244	12	132022687	132023276	589	8.97472	132023189	8.4663	17	1	1	2	GOLGA3, CHFR	-7343, 51553	upstream, downstream	05_GFPDsRedDNMT::1::244_chr12
06_GFPPKCDsRedDNMT	1	253	12	132022687	132023276	589	5.30798	132023189	5.1306	17	1	1	2	GOLGA3, CHFR	-7343, 51553	upstream, downstream	06_GFPPKCDsRedDNMT::1::253_chr12
02_GFPPKC	1	215	12	132224326	132224714	388	2.04639	132224356	1.97621	10	2	1	1	ZNF84	199	in gene	02_GFPPKC::1::215_chr12
03_azaGFP	1	239	12	132224326	132224714	388	2.38821	132224684	2.17497	10	2	1	1	ZNF84	199	in gene	03_azaGFP::1::239_chr12
04_azaGFPPKC	1	231	13	18138567	18138959	392	2.80595	18138724	2.65751	11	1	0	1	LOC341752	2467	in gene	04_azaGFPPKC::1::231_chr13
02_GFPPKC	1	216	13	18138567	18138996	429	2.25817	18138690	2.15623	12	1	0	1	LOC341752	2485	in gene	02_GFPPKC::1::216_chr13
03_azaGFP	1	240	13	18138603	18138959	356	2.2639	18138724	2.17017	10	1	0	1	LOC341752	2485	in gene	03_azaGFP::1::240_chr13
05_GFPDsRedDNMT	1	245	13	18138567	18139179	612	2.91433	18138657	2.60103	17	1	0	1	LOC341752	2577	in gene	05_GFPDsRedDNMT::1::245_chr13
06_GFPPKCDsRedDNMT	1	254	13	18138567	18139179	612	2.70576	18138724	2.43986	17	1	0	1	LOC341752	2577	in gene	06_GFPPKCDsRedDNMT::1::254_chr13
01_GFP	1	253	13	19430072	19430338	266	1.97115	19430094	1.86094	7	2	1	2	LOC387901, ZNF198	373, -605	in gene, upstream	01_GFP::1::253_chr13
05_GFPDsRedDNMT	1	246	13	19614671	19615035	364	2.51422	19614803	2.3795	10	1	1	1	GJA3	574	in gene	05_GFPDsRedDNMT::1::246_chr13
03_azaGFP	1	241	13	19614791	19615035	244	2.27115	19614918	2.17715	7	1	1	1	GJA3	514	in gene	03_azaGFP::1::241_chr13
04_azaGFPPKC	1	232	13	19614791	19615061	270	2.88623	19614954	2.67957	8	1	1	1	GJA3	501	in gene	04_azaGFPPKC::1::232_chr13
04_azaGFPPKC	1	233	13	19661307	19661622	315	2.83271	19661499	2.65949	9	1	0	2	LOC390378, GJB2	-9863, 3573	upstream, in gene	04_azaGFPPKC::1::233_chr13
05_GFPDsRedDNMT	1	247	13	19661379	19661585	206	2.48571	19661499	2.4183	6	1	0	2	LOC390378, GJB2	-9881, 3555	upstream, in gene	05_GFPDsRedDNMT::1::247_chr13
02_GFPPKC	1	217	13	19997653	19998045	392	2.22297	19997763	2.08221	12	1	1	1	CRYL1	94	in gene	02_GFPPKC::1::217_chr13
05_GFPDsRedDNMT	1	248	13	19997751	19998013	262	2.33553	19997763	2.2927	8	1	1	1	CRYL1	61	in gene	05_GFPDsRedDNMT::1::248_chr13
01_GFP	1	254	13	19997615	19998197	582	2.48475	19997881	2.23622	17	2	1	1	CRYL1	37	in gene	01_GFP::1::254_chr13
06_GFPPKCDsRedDNMT	1	255	13	19997653	19998232	579	2.37903	19997693	2.21497	17	1	1	1	CRYL1	1	in gene	06_GFPPKCDsRedDNMT::1::255_chr13
03_azaGFP	1	242	13	19997681	19998232	551	2.44387	19998000	2.26298	16	1	1	1	CRYL1	-13	upstream	03_azaGFP::1::242_chr13
01_GFP	1	255	13	20245935	20246210	275	2.17145	20246197	2.03889	8	1	1	2	LOC221143, XPO4	-15, 94768	upstream, downstream	01_GFP::1::255_chr13
03_azaGFP	1	243	13	20245968	20246210	242	2.23992	20246197	2.15265	7	1	1	2	LOC221143, XPO4	-32, 94751	upstream, downstream	03_azaGFP::1::243_chr13
02_GFPPKC	1	218	13	20532714	20533185	471	2.06951	20532942	1.95723	12	1	1	1	LATS2	705	in gene	02_GFPPKC::1::218_chr13
06_GFPPKCDsRedDNMT	1	256	13	20532825	20533246	421	2.35039	20533172	2.22989	12	1	1	1	LATS2	619	in gene	06_GFPPKCDsRedDNMT::1::256_chr13
03_azaGFP	1	244	13	20931216	20931465	249	2.61078	20931388	2.35641	7	1	1	0				03_azaGFP::1::244_chr13
06_GFPPKCDsRedDNMT	1	257	13	26029944	26030459	515	2.45641	26030060	2.31968	13	1	1	1	WASF3	314	in gene	06_GFPPKCDsRedDNMT::1::257_chr13
05_GFPDsRedDNMT	1	249	13	26030120	26030412	292	2.71136	26030246	2.63179	8	2	1	1	WASF3	379	in gene	05_GFPDsRedDNMT::1::249_chr13
02_GFPPKC	1	219	13	26030048	26030486	438	2.27643	26030168	2.17046	11	1	1	1	WASF3	380	in gene	02_GFPPKC::1::219_chr13
04_azaGFPPKC	1	234	13	26030156	26030412	256	2.64711	26030283	2.54576	7	1	1	1	WASF3	397	in gene	04_azaGFPPKC::1::234_chr13
01_GFP	1	256	13	26030120	26030522	402	2.36835	26030302	2.21645	11	2	1	1	WASF3	434	in gene	01_GFP::1::256_chr13
03_azaGFP	1	245	13	26030120	26030562	442	2.35537	26030302	2.2641	12	2	1	1	WASF3	454	in gene	03_azaGFP::1::245_chr13
05_GFPDsRedDNMT	1	250	13	26231017	26231538	521	2.58146	26231172	2.49352	15	1	0	1	GPR12	687	in gene	05_GFPDsRedDNMT::1::250_chr13
04_azaGFPPKC	1	235	13	26230907	26231727	820	3.42934	26231210	3.04871	23	1	0	1	GPR12	647	in gene	04_azaGFPPKC::1::235_chr13
02_GFPPKC	1	220	13	26231080	26231576	496	2.3593	26231383	2.22919	14	1	0	1	GPR12	636	in gene	02_GFPPKC::1::220_chr13
01_GFP	1	257	13	26231080	26231652	572	2.29179	26231383	2.10639	16	1	0	1	GPR12	598	in gene	01_GFP::1::257_chr13
03_azaGFP	1	246	13	26231017	26231727	710	2.8607	26231383	2.4782	20	1	0	1	GPR12	592	in gene	03_azaGFP::1::246_chr13
01_GFP	1	258	13	32058614	32058895	281	2.23754	32058803	2.15875	8	2	1	1	APRIN	130	in gene	01_GFP::1::258_chr13
06_GFPPKCDsRedDNMT	1	258	13	32058614	32058895	281	2.65536	32058803	2.58851	8	2	1	1	APRIN	130	in gene	06_GFPPKCDsRedDNMT::1::258_chr13
06_GFPPKCDsRedDNMT	1	259	13	35903831	35904411	580	2.71724	35904208	2.4902	15	1	1	1	CCNA1	-512	upstream	06_GFPPKCDsRedDNMT::1::259_chr13
03_azaGFP	1	247	13	35903949	35904367	418	2.65147	35904208	2.29986	11	1	1	1	CCNA1	-475	upstream	03_azaGFP::1::247_chr13
05_GFPDsRedDNMT	1	251	13	35904104	35904367	263	2.64863	35904208	2.38323	7	1	1	1	CCNA1	-398	upstream	05_GFPDsRedDNMT::1::251_chr13
02_GFPPKC	1	221	13	40665873	40666233	360	2.16917	40665963	2.06106	10	1	1	1	KBTBD7	649	in gene	02_GFPPKC::1::221_chr13
01_GFP	1	259	13	40665839	40666278	439	2.38415	40665963	2.19827	12	1	1	1	KBTBD7	644	in gene	01_GFP::1::259_chr13
04_azaGFPPKC	1	236	13	40665839	40666278	439	2.94987	40666075	2.74813	12	1	1	1	KBTBD7	644	in gene	04_azaGFPPKC::1::236_chr13
05_GFPDsRedDNMT	1	252	13	40665873	40666278	405	2.81818	40666075	2.63864	11	1	1	1	KBTBD7	627	in gene	05_GFPDsRedDNMT::1::252_chr13
01_GFP	1	260	13	41520310	41520549	239	1.98089	41520354	1.85703	7	1	1	1	DGKH	-460	upstream	01_GFP::1::260_chr13
01_GFP	1	261	13	43845626	43846114	488	2.01578	43845705	1.91569	13	1	1	1	C13orf21	10805	in gene	01_GFP::1::261_chr13
06_GFPPKCDsRedDNMT	1	260	13	44813011	44813366	355	2.28718	44813246	2.20033	10	1	1	1	TPT1	109	in gene	06_GFPPKCDsRedDNMT::1::260_chr13
03_azaGFP	1	248	13	44813087	44813402	315	2.27875	44813246	2.16696	9	1	1	1	TPT1	53	in gene	03_azaGFP::1::248_chr13
02_GFPPKC	1	222	13	48689958	48690987	1029	3.27552	48690410	2.79004	30	2	0	3	FNDC3, LOC387924, MLNR	241532, -6048, -2003	downstream, upstream, upstream	02_GFPPKC::1::222_chr13
06_GFPPKCDsRedDNMT	1	261	13	48690063	48690882	819	3.29049	48690573	2.83893	24	1	0	3	FNDC3, LOC387924, MLNR	241532, -6048, -2003	downstream, upstream, upstream	06_GFPPKCDsRedDNMT::1::261_chr13
03_azaGFP	1	249	13	48689991	48691024	1033	3.43025	48690441	2.97068	30	1	0	3	FNDC3, LOC387924, MLNR	241567, -6083, -1968	downstream, upstream, upstream	03_azaGFP::1::249_chr13
04_azaGFPPKC	1	237	13	48689958	48691060	1102	4.50532	48690441	3.7237	32	1	0	3	FNDC3, LOC387924, MLNR	241569, -6085, -1966	downstream, upstream, upstream	04_azaGFPPKC::1::237_chr13
05_GFPDsRedDNMT	1	253	13	48689958	48691060	1102	4.40541	48690410	3.59091	32	2	0	3	FNDC3, LOC387924, MLNR	241569, -6085, -1966	downstream, upstream, upstream	05_GFPDsRedDNMT::1::253_chr13
01_GFP	1	262	13	48689991	48691060	1069	3.18	48690511	2.69429	31	1	0	3	FNDC3, LOC387924, MLNR	241585, -6101, -1950	downstream, upstream, upstream	01_GFP::1::262_chr13
06_GFPPKCDsRedDNMT	1	262	13	49264753	49264961	208	2.3967	49264923	2.36215	7	1	1	1	KPNA3	201	in gene	06_GFPPKCDsRedDNMT::1::262_chr13
01_GFP	1	263	13	50382015	50382234	219	2.16854	50382133	2.09551	7	2	1	1	FLJ11712	196	in gene	01_GFP::1::263_chr13
04_azaGFPPKC	1	238	13	51922400	51922638	238	3.09836	51922523	2.80168	5	1	1	2	C13orf9, CKAP2	216, -5078	in gene, upstream	04_azaGFPPKC::1::238_chr13
06_GFPPKCDsRedDNMT	1	263	13	51922476	51922723	247	2.55985	51922625	2.38438	5	1	1	2	C13orf9, CKAP2	136, -4998	in gene, upstream	06_GFPPKCDsRedDNMT::1::263_chr13
01_GFP	1	264	13	52211354	52212009	655	2.23738	52211545	2.09582	19	3	1	1	LECT1	156	in gene	01_GFP::1::264_chr13
03_azaGFP	1	250	13	52211354	52212009	655	2.55425	52211450	2.29863	19	1	1	1	LECT1	156	in gene	03_azaGFP::1::250_chr13
02_GFPPKC	1	223	13	52211438	52211936	498	2.1223	52211581	2.00918	15	1	1	1	LECT1	150	in gene	02_GFPPKC::1::223_chr13
05_GFPDsRedDNMT	1	254	13	52211438	52212009	571	2.7869	52211581	2.40584	17	1	1	1	LECT1	114	in gene	05_GFPDsRedDNMT::1::254_chr13
04_azaGFPPKC	1	239	13	52211438	52212121	683	2.79163	52211996	2.58748	20	1	1	1	LECT1	58	in gene	04_azaGFPPKC::1::239_chr13
02_GFPPKC	1	224	13	52318332	52319516	1184	2.06129	52319126	1.98883	33	1	1	1	PCDH8	1851	in gene	02_GFPPKC::1::224_chr13
06_GFPPKCDsRedDNMT	1	264	13	52318641	52319516	875	2.55645	52319253	2.37652	24	2	1	1	PCDH8	1697	in gene	06_GFPPKCDsRedDNMT::1::264_chr13
03_azaGFP	1	251	13	52318712	52319579	867	2.44932	52318871	2.2075	24	1	1	1	PCDH8	1630	in gene	03_azaGFP::1::251_chr13
05_GFPDsRedDNMT	1	255	13	52318822	52319579	757	2.66989	52319384	2.50119	21	1	1	1	PCDH8	1575	in gene	05_GFPDsRedDNMT::1::255_chr13
04_azaGFPPKC	1	240	13	52318749	52319836	1087	2.93054	52318871	2.47988	30	1	1	1	PCDH8	1483	in gene	04_azaGFPPKC::1::240_chr13
01_GFP	1	265	13	52319114	52319579	465	2.16721	52319252	2.08952	13	2	1	1	PCDH8	1429	in gene	01_GFP::1::265_chr13
01_GFP	1	266	13	57104917	57105609	692	2.44765	57105213	2.19352	20	1	1	1	PCDH17	1318	in gene	01_GFP::1::266_chr13
06_GFPPKCDsRedDNMT	1	265	13	57104882	57105685	803	2.83951	57105318	2.50507	23	1	1	1	PCDH17	1338	in gene	06_GFPPKCDsRedDNMT::1::265_chr13
02_GFPPKC	1	225	13	57104882	57105860	978	2.72226	57105250	2.43885	28	1	1	1	PCDH17	1426	in gene	02_GFPPKC::1::225_chr13
05_GFPDsRedDNMT	1	256	13	57104917	57106093	1176	3.06654	57105250	2.62086	32	1	1	1	PCDH17	1560	in gene	05_GFPDsRedDNMT::1::256_chr13
03_azaGFP	1	252	13	57104882	57106319	1437	2.90392	57105232	2.44117	39	2	1	1	PCDH17	1655	in gene	03_azaGFP::1::252_chr13
04_azaGFPPKC	1	241	13	57104917	57106389	1472	3.46784	57105250	2.90024	40	1	1	1	PCDH17	1708	in gene	04_azaGFPPKC::1::241_chr13
04_azaGFPPKC	1	242	13	72531196	72531404	208	2.53726	72531308	2.47913	6	1	1	1	KLF5	144	in gene	04_azaGFPPKC::1::242_chr13
06_GFPPKCDsRedDNMT	1	266	13	72531196	72531558	362	2.3368	72531545	2.16778	10	1	1	1	KLF5	221	in gene	06_GFPPKCDsRedDNMT::1::266_chr13
01_GFP	1	267	13	73606605	73606933	328	2.28096	73606725	2.14431	9	2	1	1	KLF12	-726	upstream	01_GFP::1::267_chr13
06_GFPPKCDsRedDNMT	1	267	13	78073975	78074189	214	2.30107	78074103	2.24196	4	2	1	1	POU4F1	1614	in gene	06_GFPPKCDsRedDNMT::1::267_chr13
04_azaGFPPKC	1	243	13	78074018	78074268	250	3.27854	78074255	2.88524	5	1	1	1	POU4F1	1553	in gene	04_azaGFPPKC::1::243_chr13
02_GFPPKC	1	226	13	78074018	78074668	650	2.31373	78074255	2.09481	9	1	1	1	POU4F1	1353	in gene	02_GFPPKC::1::226_chr13
03_azaGFP	1	253	13	78074164	78074555	391	2.43767	78074176	2.33054	4	1	1	1	POU4F1	1337	in gene	03_azaGFP::1::253_chr13
03_azaGFP	1	254	13	87122422	87122643	221	2.26518	87122501	2.15977	7	1	1	1	SLITRK5	-339	upstream	03_azaGFP::1::254_chr13
01_GFP	1	268	13	90797905	90798181	276	2.40717	90798070	2.12775	7	1	1	1	C13orf25	-32	upstream	01_GFP::1::268_chr13
01_GFP	1	269	13	90798629	90798964	335	2.8656	90798641	2.35302	10	1	1	1	C13orf25	721	in gene	01_GFP::1::269_chr13
02_GFPPKC	1	227	13	90798629	90798964	335	2.42159	90798641	2.19162	10	1	1	1	C13orf25	721	in gene	02_GFPPKC::1::227_chr13
05_GFPDsRedDNMT	1	257	13	90798629	90798964	335	2.7945	90798665	2.48355	10	1	1	1	C13orf25	721	in gene	05_GFPDsRedDNMT::1::257_chr13
03_azaGFP	1	255	13	90798629	90799093	464	2.98397	90798641	2.44893	13	1	1	1	C13orf25	786	in gene	03_azaGFP::1::255_chr13
04_azaGFPPKC	1	244	13	90798629	90799093	464	2.5965	90798641	2.55744	13	1	1	1	C13orf25	786	in gene	04_azaGFPPKC::1::244_chr13
05_GFPDsRedDNMT	1	258	13	94160614	94161377	763	3.30035	94160949	2.86269	21	1	1	2	SOX21, LOC387941	1395, 2972	in gene, downstream	05_GFPDsRedDNMT::1::258_chr13
02_GFPPKC	1	228	13	94160690	94161341	651	2.3535	94161103	2.11731	18	1	1	2	SOX21, LOC387941	1375, 2952	in gene, downstream	02_GFPPKC::1::228_chr13
01_GFP	1	270	13	94160832	94161644	812	2.33763	94161103	2.0946	22	1	1	2	SOX21, LOC387941	1152, 2729	in gene, downstream	01_GFP::1::270_chr13
06_GFPPKCDsRedDNMT	1	268	13	94160864	94162118	1254	2.34512	94161061	2.17671	28	1	1	2	SOX21, LOC387941	899, 2476	in gene, downstream	06_GFPPKCDsRedDNMT::1::268_chr13
02_GFPPKC	1	229	13	97593489	97593872	383	2.28157	97593537	2.06873	6	1	1	0				02_GFPPKC::1::229_chr13
01_GFP	1	271	13	99420760	99421393	633	2.23942	99421360	2.14953	16	2	1	1	ZIC5	1103	in gene	01_GFP::1::271_chr13
02_GFPPKC	1	230	13	99420807	99421393	586	2.2782	99421020	2.15862	15	1	1	1	ZIC5	1079	in gene	02_GFPPKC::1::230_chr13
03_azaGFP	1	256	13	99420807	99421393	586	2.40489	99421380	2.20688	15	1	1	1	ZIC5	1079	in gene	03_azaGFP::1::256_chr13
05_GFPDsRedDNMT	1	259	13	99420807	99421393	586	2.67647	99421020	2.49088	15	1	1	1	ZIC5	1079	in gene	05_GFPDsRedDNMT::1::259_chr13
06_GFPPKCDsRedDNMT	1	269	13	99420807	99421393	586	2.36531	99421380	2.20038	15	1	1	1	ZIC5	1079	in gene	06_GFPPKCDsRedDNMT::1::269_chr13
04_azaGFPPKC	1	245	13	99420760	99421506	746	2.85512	99421380	2.60087	17	1	1	1	ZIC5	1046	in gene	04_azaGFPPKC::1::245_chr13
04_azaGFPPKC	1	246	13	99424821	99425773	952	4.95594	99425176	3.86188	27	1	0	2	ZIC5, ZIC2	-3118, -7023	upstream, upstream	04_azaGFPPKC::1::246_chr13
01_GFP	1	272	13	99424845	99425773	928	3.21503	99425176	2.74822	26	1	0	2	ZIC5, ZIC2	-3130, -7011	upstream, upstream	01_GFP::1::272_chr13
03_azaGFP	1	257	13	99424845	99425773	928	3.4897	99425270	2.94282	26	1	0	2	ZIC5, ZIC2	-3130, -7011	upstream, upstream	03_azaGFP::1::257_chr13
02_GFPPKC	1	231	13	99424879	99425773	894	3.14285	99425270	2.6341	25	1	0	2	ZIC5, ZIC2	-3147, -6994	upstream, upstream	02_GFPPKC::1::231_chr13
06_GFPPKCDsRedDNMT	1	270	13	99424923	99425773	850	3.46222	99425176	2.98677	24	1	0	2	ZIC5, ZIC2	-3169, -6972	upstream, upstream	06_GFPPKCDsRedDNMT::1::270_chr13
05_GFPDsRedDNMT	1	260	13	99424879	99425866	987	4.79525	99425176	3.74445	27	1	0	2	ZIC5, ZIC2	-3193, -6948	upstream, upstream	05_GFPDsRedDNMT::1::260_chr13
03_azaGFP	1	258	13	99431499	99431913	414	2.35133	99431779	2.22383	9	1	1	2	ZIC5, ZIC2	-9527, -614	upstream, upstream	03_azaGFP::1::258_chr13
02_GFPPKC	1	232	13	99431532	99431913	381	2.10516	99431840	2.03197	8	2	1	2	ZIC5, ZIC2	-9543, -598	upstream, upstream	02_GFPPKC::1::232_chr13
05_GFPDsRedDNMT	1	261	13	99431682	99431913	231	2.45805	99431900	2.33253	7	1	1	2	ZIC5, ZIC2	-9618, -523	upstream, upstream	05_GFPDsRedDNMT::1::261_chr13
06_GFPPKCDsRedDNMT	1	271	13	99431888	99432652	764	2.26778	99432214	2.18551	16	1	1	2	ZIC5, ZIC2	-10091, -50	upstream, upstream	06_GFPPKCDsRedDNMT::1::271_chr13
06_GFPPKCDsRedDNMT	1	272	13	102250624	102250836	212	2.19498	102250784	2.11186	6	1	1	2	KDELC1, BIVM	-1372, 1330	upstream, in gene	06_GFPPKCDsRedDNMT::1::272_chr13
03_azaGFP	1	259	13	105985727	105986041	314	2.25404	105985824	2.16503	9	1	1	2	EFNB2, FLJ10154	-546, 32629	upstream, downstream	03_azaGFP::1::259_chr13
01_GFP	1	273	13	105985776	105986041	265	2.24303	105985824	2.15439	8	1	1	2	EFNB2, FLJ10154	-570, 32605	upstream, downstream	01_GFP::1::273_chr13
04_azaGFPPKC	1	247	13	105985776	105986156	380	2.52205	105985824	2.34425	11	1	1	2	EFNB2, FLJ10154	-628, 32547	upstream, downstream	04_azaGFPPKC::1::247_chr13
06_GFPPKCDsRedDNMT	1	273	13	105985776	105986190	414	2.36378	105986143	2.21414	12	1	1	2	EFNB2, FLJ10154	-645, 32530	upstream, downstream	06_GFPPKCDsRedDNMT::1::273_chr13
02_GFPPKC	1	233	13	105985911	105986156	245	2.05583	105986143	1.95101	7	1	1	2	EFNB2, FLJ10154	-695, 32480	upstream, downstream	02_GFPPKC::1::233_chr13
01_GFP	1	274	13	110565662	110566042	380	2.69955	110565823	2.50105	11	3	0	1	ARHGEF7	69	in gene	01_GFP::1::274_chr13
02_GFPPKC	1	234	13	110565662	110566042	380	2.23182	110565823	2.12042	11	3	0	1	ARHGEF7	69	in gene	02_GFPPKC::1::234_chr13
03_azaGFP	1	260	13	110565662	110566042	380	2.35294	110565823	2.24797	11	3	0	1	ARHGEF7	69	in gene	03_azaGFP::1::260_chr13
05_GFPDsRedDNMT	1	262	13	110565662	110566042	380	2.79803	110565823	2.56367	11	3	0	1	ARHGEF7	69	in gene	05_GFPDsRedDNMT::1::262_chr13
04_azaGFPPKC	1	248	13	110565703	110566042	339	3.22809	110565823	2.79648	10	3	0	1	ARHGEF7	89	in gene	04_azaGFPPKC::1::248_chr13
04_azaGFPPKC	1	249	13	111770709	111770933	224	2.95759	111770721	2.69157	4	1	1	1	SOX1	907	in gene	04_azaGFPPKC::1::249_chr13
01_GFP	1	275	13	112347697	112347974	277	2.76503	112347744	2.6047	8	3	0	1	FLJ26443	-1524	upstream	01_GFP::1::275_chr13
02_GFPPKC	1	235	13	112347697	112347974	277	3.51206	112347744	3.24154	8	3	0	1	FLJ26443	-1524	upstream	02_GFPPKC::1::235_chr13
03_azaGFP	1	261	13	112347697	112347974	277	2.92693	112347744	2.7417	8	3	0	1	FLJ26443	-1524	upstream	03_azaGFP::1::261_chr13
04_azaGFPPKC	1	250	13	112347697	112347974	277	2.66799	112347744	2.53932	8	3	0	1	FLJ26443	-1524	upstream	04_azaGFPPKC::1::250_chr13
05_GFPDsRedDNMT	1	263	13	112347697	112347974	277	4.20101	112347744	3.88583	8	3	0	1	FLJ26443	-1524	upstream	05_GFPDsRedDNMT::1::263_chr13
06_GFPPKCDsRedDNMT	1	274	13	112347697	112347974	277	4.15544	112347744	3.79945	8	3	0	1	FLJ26443	-1524	upstream	06_GFPPKCDsRedDNMT::1::274_chr13
02_GFPPKC	1	236	13	112480356	112481947	1591	2.55737	112480693	2.12906	41	1	0	1	LOC440150	88489	in gene	02_GFPPKC::1::236_chr13
05_GFPDsRedDNMT	1	264	13	112480465	112481947	1482	3.12815	112481912	2.71954	38	1	0	1	LOC440150	88544	in gene	05_GFPDsRedDNMT::1::264_chr13
01_GFP	1	276	13	112480537	112481947	1410	2.37611	112480911	2.19293	36	1	0	1	LOC440150	88580	in gene	01_GFP::1::276_chr13
04_azaGFPPKC	1	251	13	112480537	112481947	1410	3.61528	112481912	3.05019	36	1	0	1	LOC440150	88580	in gene	04_azaGFPPKC::1::251_chr13
03_azaGFP	1	262	13	112480681	112481947	1266	2.50802	112481510	2.39077	32	1	0	1	LOC440150	88652	in gene	03_azaGFP::1::262_chr13
02_GFPPKC	1	237	13	112482243	112482448	205	2.33019	112482293	2.18442	6	1	0	1	LOC440150	89683	in gene	02_GFPPKC::1::237_chr13
04_azaGFPPKC	1	252	13	112482243	112482448	205	3.47436	112482293	2.98301	6	1	0	1	LOC440150	89683	in gene	04_azaGFPPKC::1::252_chr13
05_GFPDsRedDNMT	1	265	13	112482243	112482448	205	2.91295	112482293	2.6581	6	1	0	1	LOC440150	89683	in gene	05_GFPDsRedDNMT::1::265_chr13
06_GFPPKCDsRedDNMT	1	275	13	112487974	112489358	1384	5.25794	112488630	3.70846	39	1	1	1	LOC440150	96004	in gene	06_GFPPKCDsRedDNMT::1::275_chr13
04_azaGFPPKC	1	253	13	112487698	112489899	2201	11.1688	112488630	5.68514	61	1	1	1	LOC440150	96136	in gene	04_azaGFPPKC::1::253_chr13
01_GFP	1	277	13	112487974	112489700	1726	5.88354	112488630	3.67492	48	1	1	1	LOC440150	96175	in gene	01_GFP::1::277_chr13
03_azaGFP	1	263	13	112487799	112489899	2100	6.78302	112488630	4.05866	58	1	1	1	LOC440150	96187	in gene	03_azaGFP::1::263_chr13
05_GFPDsRedDNMT	1	266	13	112487799	112489899	2100	9.33333	112488630	4.8936	58	1	1	1	LOC440150	96187	in gene	05_GFPDsRedDNMT::1::266_chr13
02_GFPPKC	1	238	13	112487904	112489855	1951	5.33692	112488908	3.33846	54	1	1	1	LOC440150	96217	in gene	02_GFPPKC::1::238_chr13
05_GFPDsRedDNMT	1	267	13	112670164	112670403	239	2.54054	112670247	2.40536	7	1	0	1	LOC440151	11286	in gene	05_GFPDsRedDNMT::1::267_chr13
04_azaGFPPKC	1	254	13	112670164	112670672	508	2.79666	112670212	2.62877	10	2	1	1	LOC440151	11151	in gene	04_azaGFPPKC::1::254_chr13
02_GFPPKC	1	239	13	112670797	112671347	550	2.272	112671158	2.11079	16	1	1	1	LOC440151	10497	in gene	02_GFPPKC::1::239_chr13
06_GFPPKCDsRedDNMT	1	276	13	112670981	112671447	466	2.5359	112671239	2.33388	14	1	1	1	LOC440151	10355	in gene	06_GFPPKCDsRedDNMT::1::276_chr13
01_GFP	1	278	13	112809743	112810547	804	9.82482	112810534	8.28653	13	1	1	1	F7	2039	in gene	01_GFP::1::278_chr13
02_GFPPKC	1	240	13	112809743	112810547	804	14.1158	112810534	10.9503	13	1	1	1	F7	2039	in gene	02_GFPPKC::1::240_chr13
03_azaGFP	1	264	13	112809743	112810547	804	10.6703	112810534	8.70291	13	1	1	1	F7	2039	in gene	03_azaGFP::1::264_chr13
04_azaGFPPKC	1	255	13	112809743	112810547	804	12.3712	112810534	8.76846	13	1	1	1	F7	2039	in gene	04_azaGFPPKC::1::255_chr13
05_GFPDsRedDNMT	1	268	13	112809743	112810547	804	21.7896	112810534	15.567	13	1	1	1	F7	2039	in gene	05_GFPDsRedDNMT::1::268_chr13
06_GFPPKCDsRedDNMT	1	277	13	112809743	112810547	804	8.99001	112810534	6.55036	13	1	1	1	F7	2039	in gene	06_GFPPKCDsRedDNMT::1::277_chr13
03_azaGFP	1	265	13	112999445	112999845	400	2.53509	112999591	2.41118	7	1	1	1	LAMP1	40	in gene	03_azaGFP::1::265_chr13
01_GFP	1	279	13	112999484	112999845	361	2.17703	112999628	2.07574	6	1	1	1	LAMP1	59	in gene	01_GFP::1::279_chr13
02_GFPPKC	1	241	13	112999579	112999845	266	2.13939	112999591	2.05994	3	1	1	1	LAMP1	107	in gene	02_GFPPKC::1::241_chr13
01_GFP	1	280	13	113114806	113115362	556	5.2762	113115349	4.23362	16	1	1	2	LOC400169, ADPRHL1	-4579, 40756	upstream, downstream	01_GFP::1::280_chr13
02_GFPPKC	1	242	13	113114806	113115362	556	7.07626	113115349	6.55257	16	1	1	2	LOC400169, ADPRHL1	-4579, 40756	upstream, downstream	02_GFPPKC::1::242_chr13
03_azaGFP	1	266	13	113114806	113115362	556	5.78529	113115349	4.60449	16	1	1	2	LOC400169, ADPRHL1	-4579, 40756	upstream, downstream	03_azaGFP::1::266_chr13
04_azaGFPPKC	1	256	13	113114806	113115362	556	5.06281	113115349	4.7622	16	1	1	2	LOC400169, ADPRHL1	-4579, 40756	upstream, downstream	04_azaGFPPKC::1::256_chr13
05_GFPDsRedDNMT	1	269	13	113114806	113115362	556	7.05952	113115349	6.60739	16	1	1	2	LOC400169, ADPRHL1	-4579, 40756	upstream, downstream	05_GFPDsRedDNMT::1::269_chr13
06_GFPPKCDsRedDNMT	1	278	13	113114806	113115362	556	5.42421	113115349	4.9855	16	1	1	2	LOC400169, ADPRHL1	-4579, 40756	upstream, downstream	06_GFPPKCDsRedDNMT::1::278_chr13
06_GFPPKCDsRedDNMT	1	279	13	113149039	113150061	1022	14.0752	113149191	8.65813	24	1	0	2	ADPRHL1, C13orf17	6290, 36822	in gene, downstream	06_GFPPKCDsRedDNMT::1::279_chr13
01_GFP	1	281	13	113149039	113150173	1134	24.5356	113149191	13.4709	27	1	0	2	ADPRHL1, C13orf17	6234, 36766	in gene, downstream	01_GFP::1::281_chr13
05_GFPDsRedDNMT	1	270	13	113149039	113150283	1244	33.5115	113149191	16.4391	30	1	0	2	ADPRHL1, C13orf17	6179, 36711	in gene, downstream	05_GFPDsRedDNMT::1::270_chr13
02_GFPPKC	1	243	13	113149039	113150321	1282	28.4183	113149191	13.5986	31	1	0	2	ADPRHL1, C13orf17	6160, 36692	in gene, downstream	02_GFPPKC::1::243_chr13
03_azaGFP	1	267	13	113149039	113150321	1282	26.6494	113149191	13.3526	31	1	0	2	ADPRHL1, C13orf17	6160, 36692	in gene, downstream	03_azaGFP::1::267_chr13
04_azaGFPPKC	1	257	13	113149039	113150427	1388	30.2436	113149191	14.691	34	1	0	2	ADPRHL1, C13orf17	6107, 36639	in gene, downstream	04_azaGFPPKC::1::257_chr13
06_GFPPKCDsRedDNMT	1	280	13	113193178	113193406	228	2.43902	113193190	2.33535	6	1	1	2	C13orf17, C13orf11	-6920, -19	upstream, upstream	06_GFPPKCDsRedDNMT::1::280_chr13
02_GFPPKC	1	244	13	113193144	113193447	303	2.06461	113193351	2.01524	8	1	1	2	C13orf17, C13orf11	-6923, -16	upstream, upstream	02_GFPPKC::1::244_chr13
04_azaGFPPKC	1	258	13	113193144	113193447	303	2.59884	113193190	2.48427	8	1	1	2	C13orf17, C13orf11	-6923, -16	upstream, upstream	04_azaGFPPKC::1::258_chr13
03_azaGFP	1	268	13	113193178	113193447	269	2.19972	113193351	2.15288	7	1	1	2	C13orf17, C13orf11	-6940, 1	upstream, in gene	03_azaGFP::1::268_chr13
05_GFPDsRedDNMT	1	271	13	113193144	113193486	342	2.44928	113193190	2.40409	9	1	1	2	C13orf17, C13orf11	-6943, 4	upstream, in gene	05_GFPDsRedDNMT::1::271_chr13
02_GFPPKC	1	245	13	113262278	113262592	314	2.13299	113262433	2.02288	9	1	1	1	C13orf11	69124	downstream	02_GFPPKC::1::245_chr13
05_GFPDsRedDNMT	1	272	13	113262278	113262903	625	2.69922	113262469	2.61199	18	1	1	1	C13orf11	69279	downstream	05_GFPDsRedDNMT::1::272_chr13
02_GFPPKC	1	246	13	113510258	113512068	1810	6.31414	113510620	5.39091	46	1	0	0				02_GFPPKC::1::246_chr13
03_azaGFP	1	269	13	113510258	113512068	1810	6.59943	113510620	5.3749	46	1	0	0				03_azaGFP::1::269_chr13
01_GFP	1	282	13	113510416	113512068	1652	6.21673	113510620	5.28437	45	1	0	0				01_GFP::1::282_chr13
04_azaGFPPKC	1	259	13	113510416	113512068	1652	7.34349	113510620	6.13152	45	1	0	0				04_azaGFPPKC::1::259_chr13
05_GFPDsRedDNMT	1	273	13	113510416	113512068	1652	6.84082	113510620	5.69172	45	1	0	0				05_GFPDsRedDNMT::1::273_chr13
06_GFPPKCDsRedDNMT	1	281	13	113510416	113512068	1652	3.71866	113511834	3.32072	45	2	0	0				06_GFPPKCDsRedDNMT::1::281_chr13
05_GFPDsRedDNMT	1	274	13	113547131	113547479	348	2.77489	113547185	2.48501	10	1	1	1	GAS6	392	in gene	05_GFPDsRedDNMT::1::274_chr13
02_GFPPKC	1	247	13	113547098	113547585	487	2.41251	113547185	2.21287	13	1	1	1	GAS6	428	in gene	02_GFPPKC::1::247_chr13
03_azaGFP	1	270	13	113547098	113547585	487	2.65659	113547185	2.27366	13	1	1	1	GAS6	428	in gene	03_azaGFP::1::270_chr13
06_GFPPKCDsRedDNMT	1	282	13	113547098	113547585	487	3.03319	113547185	2.62877	13	1	1	1	GAS6	428	in gene	06_GFPPKCDsRedDNMT::1::282_chr13
01_GFP	1	283	13	113547131	113547585	454	2.13852	113547185	1.99904	12	1	1	1	GAS6	445	in gene	01_GFP::1::283_chr13
04_azaGFPPKC	1	260	13	113547131	113547776	645	2.58482	113547185	2.3557	16	1	1	1	GAS6	540	in gene	04_azaGFPPKC::1::260_chr13
03_azaGFP	1	271	13	113654735	113654990	255	2.30146	113654889	2.18097	7	1	1	1	MGC20579	-2989	upstream	03_azaGFP::1::271_chr13
02_GFPPKC	1	248	13	113921212	113921741	529	6.05989	113921728	3.20255	15	1	0	1	RASA3	-5279	upstream	02_GFPPKC::1::248_chr13
04_azaGFPPKC	1	261	13	113921212	113921741	529	6.27785	113921728	3.57512	15	1	0	1	RASA3	-5279	upstream	04_azaGFPPKC::1::261_chr13
05_GFPDsRedDNMT	1	275	13	113921280	113921741	461	7.03286	113921728	3.71978	13	1	0	1	RASA3	-5313	upstream	05_GFPDsRedDNMT::1::275_chr13
03_azaGFP	1	272	13	113921464	113921741	277	4.51307	113921728	3.27559	8	1	0	1	RASA3	-5405	upstream	03_azaGFP::1::272_chr13
03_azaGFP	1	273	13	113923656	113923888	232	2.43992	113923730	2.38951	6	4	0	1	RASA3	-7575	upstream	03_azaGFP::1::273_chr13
04_azaGFPPKC	1	262	13	113923656	113923964	308	3.05147	113923829	2.84105	8	1	0	1	RASA3	-7613	upstream	04_azaGFPPKC::1::262_chr13
02_GFPPKC	1	249	13	113923656	113924035	379	2.78379	113923730	2.43188	10	4	0	1	RASA3	-7648	upstream	02_GFPPKC::1::249_chr13
05_GFPDsRedDNMT	1	276	13	113923656	113924035	379	3.65035	113923730	3.17416	10	4	0	1	RASA3	-7648	upstream	05_GFPDsRedDNMT::1::276_chr13
01_GFP	1	284	13	114097876	114098374	498	2.09046	114098147	2.02868	14	1	1	2	UPF3A, C13orf8	32945, 8	downstream, in gene	01_GFP::1::284_chr13
03_azaGFP	1	274	13	114097947	114098417	470	2.5029	114098361	2.27271	13	1	1	2	UPF3A, C13orf8	33002, 65	downstream, in gene	03_azaGFP::1::274_chr13
05_GFPDsRedDNMT	1	277	13	114098135	114098417	282	2.40774	114098404	2.24088	8	1	1	2	UPF3A, C13orf8	33096, 159	downstream, in gene	05_GFPDsRedDNMT::1::277_chr13
04_azaGFPPKC	1	263	14	23711589	23711927	338	3.08118	23711759	2.83897	9	1	1	3	ISGF3G, REC8L1, IPO4	10565, 684, 16077	downstream, in gene, downstream	04_azaGFPPKC::1::263_chr14
01_GFP	1	285	14	23711673	23711893	220	1.99369	23711719	1.96532	6	1	1	3	ISGF3G, REC8L1, IPO4	10590, 709, 16052	downstream, in gene, downstream	01_GFP::1::285_chr14
02_GFPPKC	1	250	14	23878375	23878656	281	2.00187	23878536	1.97528	8	1	1	2	ADCY4, RIPK3	-4811, 498	upstream, in gene	02_GFPPKC::1::250_chr14
05_GFPDsRedDNMT	1	278	14	23878375	23878656	281	2.40592	23878536	2.37862	8	1	1	2	ADCY4, RIPK3	-4811, 498	upstream, in gene	05_GFPDsRedDNMT::1::278_chr14
05_GFPDsRedDNMT	1	279	14	28306798	28307411	613	2.63508	28307330	2.49089	17	1	1	2	FOXG1B, LOC387978	1066, -4638	in gene, upstream	05_GFPDsRedDNMT::1::279_chr14
06_GFPPKCDsRedDNMT	1	283	14	29466730	29466963	233	2.47546	29466778	2.3161	4	1	1	1	PRKCM	-196	upstream	06_GFPPKCDsRedDNMT::1::283_chr14
01_GFP	1	286	14	31615989	31616283	294	2.40278	31616001	2.16597	8	1	1	1	ARHGAP5	-110	upstream	01_GFP::1::286_chr14
02_GFPPKC	1	251	14	31615989	31616283	294	2.56224	31616001	2.21775	8	1	1	1	ARHGAP5	-110	upstream	02_GFPPKC::1::251_chr14
03_azaGFP	1	275	14	31615989	31616283	294	2.77392	31616001	2.3713	8	1	1	1	ARHGAP5	-110	upstream	03_azaGFP::1::275_chr14
06_GFPPKCDsRedDNMT	1	284	14	35072746	35073040	294	2.21322	35072758	2.06009	8	1	1	2	INSM2, GARNL1	-106, 229395	upstream, downstream	06_GFPPKCDsRedDNMT::1::284_chr14
03_azaGFP	1	276	14	35073087	35073333	246	2.21658	35073135	2.11688	7	1	1	2	INSM2, GARNL1	211, 229078	in gene, downstream	03_azaGFP::1::276_chr14
01_GFP	1	287	14	35073087	35073424	337	2.08352	35073320	2.0098	9	1	1	2	INSM2, GARNL1	256, 229033	in gene, downstream	01_GFP::1::287_chr14
01_GFP	1	288	14	36061398	36062198	800	3.10145	36061622	2.5613	23	1	1	2	LOC253970, TITF1	-9057, -3144	upstream, upstream	01_GFP::1::288_chr14
03_azaGFP	1	277	14	36061398	36062198	800	3.02994	36061622	2.58954	23	1	1	2	LOC253970, TITF1	-9057, -3144	upstream, upstream	03_azaGFP::1::277_chr14
04_azaGFPPKC	1	264	14	36061364	36062276	912	4.1046	36061604	3.1528	26	2	1	2	LOC253970, TITF1	-9079, -3166	upstream, upstream	04_azaGFPPKC::1::264_chr14
05_GFPDsRedDNMT	1	280	14	36061364	36062276	912	4.2037	36061622	3.33969	26	1	1	2	LOC253970, TITF1	-9079, -3166	upstream, upstream	05_GFPDsRedDNMT::1::280_chr14
02_GFPPKC	1	252	14	36061398	36062312	914	2.87282	36061622	2.55173	26	1	1	2	LOC253970, TITF1	-9114, -3201	upstream, upstream	02_GFPPKC::1::252_chr14
06_GFPPKCDsRedDNMT	1	285	14	36061468	36062312	844	3.44377	36061622	2.88129	24	1	1	2	LOC253970, TITF1	-9149, -3236	upstream, upstream	06_GFPPKCDsRedDNMT::1::285_chr14
06_GFPPKCDsRedDNMT	1	286	14	36186494	36186715	221	2.25647	36186578	2.19295	7	1	1	1	FLJ42220	565	in gene	06_GFPPKCDsRedDNMT::1::286_chr14
01_GFP	1	289	14	36186494	36186779	285	1.99123	36186506	1.94209	9	1	1	1	FLJ42220	597	in gene	01_GFP::1::289_chr14
02_GFPPKC	1	253	14	36195093	36195446	353	2.24766	36195326	2.1148	10	1	1	2	FLJ42220, PAX9	9230, -5387	downstream, upstream	02_GFPPKC::1::253_chr14
06_GFPPKCDsRedDNMT	1	287	14	36195166	36195446	280	2.41977	36195326	2.31283	8	1	1	2	FLJ42220, PAX9	9267, -5350	downstream, upstream	06_GFPPKCDsRedDNMT::1::287_chr14
01_GFP	1	290	14	36195093	36195720	627	2.16342	36195343	1.99936	17	2	1	2	FLJ42220, PAX9	9367, -5250	downstream, upstream	01_GFP::1::290_chr14
05_GFPDsRedDNMT	1	281	14	36195093	36195720	627	2.68793	36195326	2.44167	17	1	1	2	FLJ42220, PAX9	9367, -5250	downstream, upstream	05_GFPDsRedDNMT::1::281_chr14
03_azaGFP	1	278	14	36195093	36195792	699	2.61368	36195326	2.28233	19	1	1	2	FLJ42220, PAX9	9403, -5214	downstream, upstream	03_azaGFP::1::278_chr14
04_azaGFPPKC	1	265	14	36195093	36195792	699	3.15237	36195326	2.72617	19	1	1	2	FLJ42220, PAX9	9403, -5214	downstream, upstream	04_azaGFPPKC::1::265_chr14
03_azaGFP	1	279	14	36201996	36202230	234	2.13569	36202044	2.08621	7	1	1	1	PAX9	1457	in gene	03_azaGFP::1::279_chr14
01_GFP	1	291	14	36201855	36202395	540	2.16629	36202217	2.03792	16	1	1	1	PAX9	1469	in gene	01_GFP::1::291_chr14
02_GFPPKC	1	254	14	36201855	36202395	540	2.19905	36202217	2.09201	16	1	1	1	PAX9	1469	in gene	02_GFPPKC::1::254_chr14
05_GFPDsRedDNMT	1	282	14	36201855	36202470	615	2.6671	36202217	2.44706	18	1	1	1	PAX9	1506	in gene	05_GFPDsRedDNMT::1::282_chr14
04_azaGFPPKC	1	266	14	37136895	37137140	245	2.58793	37137092	2.45158	7	1	1	2	FOXA1, C14orf25	-2777, 2214	upstream, in gene	04_azaGFPPKC::1::266_chr14
05_GFPDsRedDNMT	1	283	14	37136927	37138346	1419	3.03343	37138008	2.56287	37	1	1	2	FOXA1, C14orf25	-3396, 2833	upstream, in gene	05_GFPDsRedDNMT::1::283_chr14
02_GFPPKC	1	255	14	37137554	37138095	541	2.24286	37138046	2.03596	15	1	1	2	FOXA1, C14orf25	-3584, 3021	upstream, in gene	02_GFPPKC::1::255_chr14
04_azaGFPPKC	1	267	14	37137451	37138322	871	3.0743	37138046	2.56313	22	1	1	2	FOXA1, C14orf25	-3646, 3083	upstream, in gene	04_azaGFPPKC::1::267_chr14
01_GFP	1	292	14	37137554	37138346	792	2.41288	37138008	2.08394	20	1	1	2	FOXA1, C14orf25	-3710, 3147	upstream, in gene	01_GFP::1::292_chr14
03_azaGFP	1	280	14	47214710	47214991	281	2.19466	47214722	2.1264	7	1	1	0				03_azaGFP::1::280_chr14
05_GFPDsRedDNMT	1	284	14	49157023	49157328	305	2.38584	49157279	2.32871	9	1	1	4	PPIL5, RPL36AL, MGAT2, C14orf104	22010, -76, -73, 13310	downstream, upstream, upstream, downstream	05_GFPDsRedDNMT::1::284_chr14
01_GFP	1	293	14	49157023	49157400	377	2.08067	49157279	1.98913	11	1	1	4	PPIL5, RPL36AL, MGAT2, C14orf104	22046, -112, -37, 13274	downstream, upstream, upstream, downstream	01_GFP::1::293_chr14
04_azaGFPPKC	1	268	14	49157174	49157400	226	2.6995	49157279	2.50131	7	1	1	4	PPIL5, RPL36AL, MGAT2, C14orf104	22122, -188, 39, 13198	downstream, upstream, in gene, downstream	04_azaGFPPKC::1::268_chr14
06_GFPPKCDsRedDNMT	1	288	14	49156890	49157781	891	3.61782	49157279	2.95919	25	1	1	4	PPIL5, RPL36AL, MGAT2, C14orf104	22170, -236, 87, 13150	downstream, upstream, in gene, downstream	06_GFPPKCDsRedDNMT::1::288_chr14
06_GFPPKCDsRedDNMT	1	289	14	52088849	52089466	617	2.32722	52089337	2.1716	17	1	1	2	KIAA1344, DKFZp762F0713	-181, 100	upstream, in gene	06_GFPPKCDsRedDNMT::1::289_chr14
06_GFPPKCDsRedDNMT	1	290	14	53500024	53500350	326	2.30529	53500173	2.25595	10	1	1	1	BMP4	-6825	upstream	06_GFPPKCDsRedDNMT::1::290_chr14
02_GFPPKC	1	256	14	54808059	54808416	357	2.39907	54808217	2.10662	9	1	1	1	FBXO34	405	in gene	02_GFPPKC::1::256_chr14
01_GFP	1	294	14	54808167	54808380	213	2.0686	54808217	1.94668	6	1	1	1	FBXO34	441	in gene	01_GFP::1::294_chr14
05_GFPDsRedDNMT	1	285	14	54808167	54808380	213	2.52133	54808217	2.31013	6	1	1	1	FBXO34	441	in gene	05_GFPDsRedDNMT::1::285_chr14
06_GFPPKCDsRedDNMT	1	291	14	54808028	54808579	551	3.07229	54808217	2.70031	15	1	1	1	FBXO34	471	in gene	06_GFPPKCDsRedDNMT::1::291_chr14
03_azaGFP	1	281	14	54808167	54808445	278	2.56332	54808217	2.32732	8	1	1	1	FBXO34	474	in gene	03_azaGFP::1::281_chr14
04_azaGFPPKC	1	269	14	54808205	54808416	211	2.55503	54808385	2.45183	6	2	1	1	FBXO34	478	in gene	04_azaGFPPKC::1::269_chr14
02_GFPPKC	1	257	14	55116271	55116570	299	1.9704	55116283	1.96328	8	1	1	1	LOC400214	1055	in gene	02_GFPPKC::1::257_chr14
03_azaGFP	1	282	14	55116271	55117062	791	2.32891	55116650	2.22161	16	1	1	1	LOC400214	809	in gene	03_azaGFP::1::282_chr14
02_GFPPKC	1	258	14	56348643	56349428	785	2.68171	56349264	2.43327	21	1	1	2	OTX2, LOC145414	-2098, 604	upstream, in gene	02_GFPPKC::1::258_chr14
05_GFPDsRedDNMT	1	286	14	56348643	56349475	832	4.54643	56349264	3.69888	22	1	1	2	OTX2, LOC145414	-2122, 628	upstream, in gene	05_GFPDsRedDNMT::1::286_chr14
04_azaGFPPKC	1	270	14	56348744	56349428	684	3.7699	56349264	3.29375	19	1	1	2	OTX2, LOC145414	-2149, 655	upstream, in gene	04_azaGFPPKC::1::270_chr14
06_GFPPKCDsRedDNMT	1	292	14	56348744	56349428	684	2.78021	56349264	2.54141	19	1	1	2	OTX2, LOC145414	-2149, 655	upstream, in gene	06_GFPPKCDsRedDNMT::1::292_chr14
01_GFP	1	295	14	56348790	56349428	638	2.61542	56349264	2.45621	18	1	1	2	OTX2, LOC145414	-2172, 678	upstream, in gene	01_GFP::1::295_chr14
03_azaGFP	1	283	14	56348790	56349428	638	2.91867	56349088	2.65351	18	1	1	2	OTX2, LOC145414	-2172, 678	upstream, in gene	03_azaGFP::1::283_chr14
04_azaGFPPKC	1	271	14	58182703	58183027	324	2.67345	58182971	2.41713	9	1	1	1	DACT1	8253	in gene	04_azaGFPPKC::1::271_chr14
05_GFPDsRedDNMT	1	287	14	58182959	58183209	250	2.39126	58182971	2.26628	7	1	1	1	DACT1	8472	in gene	05_GFPDsRedDNMT::1::287_chr14
02_GFPPKC	1	259	14	60816298	60817709	1411	3.5838	60817097	2.8839	37	1	1	1	TMEM30B	709	in gene	02_GFPPKC::1::259_chr14
05_GFPDsRedDNMT	1	288	14	60816298	60817709	1411	5.12828	60817097	3.6782	37	1	1	1	TMEM30B	709	in gene	05_GFPDsRedDNMT::1::288_chr14
04_azaGFPPKC	1	272	14	60816298	60817786	1488	5.0796	60817097	3.73241	39	1	1	1	TMEM30B	670	in gene	04_azaGFPPKC::1::272_chr14
01_GFP	1	296	14	60816594	60817651	1057	2.73709	60817152	2.38245	28	2	1	1	TMEM30B	590	in gene	01_GFP::1::296_chr14
03_azaGFP	1	284	14	60816594	60817709	1115	3.63111	60817133	2.99164	29	1	1	1	TMEM30B	561	in gene	03_azaGFP::1::284_chr14
06_GFPPKCDsRedDNMT	1	293	14	60816855	60817459	604	2.88001	60817320	2.53281	16	1	1	1	TMEM30B	555	in gene	06_GFPPKCDsRedDNMT::1::293_chr14
04_azaGFPPKC	1	273	14	63131513	63131796	283	2.65584	63131689	2.56548	8	2	1	3	GCATP, C14orf150, HSPEP2	94, 4790, -6287	in gene, downstream, upstream	04_azaGFPPKC::1::273_chr14
01_GFP	1	297	14	64076516	64077892	1376	2.65122	64077627	2.31324	37	1	1	3	ZBTB1, HSPA2, C14orf50	36159, 4828, -9169	downstream, in gene, upstream	01_GFP::1::297_chr14
02_GFPPKC	1	260	14	64076453	64078839	2386	2.95293	64077455	2.32808	65	1	1	3	ZBTB1, HSPA2, C14orf50	36601, 5270, -8727	downstream, in gene, upstream	02_GFPPKC::1::260_chr14
06_GFPPKCDsRedDNMT	1	294	14	64077040	64078290	1250	2.55132	64077608	2.28526	35	2	1	3	ZBTB1, HSPA2, C14orf50	36620, 5289, -8708	downstream, in gene, upstream	06_GFPPKCDsRedDNMT::1::294_chr14
03_azaGFP	1	285	14	64076558	64078839	2281	3.26298	64077561	2.59147	62	1	1	3	ZBTB1, HSPA2, C14orf50	36653, 5322, -8675	downstream, in gene, upstream	03_azaGFP::1::285_chr14
05_GFPDsRedDNMT	1	289	14	64076854	64078839	1985	3.66797	64077561	2.9408	55	1	1	3	ZBTB1, HSPA2, C14orf50	36801, 5470, -8527	downstream, in gene, upstream	05_GFPDsRedDNMT::1::289_chr14
04_azaGFPPKC	1	274	14	64076890	64078878	1988	4.3925	64077627	3.30268	55	1	1	3	ZBTB1, HSPA2, C14orf50	36839, 5508, -8489	downstream, in gene, upstream	04_azaGFPPKC::1::274_chr14
06_GFPPKCDsRedDNMT	1	295	14	69148141	69148515	374	2.43223	69148293	2.18406	10	1	1	1	KIAA0247	262	in gene	06_GFPPKCDsRedDNMT::1::295_chr14
06_GFPPKCDsRedDNMT	1	296	14	70345632	70346198	566	2.67276	70345829	2.40961	14	1	1	1	MAP3K9	389	in gene	06_GFPPKCDsRedDNMT::1::296_chr14
03_azaGFP	1	286	14	72774247	72774572	325	2.36655	72774412	2.26186	9	1	1	1	PAPLN	-4033	upstream	03_azaGFP::1::286_chr14
02_GFPPKC	1	261	14	72774283	72774537	254	2.12232	72774334	2.0686	7	1	1	1	PAPLN	-4032	upstream	02_GFPPKC::1::261_chr14
04_azaGFPPKC	1	275	14	72774283	72774537	254	2.56898	72774334	2.46409	7	1	1	1	PAPLN	-4032	upstream	04_azaGFPPKC::1::275_chr14
05_GFPDsRedDNMT	1	290	14	72774283	72774681	398	2.725	72774505	2.60468	11	2	1	1	PAPLN	-3960	upstream	05_GFPDsRedDNMT::1::290_chr14
01_GFP	1	298	14	72774283	72774813	530	2.2947	72774431	2.08339	14	2	1	1	PAPLN	-3894	upstream	01_GFP::1::298_chr14
01_GFP	1	299	14	73027595	73028140	545	2.05062	73027916	1.99707	16	1	1	2	MGC48595, C14orf169	67537, 445	in gene, in gene	01_GFP::1::299_chr14
02_GFPPKC	1	262	14	73027595	73028140	545	2.2595	73027680	2.08675	16	1	1	2	C14orf169, MGC48595	445, 67537	in gene, in gene	02_GFPPKC::1::262_chr14
04_azaGFPPKC	1	276	14	73027668	73028184	516	2.87456	73028047	2.59212	15	1	1	2	C14orf169, MGC48595	504, 67478	in gene, in gene	04_azaGFPPKC::1::276_chr14
06_GFPPKCDsRedDNMT	1	297	14	73027668	73028220	552	2.34218	73028020	2.27081	16	1	1	2	MGC48595, C14orf169	67460, 522	in gene, in gene	06_GFPPKCDsRedDNMT::1::297_chr14
03_azaGFP	1	287	14	73027869	73028184	315	2.34881	73028047	2.22613	9	1	1	2	MGC48595, C14orf169	67378, 604	in gene, in gene	03_azaGFP::1::287_chr14
06_GFPPKCDsRedDNMT	1	298	14	73148803	73149405	602	2.77816	73148870	2.47654	17	2	1	1	C14orf42	189	in gene	06_GFPPKCDsRedDNMT::1::298_chr14
04_azaGFPPKC	1	277	14	73149083	73149405	322	2.45623	73149322	2.41186	9	3	1	1	C14orf42	329	in gene	04_azaGFPPKC::1::277_chr14
03_azaGFP	1	288	14	73296028	73296408	380	2.45628	73296184	2.28656	11	1	1	1	C14orf43	527	in gene	03_azaGFP::1::288_chr14
02_GFPPKC	1	263	14	73296097	73296408	311	2.16246	73296222	2.03087	9	1	1	1	C14orf43	493	in gene	02_GFPPKC::1::263_chr14
06_GFPPKCDsRedDNMT	1	299	14	73296028	73296590	562	2.72132	73296040	2.36991	16	1	1	1	C14orf43	436	in gene	06_GFPPKCDsRedDNMT::1::299_chr14
04_azaGFPPKC	1	278	14	74148134	74148614	480	3.02909	74148315	2.73614	14	1	1	1	LTBP2	413	in gene	04_azaGFPPKC::1::278_chr14
03_azaGFP	1	289	14	74148066	74148729	663	2.86268	74148315	2.45751	19	1	1	1	LTBP2	390	in gene	03_azaGFP::1::289_chr14
01_GFP	1	300	14	74148029	74148836	807	2.52645	74148347	2.22415	23	1	1	1	LTBP2	355	in gene	01_GFP::1::300_chr14
06_GFPPKCDsRedDNMT	1	300	14	74148029	74148868	839	3.33456	74148424	2.76378	24	1	1	1	LTBP2	339	in gene	06_GFPPKCDsRedDNMT::1::300_chr14
02_GFPPKC	1	264	14	74148066	74148836	770	2.45427	74148315	2.1371	22	1	1	1	LTBP2	336	in gene	02_GFPPKC::1::264_chr14
05_GFPDsRedDNMT	1	291	14	74148134	74148836	702	3.0609	74148347	2.62285	20	1	1	1	LTBP2	302	in gene	05_GFPDsRedDNMT::1::291_chr14
04_azaGFPPKC	1	279	14	90828375	90828967	592	3.03636	90828533	2.6684	17	1	0	1	KIAA1509	48074	in gene	04_azaGFPPKC::1::279_chr14
03_azaGFP	1	290	14	90828449	90828905	456	2.41706	90828533	2.21164	13	1	0	1	KIAA1509	48068	in gene	03_azaGFP::1::290_chr14
05_GFPDsRedDNMT	1	292	14	90828449	90829226	777	2.67913	90828533	2.37213	22	1	0	1	KIAA1509	47908	in gene	05_GFPDsRedDNMT::1::292_chr14
03_azaGFP	1	291	14	92651778	92652122	344	2.65468	92651868	2.31714	6	1	1	1	ITPK1	30	in gene	03_azaGFP::1::291_chr14
02_GFPPKC	1	265	14	93324003	93324628	625	2.61612	93324362	2.23802	18	1	1	1	PRIMA1	204	in gene	02_GFPPKC::1::265_chr14
05_GFPDsRedDNMT	1	293	14	93324171	93324478	307	2.92694	93324362	2.51352	9	1	1	1	PRIMA1	195	in gene	05_GFPDsRedDNMT::1::293_chr14
01_GFP	1	301	14	93324130	93324834	704	2.59401	93324362	2.11092	20	1	1	1	PRIMA1	37	in gene	01_GFP::1::301_chr14
06_GFPPKCDsRedDNMT	1	301	14	93324315	93325101	786	2.45532	93324821	2.31629	22	1	1	1	PRIMA1	-189	upstream	06_GFPPKCDsRedDNMT::1::301_chr14
06_GFPPKCDsRedDNMT	1	302	14	93710131	93710561	430	2.54811	93710244	2.32838	10	1	1	1	KIAA1622	-56	upstream	06_GFPPKCDsRedDNMT::1::302_chr14
06_GFPPKCDsRedDNMT	1	303	14	94304685	94304902	217	2.22392	94304853	2.17788	6	1	1	1	GSC	1459	in gene	06_GFPPKCDsRedDNMT::1::303_chr14
04_azaGFPPKC	1	280	14	94309582	94309852	270	2.69444	94309737	2.54319	8	1	2	1	GSC	-3465	upstream	04_azaGFPPKC::1::280_chr14
04_azaGFPPKC	1	281	14	95800462	95800765	303	2.4958	95800508	2.41141	9	1	0	1	BDKRB1	8301	in gene	04_azaGFPPKC::1::281_chr14
05_GFPDsRedDNMT	1	294	14	98806765	98806986	221	2.30207	98806973	2.2472	5	1	1	1	BCL11B	700	in gene	05_GFPDsRedDNMT::1::294_chr14
02_GFPPKC	1	266	14	98806729	98807059	330	2.15596	98806777	1.98933	8	1	1	1	BCL11B	681	in gene	02_GFPPKC::1::266_chr14
03_azaGFP	1	292	14	98806729	98807059	330	2.21075	98806813	2.14264	8	1	1	1	BCL11B	681	in gene	03_azaGFP::1::292_chr14
02_GFPPKC	1	267	14	99016445	99016661	216	2.40659	99016648	2.20078	7	1	1	2	C14orf154, CCNK	426, -939	in gene, upstream	02_GFPPKC::1::267_chr14
06_GFPPKCDsRedDNMT	1	304	14	99016445	99016661	216	2.38168	99016648	2.26612	7	1	1	2	C14orf154, CCNK	426, -939	in gene, upstream	06_GFPPKCDsRedDNMT::1::304_chr14
01_GFP	1	302	14	99774394	99774983	589	2.26391	99774952	2.13719	14	2	1	1	YY1	-167	upstream	01_GFP::1::302_chr14
02_GFPPKC	1	268	14	99774500	99774983	483	2.50111	99774880	2.26498	13	2	1	1	YY1	-114	upstream	02_GFPPKC::1::268_chr14
03_azaGFP	1	293	14	99774500	99774983	483	2.37307	99774970	2.15463	13	1	1	1	YY1	-114	upstream	03_azaGFP::1::293_chr14
04_azaGFPPKC	1	282	14	99774500	99774983	483	3.06452	99774952	2.68476	13	2	1	1	YY1	-114	upstream	04_azaGFPPKC::1::282_chr14
05_GFPDsRedDNMT	1	295	14	99774500	99774983	483	2.56757	99774934	2.39433	13	1	1	1	YY1	-114	upstream	05_GFPDsRedDNMT::1::295_chr14
06_GFPPKCDsRedDNMT	1	305	14	99774500	99774983	483	2.37129	99774934	2.11012	13	1	1	1	YY1	-114	upstream	06_GFPPKCDsRedDNMT::1::305_chr14
05_GFPDsRedDNMT	1	296	14	100262355	100262571	216	2.38173	100262522	2.34973	6	1	1	1	DLK1	-543	upstream	05_GFPDsRedDNMT::1::296_chr14
02_GFPPKC	1	269	14	100262463	100262758	295	2.05612	100262522	1.94964	8	1	1	1	DLK1	-396	upstream	02_GFPPKC::1::269_chr14
02_GFPPKC	1	270	14	100363480	100363796	316	2.09741	100363783	1.99346	9	1	1	2	MEG3, LOC440199	176, -1908	in gene, upstream	02_GFPPKC::1::270_chr14
04_azaGFPPKC	1	283	14	100363356	100363943	587	3.16987	100363783	2.79258	16	1	1	2	MEG3, LOC440199	187, -1897	in gene, upstream	04_azaGFPPKC::1::283_chr14
03_azaGFP	1	294	14	100363395	100363908	513	2.41753	100363783	2.22374	14	1	1	2	MEG3, LOC440199	189, -1895	in gene, upstream	03_azaGFP::1::294_chr14
05_GFPDsRedDNMT	1	297	14	100363480	100363908	428	2.6586	100363783	2.42036	12	1	1	2	MEG3, LOC440199	232, -1852	in gene, upstream	05_GFPDsRedDNMT::1::297_chr14
01_GFP	1	303	14	100363690	100363943	253	2.29209	100363783	2.07679	7	1	1	2	MEG3, LOC440199	354, -1730	in gene, upstream	01_GFP::1::303_chr14
05_GFPDsRedDNMT	1	298	14	100418197	100418497	300	2.76077	100418209	2.47139	8	1	1	1	LOC388015	2531	in gene	05_GFPDsRedDNMT::1::298_chr14
04_azaGFPPKC	1	284	14	100418197	100418592	395	2.89759	100418209	2.55631	11	1	1	1	LOC388015	2484	in gene	04_azaGFPPKC::1::284_chr14
03_azaGFP	1	295	14	101096706	101097283	577	2.3221	101097082	2.25453	6	1	1	2	LOC440202, DIO3	6212, -447	in gene, upstream	03_azaGFP::1::295_chr14
05_GFPDsRedDNMT	1	299	14	101096706	101097283	577	2.60535	101097028	2.43606	6	2	1	2	LOC440202, DIO3	6212, -447	in gene, upstream	05_GFPDsRedDNMT::1::299_chr14
06_GFPPKCDsRedDNMT	1	306	14	101096745	101097283	538	2.69921	101097028	2.46986	5	2	1	2	LOC440202, DIO3	6232, -427	in gene, upstream	06_GFPPKCDsRedDNMT::1::306_chr14
04_azaGFPPKC	1	285	14	101097677	101098440	763	2.63576	101098181	2.41365	22	1	1	3	LOC440202, DIO3, LOC122423	7276, 617, 10759	downstream, in gene, downstream	04_azaGFPPKC::1::285_chr14
02_GFPPKC	1	271	14	101297997	101298262	265	2.12454	101298045	2.03292	8	1	1	0				02_GFPPKC::1::271_chr14
01_GFP	1	304	14	101298033	101298296	263	2.08222	101298045	2.03301	8	1	1	0				01_GFP::1::304_chr14
03_azaGFP	1	296	14	101298033	101298296	263	2.19137	101298045	2.13194	8	1	1	0				03_azaGFP::1::296_chr14
06_GFPPKCDsRedDNMT	1	307	14	101500615	101501048	433	2.50984	101500920	2.3486	12	1	1	1	DNCH1	94	in gene	06_GFPPKCDsRedDNMT::1::307_chr14
02_GFPPKC	1	272	14	101500615	101501122	507	2.27013	101500920	2.10787	14	1	1	1	DNCH1	131	in gene	02_GFPPKC::1::272_chr14
03_azaGFP	1	297	14	101500615	101501122	507	2.5305	101500920	2.38887	14	1	1	1	DNCH1	131	in gene	03_azaGFP::1::297_chr14
04_azaGFPPKC	1	286	14	101500615	101501122	507	2.75694	101500920	2.59052	14	1	1	1	DNCH1	131	in gene	04_azaGFPPKC::1::286_chr14
05_GFPDsRedDNMT	1	300	14	101500615	101501122	507	3.05955	101500920	2.64067	14	1	1	1	DNCH1	131	in gene	05_GFPDsRedDNMT::1::300_chr14
06_GFPPKCDsRedDNMT	1	308	14	101855579	101856238	659	2.63285	101856099	2.44003	14	2	1	0				06_GFPPKCDsRedDNMT::1::308_chr14
01_GFP	1	305	14	102129008	102129239	231	2.11978	102129226	2.11298	3	1	1	1	RCOR1	137	in gene	01_GFP::1::305_chr14
06_GFPPKCDsRedDNMT	1	309	14	102313511	102313759	248	2.39295	102313556	2.15543	7	1	0	2	LOC441696, TRAF3	50541, 66	in gene, in gene	06_GFPPKCDsRedDNMT::1::309_chr14
05_GFPDsRedDNMT	1	301	14	102598559	102598875	316	2.40915	102598718	2.40915	9	9	0	1	CDC42BPB	-5165	upstream	05_GFPDsRedDNMT::1::301_chr14
06_GFPPKCDsRedDNMT	1	310	14	103251111	103251579	468	2.6739	103251162	2.28097	11	1	1	3	KNS2, XRCC3, ZFYVE21	86028, 204, -553	downstream, in gene, upstream	06_GFPPKCDsRedDNMT::1::310_chr14
04_azaGFPPKC	1	287	14	103254333	103254910	577	2.61416	103254814	2.44276	16	1	0	3	KNS2, XRCC3, ZFYVE21	89304, -3072, 2723	downstream, upstream, in gene	04_azaGFPPKC::1::287_chr14
02_GFPPKC	1	273	14	103254646	103254971	325	2.22521	103254773	2.12068	9	2	0	3	KNS2, XRCC3, ZFYVE21	89491, -3259, 2910	downstream, upstream, in gene	02_GFPPKC::1::273_chr14
01_GFP	1	306	14	103383321	103383933	612	2.29856	103383804	2.05126	16	1	1	2	PPP1R13B, LOC145216	-72, -184	upstream, upstream	01_GFP::1::306_chr14
04_azaGFPPKC	1	288	14	103383456	103383933	477	2.85686	103383753	2.63174	12	1	1	2	PPP1R13B, LOC145216	-139, -117	upstream, upstream	04_azaGFPPKC::1::288_chr14
06_GFPPKCDsRedDNMT	1	311	14	103383491	103383899	408	2.2871	103383535	2.20921	10	1	1	2	PPP1R13B, LOC145216	-140, -116	upstream, upstream	06_GFPPKCDsRedDNMT::1::311_chr14
03_azaGFP	1	298	14	103383523	103383933	410	2.39033	103383804	2.31545	10	1	1	2	PPP1R13B, LOC145216	-173, -83	upstream, upstream	03_azaGFP::1::298_chr14
02_GFPPKC	1	274	14	103383321	103384231	910	2.25902	103383804	2.00892	21	1	1	2	PPP1R13B, LOC145216	-221, -35	upstream, upstream	02_GFPPKC::1::274_chr14
05_GFPDsRedDNMT	1	302	14	103383491	103384231	740	2.70303	103383804	2.45356	16	1	1	2	PPP1R13B, LOC145216	-306, 50	upstream, in gene	05_GFPDsRedDNMT::1::302_chr14
03_azaGFP	1	299	14	103673977	103674553	576	2.8513	103674408	2.29753	12	1	1	1	KIF26A	-548	upstream	03_azaGFP::1::299_chr14
06_GFPPKCDsRedDNMT	1	312	14	103673977	103674553	576	2.6381	103674408	2.35048	12	1	1	1	KIF26A	-548	upstream	06_GFPPKCDsRedDNMT::1::312_chr14
01_GFP	1	307	14	103674126	103674503	377	2.40909	103674408	2.0937	7	1	1	1	KIF26A	-499	upstream	01_GFP::1::307_chr14
04_azaGFPPKC	1	289	14	103674093	103674553	460	3.04232	103674408	2.68895	9	1	1	1	KIF26A	-490	upstream	04_azaGFPPKC::1::289_chr14
05_GFPDsRedDNMT	1	303	14	103674093	103674553	460	2.91822	103674408	2.66461	9	1	1	1	KIF26A	-490	upstream	05_GFPDsRedDNMT::1::303_chr14
02_GFPPKC	1	275	14	103674126	103674709	583	2.45546	103674408	2.23026	10	1	1	1	KIF26A	-396	upstream	02_GFPPKC::1::275_chr14
01_GFP	1	308	14	104257751	104258758	1007	5.84097	104258619	5.5873	29	1	1	3	C14orf173, LOC388022, ADSSL1	12194, 427, -3325	downstream, in gene, upstream	01_GFP::1::308_chr14
02_GFPPKC	1	276	14	104257751	104258758	1007	6.94263	104258654	6.34739	29	1	1	3	C14orf173, LOC388022, ADSSL1	12194, 427, -3325	downstream, in gene, upstream	02_GFPPKC::1::276_chr14
03_azaGFP	1	300	14	104257751	104258758	1007	5.66224	104258654	5.23637	29	1	1	3	C14orf173, LOC388022, ADSSL1	12194, 427, -3325	downstream, in gene, upstream	03_azaGFP::1::300_chr14
04_azaGFPPKC	1	290	14	104257751	104258758	1007	5.63931	104258654	5.26426	29	1	1	3	C14orf173, LOC388022, ADSSL1	12194, 427, -3325	downstream, in gene, upstream	04_azaGFPPKC::1::290_chr14
05_GFPDsRedDNMT	1	304	14	104257751	104258758	1007	6.46856	104258654	5.99185	29	1	1	3	C14orf173, LOC388022, ADSSL1	12194, 427, -3325	downstream, in gene, upstream	05_GFPDsRedDNMT::1::304_chr14
06_GFPPKCDsRedDNMT	1	313	14	104257751	104258758	1007	3.82618	104258173	3.56284	29	1	1	3	C14orf173, LOC388022, ADSSL1	12194, 427, -3325	downstream, in gene, upstream	06_GFPPKCDsRedDNMT::1::313_chr14
02_GFPPKC	1	277	14	104289421	104289657	236	2.56168	104289471	2.38554	7	3	1	2	ADSSL1, SIVA	27960, -1008	downstream, upstream	02_GFPPKC::1::277_chr14
03_azaGFP	1	301	14	104338292	104338508	216	2.35011	104338345	2.28883	6	2	1	2	AKT1, LOC390508	-7668, 231	upstream, in gene	03_azaGFP::1::301_chr14
04_azaGFPPKC	1	291	14	104338292	104338508	216	3.004	104338386	2.81157	6	1	1	2	AKT1, LOC390508	-7668, 231	upstream, in gene	04_azaGFPPKC::1::291_chr14
05_GFPDsRedDNMT	1	305	14	104338292	104338508	216	2.77741	104338421	2.66345	6	1	1	2	AKT1, LOC390508	-7668, 231	upstream, in gene	05_GFPDsRedDNMT::1::305_chr14
06_GFPPKCDsRedDNMT	1	314	14	104523152	104523454	302	2.23681	104523164	2.18737	8	1	1	2	C14orf78, C14orf79	-4569, -3235	upstream, upstream	06_GFPPKCDsRedDNMT::1::314_chr14
01_GFP	1	309	14	104558115	104558438	323	2.07384	104558355	2.02406	9	1	1	1	CDCA4	262	in gene	01_GFP::1::309_chr14
02_GFPPKC	1	278	14	104558150	104558468	318	2.0478	104558389	2.00013	9	1	1	1	CDCA4	229	in gene	02_GFPPKC::1::278_chr14
05_GFPDsRedDNMT	1	306	14	104558150	104558468	318	2.56686	104558355	2.4343	9	1	1	1	CDCA4	229	in gene	05_GFPDsRedDNMT::1::306_chr14
06_GFPPKCDsRedDNMT	1	315	14	104558192	104558468	276	2.22925	104558204	2.18406	8	1	1	1	CDCA4	208	in gene	06_GFPPKCDsRedDNMT::1::315_chr14
01_GFP	1	310	14	104705242	104705511	269	2.81484	104705378	2.81484	8	8	0	2	JAG2, NUDT14	830, 13309	in gene, downstream	01_GFP::1::310_chr14
02_GFPPKC	1	279	14	104705242	104705511	269	2.17068	104705378	2.17068	8	8	0	2	JAG2, NUDT14	830, 13309	in gene, downstream	02_GFPPKC::1::279_chr14
03_azaGFP	1	302	14	104705242	104705511	269	2.44501	104705378	2.44501	8	8	0	2	JAG2, NUDT14	830, 13309	in gene, downstream	03_azaGFP::1::302_chr14
04_azaGFPPKC	1	292	14	104705242	104705511	269	2.47144	104705378	2.47144	8	8	0	2	JAG2, NUDT14	830, 13309	in gene, downstream	04_azaGFPPKC::1::292_chr14
05_GFPDsRedDNMT	1	307	14	104705242	104705511	269	2.66635	104705378	2.66635	8	8	0	2	JAG2, NUDT14	830, 13309	in gene, downstream	05_GFPDsRedDNMT::1::307_chr14
06_GFPPKCDsRedDNMT	1	316	14	104705242	104705511	269	3.02205	104705378	3.02205	8	8	0	2	JAG2, NUDT14	830, 13309	in gene, downstream	06_GFPPKCDsRedDNMT::1::316_chr14
06_GFPPKCDsRedDNMT	1	317	14	104718612	104718848	236	2.29825	104718824	2.21281	6	2	1	2	NUDT14, LOC441700	-45, -9142	upstream, upstream	06_GFPPKCDsRedDNMT::1::317_chr14
05_GFPDsRedDNMT	1	308	14	104726181	104726684	503	2.51515	104726228	2.34925	14	1	0	2	NUDT14, LOC441700	-7747, -1440	upstream, upstream	05_GFPDsRedDNMT::1::308_chr14
03_azaGFP	1	303	14	104726146	104726738	592	2.58997	104726193	2.45085	17	1	0	2	NUDT14, LOC441700	-7757, -1430	upstream, upstream	03_azaGFP::1::303_chr14
04_azaGFPPKC	1	293	14	104726146	104726738	592	3.57529	104726228	2.92071	17	1	0	2	NUDT14, LOC441700	-7757, -1430	upstream, upstream	04_azaGFPPKC::1::293_chr14
01_GFP	1	311	14	104851701	104852010	309	2.32911	104851964	2.21818	7	3	1	1	KIAA0602	13644	in gene	01_GFP::1::311_chr14
06_GFPPKCDsRedDNMT	1	318	14	105012259	105012562	303	2.40055	105012406	2.24919	9	1	1	3	MTA1, CRIP2, LOC440206	36356, 234, -5874	downstream, in gene, upstream	06_GFPPKCDsRedDNMT::1::318_chr14
02_GFPPKC	1	280	14	105028339	105028926	587	2.28535	105028877	2.03937	15	1	1	3	LOC440206, CRIP1, C14orf80	10348, 4038, -117	downstream, downstream, upstream	02_GFPPKC::1::280_chr14
06_GFPPKCDsRedDNMT	1	319	14	105028339	105028926	587	2.28051	105028764	2.16588	15	1	1	3	LOC440206, CRIP1, C14orf80	10348, 4038, -117	downstream, downstream, upstream	06_GFPPKCDsRedDNMT::1::319_chr14
04_azaGFPPKC	1	294	14	105028494	105028890	396	2.65465	105028764	2.5552	10	1	1	3	LOC440206, CRIP1, C14orf80	10408, 4098, -57	downstream, downstream, upstream	04_azaGFPPKC::1::294_chr14
01_GFP	1	312	14	105058086	105058870	784	11.048	105058108	9.27689	19	2	0	1	MGC4659	-5520	upstream	01_GFP::1::312_chr14
02_GFPPKC	1	281	14	105058086	105058870	784	10.4251	105058108	9.23557	19	2	0	1	MGC4659	-5520	upstream	02_GFPPKC::1::281_chr14
03_azaGFP	1	304	14	105058086	105058870	784	11.3879	105058108	10.0724	19	2	0	1	MGC4659	-5520	upstream	03_azaGFP::1::304_chr14
04_azaGFPPKC	1	295	14	105058086	105058870	784	13.1138	105058108	11.908	19	2	0	1	MGC4659	-5520	upstream	04_azaGFPPKC::1::295_chr14
05_GFPDsRedDNMT	1	309	14	105058086	105058870	784	9.95776	105058108	8.20283	19	2	0	1	MGC4659	-5520	upstream	05_GFPDsRedDNMT::1::309_chr14
06_GFPPKCDsRedDNMT	1	320	14	105058086	105058870	784	6.36082	105058108	5.24872	19	2	0	1	MGC4659	-5520	upstream	06_GFPPKCDsRedDNMT::1::320_chr14
06_GFPPKCDsRedDNMT	1	321	14	105065760	105065993	233	2.42908	105065878	2.31301	7	1	1	3	MGC4659, LOC400263, ATP5GP3	1878, -3356, 8799	in gene, upstream, downstream	06_GFPPKCDsRedDNMT::1::321_chr14
02_GFPPKC	1	282	14	105124813	105125378	565	2.37189	105125275	2.19602	16	2	0	2	ELK2P2, IGHA2	-3371, 681	upstream, in gene	02_GFPPKC::1::282_chr14
03_azaGFP	1	305	14	105124813	105125442	629	2.46032	105125054	2.28965	18	1	0	2	ELK2P2, IGHA2	-3403, 649	upstream, in gene	03_azaGFP::1::305_chr14
05_GFPDsRedDNMT	1	310	14	105124777	105125553	776	3.08368	105125275	2.69009	22	2	0	2	ELK2P2, IGHA2	-3441, 611	upstream, in gene	05_GFPDsRedDNMT::1::310_chr14
06_GFPPKCDsRedDNMT	1	322	14	105125042	105125299	257	2.20177	105125276	2.15538	8	2	0	2	ELK2P2, IGHA2	-3446, 606	upstream, in gene	06_GFPPKCDsRedDNMT::1::322_chr14
04_azaGFPPKC	1	296	14	105124813	105125553	740	3.58639	105125275	3.03818	21	2	0	2	ELK2P2, IGHA2	-3459, 593	upstream, in gene	04_azaGFPPKC::1::296_chr14
01_GFP	1	313	14	105124813	105125591	778	2.35294	105125275	2.14831	22	2	0	2	ELK2P2, IGHA2	-3478, 574	upstream, in gene	01_GFP::1::313_chr14
04_azaGFPPKC	1	297	14	105161987	105162216	229	2.56328	105162104	2.47474	7	1	0	1	IGHG4	1346	in gene	04_azaGFPPKC::1::297_chr14
02_GFPPKC	1	283	14	105179551	105179770	219	2.11057	105179647	2.0486	7	1	0	2	IGHG2, LOC390511	2511, -6776	downstream, upstream	02_GFPPKC::1::283_chr14
02_GFPPKC	1	284	14	105186946	105188677	1731	5.3359	105187705	3.8233	49	1	0	2	IGHG2, LOC390511	-5640, 1375	upstream, in gene	02_GFPPKC::1::284_chr14
01_GFP	1	314	14	105186979	105188714	1735	5.38056	105188073	3.66321	49	1	0	2	IGHG2, LOC390511	-5675, 1410	upstream, in gene	01_GFP::1::314_chr14
04_azaGFPPKC	1	298	14	105187046	105188649	1603	5.40951	105188146	4.30339	45	1	0	2	IGHG2, LOC390511	-5676, 1411	upstream, in gene	04_azaGFPPKC::1::298_chr14
03_azaGFP	1	306	14	105187115	105188649	1534	4.9957	105188073	3.82039	43	1	0	2	IGHG2, LOC390511	-5711, 1446	upstream, in gene	03_azaGFP::1::306_chr14
05_GFPDsRedDNMT	1	311	14	105187150	105188649	1499	5.74306	105188073	4.16996	42	1	0	2	IGHG2, LOC390511	-5728, 1463	upstream, in gene	05_GFPDsRedDNMT::1::311_chr14
06_GFPPKCDsRedDNMT	1	323	14	105187368	105188649	1281	3.0871	105188113	2.55577	36	1	0	2	IGHG2, LOC390511	-5837, 1572	upstream, in gene	06_GFPPKCDsRedDNMT::1::323_chr14
05_GFPDsRedDNMT	1	312	14	105209658	105210003	345	2.71109	105209892	2.46872	10	1	1	2	IGHGP, ELK2P1	-2409, 1308	upstream, in gene	05_GFPDsRedDNMT::1::312_chr14
01_GFP	1	315	14	105209658	105210033	375	2.16788	105209818	2.04335	11	1	1	2	IGHGP, ELK2P1	-2424, 1293	upstream, in gene	01_GFP::1::315_chr14
02_GFPPKC	1	285	14	105209733	105210003	270	2.12246	105209892	2.05939	8	1	1	2	IGHGP, ELK2P1	-2447, 1270	upstream, in gene	02_GFPPKC::1::285_chr14
04_azaGFPPKC	1	299	14	105245008	105245567	559	2.88753	105245317	2.70472	14	1	0	1	IGHA1	759	in gene	04_azaGFPPKC::1::299_chr14
02_GFPPKC	1	286	14	105245197	105245469	272	2.10226	105245245	2.03483	8	1	0	1	IGHA1	713	in gene	02_GFPPKC::1::286_chr14
01_GFP	1	316	14	105245233	105245469	236	2.00079	105245317	1.92011	7	1	0	1	IGHA1	695	in gene	01_GFP::1::316_chr14
05_GFPDsRedDNMT	1	313	14	105245233	105245469	236	2.60352	105245456	2.45696	7	1	0	1	IGHA1	695	in gene	05_GFPDsRedDNMT::1::313_chr14
01_GFP	1	317	14	105306540	105306773	233	2.40078	105306552	2.20941	7	1	1	1	IGHG3	2131	in gene	01_GFP::1::317_chr14
02_GFPPKC	1	287	14	105306540	105306773	233	2.56875	105306552	2.26879	7	1	1	1	IGHG3	2131	in gene	02_GFPPKC::1::287_chr14
04_azaGFPPKC	1	300	14	105306540	105306845	305	3.21635	105306552	2.80019	9	1	1	1	IGHG3	2095	in gene	04_azaGFPPKC::1::300_chr14
03_azaGFP	1	307	14	105306540	105306906	366	2.44668	105306552	2.23943	11	1	1	1	IGHG3	2064	in gene	03_azaGFP::1::307_chr14
04_azaGFPPKC	1	301	14	106008790	106009046	256	2.71296	106008873	2.56014	7	1	1	3	IGHVII-43-1, IGHVIII-44, IGHVIV-44-1	-8950, -3474, 7904	upstream, upstream, downstream	04_azaGFPPKC::1::301_chr14
05_GFPDsRedDNMT	1	314	15	19265073	19266480	1407	4.02445	19265743	3.18076	38	1	0	1	LOC440224	4479	downstream	05_GFPDsRedDNMT::1::314_chr15
03_azaGFP	1	308	15	19265192	19266436	1244	2.83408	19265743	2.39959	34	1	0	1	LOC440224	4441	downstream	03_azaGFP::1::308_chr15
01_GFP	1	318	15	19265152	19266515	1363	2.68224	19266236	2.28367	37	1	0	1	LOC440224	4422	downstream	01_GFP::1::318_chr15
02_GFPPKC	1	288	15	19265152	19266515	1363	3.09211	19265743	2.41958	37	1	0	1	LOC440224	4422	downstream	02_GFPPKC::1::288_chr15
04_azaGFPPKC	1	302	15	19265119	19266708	1589	3.72705	19266277	2.95223	43	1	0	1	LOC440224	4342	downstream	04_azaGFPPKC::1::302_chr15
06_GFPPKCDsRedDNMT	1	324	15	19265648	19266326	678	2.51918	19266198	2.22164	18	1	0	1	LOC440224	4268	downstream	06_GFPPKCDsRedDNMT::1::324_chr15
06_GFPPKCDsRedDNMT	1	325	15	20385041	20385278	237	2.5053	20385112	2.29185	7	1	1	1	TUBGCP5	246	in gene	06_GFPPKCDsRedDNMT::1::325_chr15
06_GFPPKCDsRedDNMT	1	326	15	20585761	20586130	369	2.6062	20586098	2.47266	11	1	1	2	NIPA2, NIPA1	-122, 51932	upstream, downstream	06_GFPPKCDsRedDNMT::1::326_chr15
03_azaGFP	1	309	15	22751589	22751917	328	2.47145	22751814	2.32828	10	2	1	2	SNRPN, SNURF	131866, 525	in gene, in gene	03_azaGFP::1::309_chr15
05_GFPDsRedDNMT	1	315	15	22751625	22751953	328	2.86085	22751797	2.68987	10	1	1	2	SNURF, SNRPN	561, 131902	in gene, in gene	05_GFPDsRedDNMT::1::315_chr15
04_azaGFPPKC	1	303	15	22751529	22752055	526	2.98675	22751733	2.65122	16	1	1	2	SNRPN, SNURF	131905, 564	in gene, in gene	04_azaGFPPKC::1::303_chr15
01_GFP	1	319	15	22751625	22752091	466	2.33216	22751904	2.1616	14	1	1	2	SNRPN, SNURF	131971, 630	in gene, in gene	01_GFP::1::319_chr15
06_GFPPKCDsRedDNMT	1	327	15	23234844	23235147	303	2.29088	23234856	2.12046	8	1	1	1	UBE3A	226	in gene	06_GFPPKCDsRedDNMT::1::327_chr15
03_azaGFP	1	310	15	23659620	23659830	210	2.3616	23659688	2.26484	6	2	1	1	ATP10A	238	in gene	03_azaGFP::1::310_chr15
06_GFPPKCDsRedDNMT	1	328	15	24568503	24569017	514	2.36201	24568716	2.23599	13	1	1	1	GABRB3	1260	in gene	06_GFPPKCDsRedDNMT::1::328_chr15
01_GFP	1	320	15	24568503	24569048	545	2.113	24569004	2.02012	14	1	1	1	GABRB3	1245	in gene	01_GFP::1::320_chr15
02_GFPPKC	1	289	15	24568503	24569048	545	2.16981	24568591	1.98186	14	1	1	1	GABRB3	1245	in gene	02_GFPPKC::1::289_chr15
04_azaGFPPKC	1	304	15	28909229	28910023	794	5.211	28910000	4.12537	22	2	0	1	LOC390561	37994	in gene	04_azaGFPPKC::1::304_chr15
05_GFPDsRedDNMT	1	316	15	28909415	28910023	608	3.29491	28910000	2.86445	17	2	0	1	LOC390561	38087	in gene	05_GFPDsRedDNMT::1::316_chr15
01_GFP	1	321	15	28909450	28910023	573	2.46515	28910000	2.23923	16	2	0	1	LOC390561	38104	in gene	01_GFP::1::321_chr15
02_GFPPKC	1	290	15	28909450	28910023	573	2.73989	28910000	2.33977	16	2	0	1	LOC390561	38104	in gene	02_GFPPKC::1::290_chr15
03_azaGFP	1	311	15	28909450	28910023	573	2.98947	28910000	2.53238	16	2	0	1	LOC390561	38104	in gene	03_azaGFP::1::311_chr15
02_GFPPKC	1	291	15	29406346	29406885	539	2.42414	29406709	2.2506	14	1	1	1	KLF13	240	in gene	02_GFPPKC::1::291_chr15
03_azaGFP	1	312	15	29406346	29406922	576	2.39084	29406709	2.24711	15	1	1	1	KLF13	259	in gene	03_azaGFP::1::312_chr15
06_GFPPKCDsRedDNMT	1	329	15	29406346	29406922	576	2.67593	29406673	2.40883	15	1	1	1	KLF13	259	in gene	06_GFPPKCDsRedDNMT::1::329_chr15
05_GFPDsRedDNMT	1	317	15	29406420	29406885	465	2.83493	29406709	2.5882	12	1	1	1	KLF13	277	in gene	05_GFPDsRedDNMT::1::317_chr15
04_azaGFPPKC	1	305	15	29406526	29406837	311	2.5722	29406709	2.47747	8	1	1	1	KLF13	306	in gene	04_azaGFPPKC::1::305_chr15
01_GFP	1	322	15	29406346	29407696	1350	2.54569	29406709	2.25144	31	1	1	1	KLF13	646	in gene	01_GFP::1::322_chr15
03_azaGFP	1	313	15	29407206	29407696	490	2.28125	29407285	2.12752	13	1	1	1	KLF13	1076	in gene	03_azaGFP::1::313_chr15
01_GFP	1	323	15	30109870	30110224	354	2.11197	30110142	2.02288	8	1	1	1	CHRNA7	29	in gene	01_GFP::1::323_chr15
06_GFPPKCDsRedDNMT	1	330	15	30393015	30393769	754	3.15802	30393509	2.7288	22	1	1	2	LOC388107, LOC440265	1448, 29121	in gene, downstream	06_GFPPKCDsRedDNMT::1::330_chr15
02_GFPPKC	1	292	15	30393015	30393868	853	3.01458	30393509	2.61523	25	1	1	2	LOC388107, LOC440265	1399, 29072	in gene, downstream	02_GFPPKC::1::292_chr15
05_GFPDsRedDNMT	1	318	15	30393015	30394054	1039	4.14747	30393509	3.1731	30	1	1	2	LOC388107, LOC440265	1306, 28979	in gene, downstream	05_GFPDsRedDNMT::1::318_chr15
01_GFP	1	324	15	30393083	30394054	971	2.59116	30393509	2.165	28	1	1	2	LOC388107, LOC440265	1272, 28945	in gene, downstream	01_GFP::1::324_chr15
04_azaGFPPKC	1	306	15	30392893	30394779	1886	5.15449	30393509	3.2484	51	1	1	2	LOC388107, LOC440265	1004, 28677	in gene, downstream	04_azaGFPPKC::1::306_chr15
03_azaGFP	1	314	15	30393015	30394740	1725	3.53035	30393509	2.60097	49	1	1	2	LOC388107, LOC440265	963, 28636	in gene, downstream	03_azaGFP::1::314_chr15
06_GFPPKCDsRedDNMT	1	331	15	32574332	32574593	261	2.26614	32574477	2.17996	8	1	1	2	LOC400356, LOC145989	-3924, 549	upstream, in gene	06_GFPPKCDsRedDNMT::1::331_chr15
04_azaGFPPKC	1	307	15	33172471	33172765	294	2.64312	33172752	2.43599	7	1	1	2	NANOGP8, LOC441722	-7801, 5949	upstream, in gene	04_azaGFPPKC::1::307_chr15
01_GFP	1	325	15	33201416	33201782	366	2.2836	33201769	2.1232	9	1	1	1	LOC390572	-22	upstream	01_GFP::1::325_chr15
04_azaGFPPKC	1	308	15	33201452	33201782	330	2.63389	33201769	2.54827	8	1	1	1	LOC390572	-40	upstream	04_azaGFPPKC::1::308_chr15
05_GFPDsRedDNMT	1	319	15	33201561	33201782	221	2.45371	33201769	2.33335	5	1	1	1	LOC390572	-94	upstream	05_GFPDsRedDNMT::1::319_chr15
04_azaGFPPKC	1	309	15	34657940	34658252	312	2.79722	34658179	2.57594	9	1	0	0				04_azaGFPPKC::1::309_chr15
03_azaGFP	1	315	15	35180330	35181265	935	2.57663	35180955	2.27636	23	1	1	2	MEIS2, LOC145846	-5, -7585	upstream, upstream	03_azaGFP::1::315_chr15
02_GFPPKC	1	293	15	36643903	36644132	229	2.15331	36644090	2.01404	6	1	1	1	RASGRP1	207	in gene	02_GFPPKC::1::293_chr15
06_GFPPKCDsRedDNMT	1	332	15	37999817	38000142	325	2.34518	38000056	2.09074	9	1	1	1	GPR	406	in gene	06_GFPPKCDsRedDNMT::1::332_chr15
04_azaGFPPKC	1	310	15	38192278	38193029	751	4.16265	38192613	2.89421	16	1	0	1	BMF	-6712	upstream	04_azaGFPPKC::1::310_chr15
01_GFP	1	326	15	38520754	38521032	278	2.89931	38520938	2.68593	8	4	1	1	BAHD1	190	in gene	01_GFP::1::326_chr15
02_GFPPKC	1	294	15	38520754	38521032	278	2.55292	38520938	2.31855	8	4	1	1	BAHD1	190	in gene	02_GFPPKC::1::294_chr15
03_azaGFP	1	316	15	38520754	38521032	278	3.60502	38520938	3.1129	8	4	1	1	BAHD1	190	in gene	03_azaGFP::1::316_chr15
05_GFPDsRedDNMT	1	320	15	38520754	38521032	278	2.94042	38520938	2.72575	8	4	1	1	BAHD1	190	in gene	05_GFPDsRedDNMT::1::320_chr15
06_GFPPKCDsRedDNMT	1	333	15	38520754	38521032	278	3.06362	38520938	2.86033	8	4	1	1	BAHD1	190	in gene	06_GFPPKCDsRedDNMT::1::333_chr15
01_GFP	1	327	15	38521382	38521615	233	2.0773	38521394	2.0213	7	1	1	1	BAHD1	795	in gene	01_GFP::1::327_chr15
06_GFPPKCDsRedDNMT	1	334	15	39573862	39574220	358	2.33131	39574160	2.19333	9	1	1	2	ITPKA, LTK	627, 19328	in gene, downstream	06_GFPPKCDsRedDNMT::1::334_chr15
03_azaGFP	1	317	15	40051430	40051973	543	2.41231	40051613	2.17306	15	1	1	2	EHD4, FLJ45651	333, 25311	in gene, downstream	03_azaGFP::1::317_chr15
02_GFPPKC	1	295	15	41885614	41886011	397	2.21318	41885663	2.10376	11	1	0	2	HYPK, MFAP1	5899, 18364	downstream, in gene	02_GFPPKC::1::295_chr15
01_GFP	1	328	15	41885614	41886082	468	2.31217	41885626	2.12854	13	1	0	2	HYPK, MFAP1	5935, 18328	downstream, in gene	01_GFP::1::328_chr15
04_azaGFPPKC	1	311	15	41885614	41886082	468	3.2212	41885626	3.10392	13	1	0	2	HYPK, MFAP1	5935, 18328	downstream, in gene	04_azaGFPPKC::1::311_chr15
05_GFPDsRedDNMT	1	321	15	41885614	41886082	468	2.90544	41885663	2.82142	13	1	0	2	HYPK, MFAP1	5935, 18328	downstream, in gene	05_GFPDsRedDNMT::1::321_chr15
05_GFPDsRedDNMT	1	322	15	42616624	42616840	216	2.48198	42616791	2.41687	4	1	1	1	EIF3S1	107	in gene	05_GFPDsRedDNMT::1::322_chr15
06_GFPPKCDsRedDNMT	1	335	15	43482204	43482784	580	2.43313	43482571	2.24177	16	1	1	1	SPATA5L1	616	in gene	06_GFPPKCDsRedDNMT::1::335_chr15
03_azaGFP	1	318	15	43482319	43482848	529	2.47335	43482571	2.28237	15	1	1	1	SPATA5L1	705	in gene	03_azaGFP::1::318_chr15
01_GFP	1	329	15	43482349	43482956	607	2.47714	43482736	2.21126	17	1	1	1	SPATA5L1	774	in gene	01_GFP::1::329_chr15
02_GFPPKC	1	296	15	43482559	43482848	289	2.09617	43482771	2.02756	8	1	1	1	SPATA5L1	825	in gene	02_GFPPKC::1::296_chr15
05_GFPDsRedDNMT	1	323	15	43482559	43482848	289	2.56928	43482571	2.37301	8	1	1	1	SPATA5L1	825	in gene	05_GFPDsRedDNMT::1::323_chr15
02_GFPPKC	1	297	15	43601989	43602208	219	2.01619	43602034	1.97789	6	1	1	2	SLC30A4, C15orf21	196, 11472	in gene, in gene	02_GFPPKC::1::297_chr15
06_GFPPKCDsRedDNMT	1	336	15	46410742	46410998	256	2.21315	46410947	2.10618	7	1	1	1	DUT	-852	upstream	06_GFPPKCDsRedDNMT::1::336_chr15
02_GFPPKC	1	298	15	50868450	50868836	386	2.11765	50868745	1.97347	11	1	1	1	ONECUT1	858	in gene	02_GFPPKC::1::298_chr15
05_GFPDsRedDNMT	1	324	15	50868631	50869032	401	2.51183	50868709	2.40509	10	2	1	1	ONECUT1	670	in gene	05_GFPDsRedDNMT::1::324_chr15
06_GFPPKCDsRedDNMT	1	337	15	50869652	50870353	701	2.86348	50869664	2.35597	20	1	1	1	ONECUT1	-501	upstream	06_GFPPKCDsRedDNMT::1::337_chr15
02_GFPPKC	1	299	15	54997821	54998124	303	2.08106	54997916	1.97249	8	1	1	2	LOC440282, TCF12	1301, -153	in gene, upstream	02_GFPPKC::1::299_chr15
05_GFPDsRedDNMT	1	325	15	54997904	54998124	220	2.52062	54998111	2.23944	6	1	1	2	LOC440282, TCF12	1259, -111	in gene, upstream	05_GFPDsRedDNMT::1::325_chr15
06_GFPPKCDsRedDNMT	1	338	15	54997904	54998124	220	2.28317	54997916	2.10181	6	1	1	2	LOC440282, TCF12	1259, -111	in gene, upstream	06_GFPPKCDsRedDNMT::1::338_chr15
03_azaGFP	1	319	15	54997904	54998206	302	2.34043	54997942	2.15703	8	1	1	2	LOC440282, TCF12	1218, -70	in gene, upstream	03_azaGFP::1::319_chr15
01_GFP	1	330	15	55455542	55455857	315	2.5508	55455570	2.29282	9	2	1	1	FLJ14957	-298	upstream	01_GFP::1::330_chr15
02_GFPPKC	1	300	15	56145234	56145802	568	2.20644	56145435	2.03956	14	1	1	1	ALDH1A2	-320	upstream	02_GFPPKC::1::300_chr15
06_GFPPKCDsRedDNMT	1	339	15	56145317	56145888	571	2.44197	56145752	2.31632	14	1	1	1	ALDH1A2	-404	upstream	06_GFPPKCDsRedDNMT::1::339_chr15
06_GFPPKCDsRedDNMT	1	340	15	57451374	57451781	407	2.56041	57451563	2.43763	12	2	1	2	MYO1E, LOC390588	786, 29918	in gene, downstream	06_GFPPKCDsRedDNMT::1::340_chr15
03_azaGFP	1	320	15	61583796	61584242	446	2.25601	61583915	2.1694	11	2	1	1	USP3	1478	in gene	03_azaGFP::1::320_chr15
02_GFPPKC	1	301	15	61583868	61584242	374	2.03797	61584044	1.99026	9	3	1	1	USP3	1514	in gene	02_GFPPKC::1::301_chr15
05_GFPDsRedDNMT	1	326	15	61583833	61584309	476	2.60031	61584093	2.47349	12	1	1	1	USP3	1530	in gene	05_GFPDsRedDNMT::1::326_chr15
01_GFP	1	331	15	61583722	61584492	770	2.22461	61583950	2.05201	20	1	1	1	USP3	1566	in gene	01_GFP::1::331_chr15
06_GFPPKCDsRedDNMT	1	341	15	61583833	61584459	626	2.5378	61584229	2.37288	16	1	1	1	USP3	1605	in gene	06_GFPPKCDsRedDNMT::1::341_chr15
02_GFPPKC	1	302	15	63156210	63156967	757	2.14004	63156696	2.00968	22	1	1	2	RASL12, LOC390594	-9147, 381	upstream, in gene	02_GFPPKC::1::302_chr15
03_azaGFP	1	321	15	63156460	63156967	507	2.32713	63156696	2.12698	15	1	1	2	RASL12, LOC390594	-9272, 506	upstream, in gene	03_azaGFP::1::321_chr15
04_azaGFPPKC	1	312	15	63156585	63156967	382	2.60847	63156696	2.4616	11	1	1	2	RASL12, LOC390594	-9335, 569	upstream, in gene	04_azaGFPPKC::1::312_chr15
06_GFPPKCDsRedDNMT	1	342	15	63156555	63157006	451	2.50875	63156696	2.35344	13	1	1	2	RASL12, LOC390594	-9339, 573	upstream, in gene	06_GFPPKCDsRedDNMT::1::342_chr15
01_GFP	1	332	15	63365972	63366204	232	2.11251	63366125	2.0353	5	1	1	2	C15orf30, LOC390596	-17, 182	upstream, in gene	01_GFP::1::332_chr15
02_GFPPKC	1	303	15	63365972	63366204	232	2.02947	63366125	1.96912	5	1	1	2	C15orf30, LOC390596	-17, 182	upstream, in gene	02_GFPPKC::1::303_chr15
03_azaGFP	1	322	15	63365972	63366204	232	2.19366	63366125	2.14807	5	1	1	2	C15orf30, LOC390596	-17, 182	upstream, in gene	03_azaGFP::1::322_chr15
03_azaGFP	1	323	15	65905490	65905883	393	2.54701	65905834	2.34392	11	1	1	2	LOC390598, LOC388129	691, 9967	in gene, downstream	03_azaGFP::1::323_chr15
04_azaGFPPKC	1	313	15	65905637	65905883	246	2.56486	65905834	2.50331	7	1	1	2	LOC390598, LOC388129	765, 9893	in gene, downstream	04_azaGFPPKC::1::313_chr15
02_GFPPKC	1	304	15	65905596	65905955	359	2.27857	65905870	2.16503	10	1	1	2	LOC390598, LOC388129	780, 9878	in gene, downstream	02_GFPPKC::1::304_chr15
05_GFPDsRedDNMT	1	327	15	65905637	65905920	283	2.57778	65905738	2.52514	8	2	1	2	LOC390598, LOC388129	783, 9875	in gene, downstream	05_GFPDsRedDNMT::1::327_chr15
06_GFPPKCDsRedDNMT	1	343	15	65905637	65905920	283	2.63011	65905795	2.43331	8	2	1	2	LOC390598, LOC388129	783, 9875	in gene, downstream	06_GFPPKCDsRedDNMT::1::343_chr15
06_GFPPKCDsRedDNMT	1	344	15	65906733	65907226	493	2.24743	65906837	2.13252	11	1	1	2	LOC390598, LOC388129	1984, 8674	in gene, downstream	06_GFPPKCDsRedDNMT::1::344_chr15
01_GFP	1	333	15	65906825	65907262	437	2.25511	65906837	2.12678	11	1	1	2	LOC390598, LOC388129	2048, 8610	in gene, downstream	01_GFP::1::333_chr15
02_GFPPKC	1	305	15	65906825	65907262	437	2.12153	65907104	2.04764	11	1	1	2	LOC390598, LOC388129	2048, 8610	in gene, downstream	02_GFPPKC::1::305_chr15
03_azaGFP	1	324	15	65906825	65907262	437	2.29743	65906837	2.15843	11	1	1	2	LOC390598, LOC388129	2048, 8610	in gene, downstream	03_azaGFP::1::324_chr15
05_GFPDsRedDNMT	1	328	15	65906825	65907262	437	2.50687	65907195	2.37248	11	2	1	2	LOC390598, LOC388129	2048, 8610	in gene, downstream	05_GFPDsRedDNMT::1::328_chr15
03_azaGFP	1	325	15	66900348	66900657	309	2.18404	66900496	2.12899	9	1	1	1	ANP32A	-225	upstream	03_azaGFP::1::325_chr15
02_GFPPKC	1	306	15	69868957	69869280	323	2.60432	69869004	2.43439	4	1	0	0				02_GFPPKC::1::306_chr15
04_azaGFPPKC	1	314	15	69868922	69869319	397	3.27509	69869022	2.96295	6	2	0	0				04_azaGFPPKC::1::314_chr15
05_GFPDsRedDNMT	1	329	15	69868957	69869319	362	3.3893	69869040	2.92127	5	1	0	0				05_GFPDsRedDNMT::1::329_chr15
06_GFPPKCDsRedDNMT	1	345	15	71763938	71764223	285	2.42333	71764029	2.25131	8	1	1	0				06_GFPPKCDsRedDNMT::1::345_chr15
04_azaGFPPKC	1	315	15	72208877	72209318	441	2.59533	72209233	2.41754	12	1	1	2	LOC440287, KIAA1465	-612, -901	upstream, upstream	04_azaGFPPKC::1::315_chr15
06_GFPPKCDsRedDNMT	1	346	15	72208843	72209507	664	2.28415	72208999	2.19291	18	1	1	2	LOC440287, KIAA1465	-690, -823	upstream, upstream	06_GFPPKCDsRedDNMT::1::346_chr15
02_GFPPKC	1	307	15	72211771	72212731	960	2.50738	72212290	2.11946	27	1	1	2	LOC440287, KIAA1465	-3766, 2253	upstream, in gene	02_GFPPKC::1::307_chr15
04_azaGFPPKC	1	316	15	72211596	72213001	1405	3.617	72212114	2.78271	39	1	1	2	LOC440287, KIAA1465	-3813, 2300	upstream, in gene	04_azaGFPPKC::1::316_chr15
03_azaGFP	1	326	15	72211948	72212731	783	2.64311	72212290	2.33271	22	1	1	2	LOC440287, KIAA1465	-3854, 2341	upstream, in gene	03_azaGFP::1::326_chr15
01_GFP	1	334	15	72211985	72212731	746	2.47942	72212290	2.11256	21	1	1	2	LOC440287, KIAA1465	-3873, 2360	upstream, in gene	01_GFP::1::334_chr15
05_GFPDsRedDNMT	1	330	15	72211837	72213001	1164	3.42456	72212290	2.75501	32	1	1	2	LOC440287, KIAA1465	-3934, 2421	upstream, in gene	05_GFPDsRedDNMT::1::330_chr15
03_azaGFP	1	327	15	72254326	72254561	235	2.1658	72254512	2.14267	7	1	1	2	ISLR, FLJ12541	1303, 27802	in gene, downstream	03_azaGFP::1::327_chr15
04_azaGFPPKC	1	317	15	72254175	72254886	711	3.06884	72254440	2.77268	20	1	1	2	ISLR, FLJ12541	1390, 27715	in gene, downstream	04_azaGFPPKC::1::317_chr15
01_GFP	1	335	15	72254175	72254918	743	2.31467	72254389	2.15882	21	2	1	2	ISLR, FLJ12541	1406, 27699	in gene, downstream	01_GFP::1::335_chr15
05_GFPDsRedDNMT	1	331	15	72254175	72254918	743	2.75436	72254440	2.61142	21	1	1	2	ISLR, FLJ12541	1406, 27699	in gene, downstream	05_GFPDsRedDNMT::1::331_chr15
06_GFPPKCDsRedDNMT	1	347	15	72254253	72254886	633	2.5635	72254494	2.36335	18	2	1	2	ISLR, FLJ12541	1429, 27676	in gene, downstream	06_GFPPKCDsRedDNMT::1::347_chr15
02_GFPPKC	1	308	15	72254253	72254989	736	2.44476	72254440	2.25528	21	1	1	2	ISLR, FLJ12541	1481, 27624	in gene, downstream	02_GFPPKC::1::308_chr15
06_GFPPKCDsRedDNMT	1	348	15	72694680	72695305	625	2.8673	72694990	2.54616	18	1	1	1	CLK3	7226	in gene	06_GFPPKCDsRedDNMT::1::348_chr15
02_GFPPKC	1	309	15	72694784	72695233	449	2.38056	72695074	2.19277	13	1	1	1	CLK3	7242	in gene	02_GFPPKC::1::309_chr15
03_azaGFP	1	328	15	72694815	72695233	418	2.35542	72695074	2.2408	12	1	1	1	CLK3	7258	in gene	03_azaGFP::1::328_chr15
04_azaGFPPKC	1	318	15	72694896	72695233	337	2.7349	72695074	2.53082	10	1	1	1	CLK3	7298	in gene	04_azaGFPPKC::1::318_chr15
01_GFP	1	336	15	72694784	72695419	635	2.20431	72694951	2.10693	17	1	1	1	CLK3	7335	in gene	01_GFP::1::336_chr15
05_GFPDsRedDNMT	1	332	15	72694784	72695488	704	2.77306	72695074	2.53824	19	1	1	1	CLK3	7370	in gene	05_GFPDsRedDNMT::1::332_chr15
04_azaGFPPKC	1	319	15	73038338	73038667	329	2.74229	73038589	2.60768	7	1	1	1	RPP25	-1674	upstream	04_azaGFPPKC::1::319_chr15
05_GFPDsRedDNMT	1	333	15	73038338	73038667	329	2.49742	73038589	2.41223	7	1	1	1	RPP25	-1674	upstream	05_GFPDsRedDNMT::1::333_chr15
01_GFP	1	337	15	73559850	73560134	284	3.37201	73559997	3.37201	8	8	1	1	PTPN9	98688	in gene	01_GFP::1::337_chr15
02_GFPPKC	1	310	15	73559850	73560134	284	2.55835	73559997	2.55835	8	8	1	1	PTPN9	98688	in gene	02_GFPPKC::1::310_chr15
03_azaGFP	1	329	15	73559850	73560134	284	3.55982	73559997	3.55982	8	8	1	1	PTPN9	98688	in gene	03_azaGFP::1::329_chr15
04_azaGFPPKC	1	320	15	73559850	73560134	284	2.8728	73559997	2.8728	8	8	1	1	PTPN9	98688	in gene	04_azaGFPPKC::1::320_chr15
05_GFPDsRedDNMT	1	334	15	73559850	73560134	284	3.47667	73559997	3.47667	8	8	1	1	PTPN9	98688	in gene	05_GFPDsRedDNMT::1::334_chr15
06_GFPPKCDsRedDNMT	1	349	15	73559850	73560134	284	3.08761	73559997	3.08761	8	8	1	1	PTPN9	98688	in gene	06_GFPPKCDsRedDNMT::1::349_chr15
06_GFPPKCDsRedDNMT	1	350	15	73658013	73658292	279	2.22487	73658259	2.18396	8	2	1	1	PTPN9	528	in gene	06_GFPPKCDsRedDNMT::1::350_chr15
06_GFPPKCDsRedDNMT	1	351	15	76210647	76210965	318	2.38477	76210830	2.33601	9	4	1	1	CIB2	127	in gene	06_GFPPKCDsRedDNMT::1::351_chr15
02_GFPPKC	1	311	15	76210687	76210965	278	2.07813	76210830	2.04915	8	4	1	1	CIB2	107	in gene	02_GFPPKC::1::311_chr15
04_azaGFPPKC	1	321	15	76210687	76210965	278	2.69968	76210830	2.61379	8	4	1	1	CIB2	107	in gene	04_azaGFPPKC::1::321_chr15
05_GFPDsRedDNMT	1	335	15	76210647	76211066	419	2.69643	76210830	2.51396	12	4	1	1	CIB2	77	in gene	05_GFPDsRedDNMT::1::335_chr15
01_GFP	1	338	15	76210647	76211124	477	2.30725	76210830	2.17497	14	4	1	1	CIB2	48	in gene	01_GFP::1::338_chr15
02_GFPPKC	1	312	15	76344151	76344378	227	2.05814	76344343	1.95719	6	1	1	1	DNAJA4	713	in gene	02_GFPPKC::1::312_chr15
04_azaGFPPKC	1	322	15	76344224	76344737	513	2.85068	76344604	2.591	14	1	1	1	DNAJA4	929	in gene	04_azaGFPPKC::1::322_chr15
05_GFPDsRedDNMT	1	336	15	76344331	76344666	335	2.50926	76344365	2.37564	10	1	1	1	DNAJA4	947	in gene	05_GFPDsRedDNMT::1::336_chr15
03_azaGFP	1	330	15	76700018	76700335	317	2.21835	76700322	2.11142	8	1	1	2	CHRNA3, CHRNB4	201, 20470	in gene, downstream	03_azaGFP::1::330_chr15
01_GFP	1	339	15	76952418	76952810	392	2.25294	76952648	2.09367	12	2	1	2	LOC388143, MORF4L1	-9111, 387	upstream, in gene	01_GFP::1::339_chr15
01_GFP	1	340	15	77512084	77512348	264	2.02784	77512131	1.99103	8	1	1	0				01_GFP::1::340_chr15
02_GFPPKC	1	313	15	80123012	80123668	656	2.25655	80123342	2.15001	17	2	1	1	RKHD3	2076	in gene	02_GFPPKC::1::313_chr15
04_azaGFPPKC	1	323	15	80123169	80123668	499	2.60959	80123621	2.48415	14	1	1	1	RKHD3	1998	in gene	04_azaGFPPKC::1::323_chr15
[truncated: 5,710 more rows]

## Sheet: Genes
Gene ID	Gene Name	Chromosome	Gene Start	Gene End	Gene Len	Gene Strand	# Intervals	Intervals	Interval Dists to Start	Interval Pos	# ActRegs	Peak Sample	Peak	UCSC Link	Type	Altsymbols	Full Description	RNA	PROT
GeneID:284591	LOC284591	1	802851	829630	26779	+	1	05_GFPDsRedDNMT::1::0	25938	in gene	1	05_GFPDsRedDNMT::1	2.62373	Gene LOC284591	GENE		hypothetical protein LOC284591	XM_211529	XP_211529
GeneID:284593	FAM41C	1	843489	845605	2116	-	6	03_azaGFP::1::0, 04_azaGFPPKC::1::0, 05_GFPDsRedDNMT::1::1, 01_GFP::1::0, 06_GFPPKCDsRedDNMT::1::0, 02_GFPPKC::1::0	3669, 3669, 3669, 3669, 3649, 3669	downstream, downstream, downstream, downstream, downstream, downstream	1	05_GFPDsRedDNMT::1	5.44587	Gene FAM41C	GENE		family with sequence similarity 41, member C	XM_496333	XP_496333
GeneID:388579	LOC388579	1	847366	849592	2226	+	6	03_azaGFP::1::0, 04_azaGFPPKC::1::0, 05_GFPDsRedDNMT::1::1, 01_GFP::1::0, 06_GFPPKCDsRedDNMT::1::0, 02_GFPPKC::1::0	-5430, -5430, -5430, -5430, -5410, -5430	upstream, upstream, upstream, upstream, upstream, upstream	1	05_GFPDsRedDNMT::1	5.44587	Gene LOC388579	GENE		similar to tubulin, beta 8; HSA10p15 beta-tubulin 4Q (TUBB4Q) gene	XM_371207	XP_371207
GeneID:254173	FLJ36119	1	1155000	1161164	6164	+	1	04_azaGFPPKC::1::2	-4963	upstream	1	04_azaGFPPKC::1	2.5914	Gene FLJ36119	GENE		hypothetical protein FLJ36119	NM_153254	NP_694986
GeneID:51150	Cab45	1	1192212	1207334	15122	-	7	03_azaGFP::1::1, 04_azaGFPPKC::1::3, 05_GFPDsRedDNMT::1::3, 01_GFP::1::2, 02_GFPPKC::1::2, 02_GFPPKC::1::3, 02_GFPPKC::1::4	27, 84, 104, 27, 5946, 5342, 27	in gene, in gene, in gene, in gene, in gene, in gene, in gene	3	04_azaGFPPKC::1	2.68414	Gene Cab45	GENE		calcium binding protein Cab45 precursor	NM_016176, NM_016547	NP_057260, NP_057631
GeneID:126792	B3GALT6	1	1207568	1210341	2773	+	7	03_azaGFP::1::1, 04_azaGFPPKC::1::3, 05_GFPDsRedDNMT::1::3, 01_GFP::1::2, 02_GFPPKC::1::2, 02_GFPPKC::1::3, 02_GFPPKC::1::4	-261, -318, -338, -261, -6180, -5576, -261	upstream, upstream, upstream, upstream, upstream, upstream, upstream	3	04_azaGFPPKC::1	2.68414	Gene B3GALT6	GENE	beta3GalT6	UDP-Gal:betaGal beta 1,3-galactosyltransferase polypeptide 6	NM_080605	NP_542172
GeneID:6339	SCNN1D	1	1257499	1267332	9833	+	5	03_azaGFP::1::2, 04_azaGFPPKC::1::4, 05_GFPDsRedDNMT::1::4, 01_GFP::1::3, 02_GFPPKC::1::5	15238, 15297, 15289, 15297, 15284	downstream, downstream, downstream, downstream, downstream	1	05_GFPDsRedDNMT::1	4.17654	Gene SCNN1D	GENE	SCNED, ENaCdelta, ENaCd	sodium channel, nonvoltage-gated 1, delta	NM_002978	NP_002969
GeneID:116983	CENTB5	1	1268867	1278563	9696	-	7	03_azaGFP::1::2, 04_azaGFPPKC::1::4, 04_azaGFPPKC::1::5, 05_GFPDsRedDNMT::1::4, 01_GFP::1::3, 06_GFPPKCDsRedDNMT::1::2, 02_GFPPKC::1::5	5826, 5767, -5593, 5775, 5767, -4006, 5780	in gene, in gene, upstream, in gene, in gene, upstream, in gene	3	05_GFPDsRedDNMT::1	4.17654	Gene CENTB5	GENE	KIAA1716	centaurin, beta 5	NM_030649	NP_085152
GeneID:126789	FLJ90811	1	1283917	1286980	3063	+	2	04_azaGFPPKC::1::5, 06_GFPPKCDsRedDNMT::1::2	239, -1348	in gene, upstream	2	04_azaGFPPKC::1	2.44074	Gene FLJ90811	GENE		hypothetical protein FLJ90811	NM_153339	NP_699170
GeneID:54973	FLJ20542	1	1286902	1299973	13071	-	8	03_azaGFP::1::3, 04_azaGFPPKC::1::5, 04_azaGFPPKC::1::6, 05_GFPDsRedDNMT::1::5, 01_GFP::1::4, 06_GFPPKCDsRedDNMT::1::2, 06_GFPPKCDsRedDNMT::1::3, 02_GFPPKC::1::6	-5053, 15817, -5050, -5053, -4971, 17404, -4992, -5032	upstream, downstream, upstream, upstream, upstream, downstream, upstream, upstream	3	04_azaGFPPKC::1	11.0334	Gene FLJ20542	GENE	FLJ13294	hypothetical protein FLJ20542	NM_017871, NM_032179	NP_060341, NP_115555
GeneID:80772	MGC10334	1	1300066	1304199	4133	+	6	03_azaGFP::1::3, 04_azaGFPPKC::1::6, 05_GFPDsRedDNMT::1::5, 01_GFP::1::4, 06_GFPPKCDsRedDNMT::1::3, 02_GFPPKC::1::6	4960, 4957, 4960, 4878, 4899, 4939	downstream, downstream, downstream, downstream, downstream, downstream	1	04_azaGFPPKC::1	11.0334	Gene MGC10334	GENE		hypothetical protein MGC10334	XM_496335	XP_496335
GeneID:83756	TAS1R3	1	1305147	1310504	5357	+	6	03_azaGFP::1::3, 04_azaGFPPKC::1::6, 05_GFPDsRedDNMT::1::5, 01_GFP::1::4, 06_GFPPKCDsRedDNMT::1::3, 02_GFPPKC::1::6	-121, -124, -121, -203, -182, -142	upstream, upstream, upstream, upstream, upstream, upstream	1	04_azaGFPPKC::1	11.0334	Gene TAS1R3	GENE	T1R3	taste receptor, type 1, member 3	XM_371210	XP_371210
GeneID:1855	DVL1	1	1310581	1324683	14102	-	13	03_azaGFP::1::3, 03_azaGFP::1::4, 04_azaGFPPKC::1::6, 04_azaGFPPKC::1::7, 05_GFPDsRedDNMT::1::5, 05_GFPDsRedDNMT::1::6, 01_GFP::1::4, 01_GFP::1::5, 01_GFP::1::6, 06_GFPPKCDsRedDNMT::1::3, 06_GFPPKCDsRedDNMT::1::4, 06_GFPPKCDsRedDNMT::1::5, 02_GFPPKC::1::6	19657, -5658, 19660, -5535, 19657, -5586, 19739, -484, -5535, 19718, -277, -5516, 19678	downstream, upstream, downstream, upstream, downstream, upstream, downstream, upstream, upstream, downstream, upstream, upstream, downstream	3	04_azaGFPPKC::1	11.0334	Gene DVL1	GENE	DVL, MGC54245	dishevelled, dsh homolog 1 (Drosophila)	NM_004421, NM_181870, NM_182779	NP_004412, NP_864764, NP_877580
GeneID:84308	MGC3047	1	1327995	1333838	5843	-	7	03_azaGFP::1::4, 04_azaGFPPKC::1::7, 05_GFPDsRedDNMT::1::6, 01_GFP::1::5, 01_GFP::1::6, 06_GFPPKCDsRedDNMT::1::4, 06_GFPPKCDsRedDNMT::1::5	3497, 3620, 3569, 8671, 3620, 8878, 3639	in gene, in gene, in gene, downstream, in gene, downstream, in gene	2	04_azaGFPPKC::1	2.85934	Gene MGC3047	GENE		hypothetical protein MGC3047	NM_032348	NP_115724
GeneID:219293	FLJ37183	1	1483314	1490805	7491	+	6	03_azaGFP::1::5, 04_azaGFPPKC::1::8, 05_GFPDsRedDNMT::1::7, 01_GFP::1::7, 06_GFPPKCDsRedDNMT::1::6, 02_GFPPKC::1::7	8984, 8984, 8984, 8984, 8984, 9042	downstream, downstream, downstream, downstream, downstream, downstream	1	04_azaGFPPKC::1	2.79371	Gene FLJ37183	GENE		FLJ37183 protein	NM_198466	NP_940868
GeneID:83858	ATAD3B	1	1492476	1516849	24373	+	6	03_azaGFP::1::5, 04_azaGFPPKC::1::8, 05_GFPDsRedDNMT::1::7, 01_GFP::1::7, 06_GFPPKCDsRedDNMT::1::6, 02_GFPPKC::1::7	-178, -178, -178, -178, -178, -120	upstream, upstream, upstream, upstream, upstream, upstream	1	04_azaGFPPKC::1	2.79371	Gene ATAD3B	GENE	TOB3, KIAA1273	ATPase family, AAA domain containing 3B	NM_031921	NP_114127
GeneID:55210	ATAD3A	1	1532822	1555331	22509	+	3	03_azaGFP::1::6, 01_GFP::1::8, 06_GFPPKCDsRedDNMT::1::7	-647, -647, -647	upstream, upstream, upstream	1	06_GFPPKCDsRedDNMT::1	2.70306	Gene ATAD3A	GENE	FLJ10709	ATPase family, AAA domain containing 3A	NM_018188	NP_060658
GeneID:29101	HSPC182	1	1562321	1595529	33208	-	2	03_azaGFP::1::7, 06_GFPPKCDsRedDNMT::1::8	314, 378	in gene, in gene	1	06_GFPPKCDsRedDNMT::1	2.49084	Gene HSPC182	GENE	FLJ13048	HSPC182 protein	NM_014188	NP_054907
GeneID:984	CDC2L1	1	1666482	1686433	19951	-	1	06_GFPPKCDsRedDNMT::1::9	22123	downstream	1	06_GFPPKCDsRedDNMT::1	2.31982	Gene CDC2L1	GENE	PK58, p58, CLK-1, p58CDC2L1, p58CLK-1	cell division cycle 2-like 1 (PITSLRE proteins)	NM_001787, NM_033486, NM_033487, NM_033488, NM_033489, NM_033490, NM_033492, NM_033493	NP_001778, NP_277021, NP_277022, NP_277023, NP_277024, NP_277025, NP_277027, NP_277028
GeneID:400730	LOC400730	1	1688216	1695505	7289	+	5	03_azaGFP::1::8, 04_azaGFPPKC::1::9, 05_GFPDsRedDNMT::1::8, 01_GFP::1::9, 02_GFPPKC::1::8	14028, 14009, 14061, 13992, 14009	downstream, downstream, downstream, downstream, downstream	1	04_azaGFPPKC::1	3.06607	Gene LOC400730	GENE		hypothetical LOC400730	XM_378825	XP_378825
GeneID:9906	SLC35E2	1	1695843	1709593	13750	-	5	03_azaGFP::1::8, 04_azaGFPPKC::1::9, 05_GFPDsRedDNMT::1::8, 01_GFP::1::9, 02_GFPPKC::1::8	7349, 7368, 7316, 7385, 7368	in gene, in gene, in gene, in gene, in gene	1	04_azaGFPPKC::1	3.06607	Gene SLC35E2	GENE	KIAA0447	solute carrier family 35, member E2	NM_014854, NM_182838	NP_055669, NP_878258
GeneID:2782	GNB1	1	1748892	1854657	105765	-	6	03_azaGFP::1::9, 04_azaGFPPKC::1::10, 05_GFPDsRedDNMT::1::9, 01_GFP::1::10, 06_GFPPKCDsRedDNMT::1::10, 02_GFPPKC::1::9	60, 91, 60, 37, 37, 60	in gene, in gene, in gene, in gene, in gene, in gene	1	06_GFPPKCDsRedDNMT::1	3.98824	Gene GNB1	GENE		guanine nucleotide binding protein (G protein), beta polypeptide 1	NM_002074	NP_002065
GeneID:163688	CAGLP	1	1878709	1880895	2186	+	5	03_azaGFP::1::10, 05_GFPDsRedDNMT::1::10, 01_GFP::1::11, 06_GFPPKCDsRedDNMT::1::11, 02_GFPPKC::1::10	10007, 10083, 10071, 10135, 10083	downstream, downstream, downstream, downstream, downstream	1	05_GFPDsRedDNMT::1	3.16958	Gene CAGLP	GENE		calglandulin-like protein	NM_138705	NP_619650
GeneID:339456	LOC339456	1	1881192	1882869	1677	-	5	03_azaGFP::1::10, 05_GFPDsRedDNMT::1::10, 01_GFP::1::11, 06_GFPPKCDsRedDNMT::1::11, 02_GFPPKC::1::10	-5847, -5923, -5911, -5975, -5923	upstream, upstream, upstream, upstream, upstream	1	05_GFPDsRedDNMT::1	3.16958	Gene LOC339456	GENE		hypothetical protein LOC339456	NM_178545	NP_848640
GeneID:339457	LOC339457	1	1885559	1891530	5971	-	5	03_azaGFP::1::10, 05_GFPDsRedDNMT::1::10, 01_GFP::1::11, 06_GFPPKCDsRedDNMT::1::11, 02_GFPPKC::1::10	2814, 2738, 2750, 2686, 2738	in gene, in gene, in gene, in gene, in gene	1	05_GFPDsRedDNMT::1	3.16958	Gene LOC339457	GENE		hypothetical protein LOC339457	XM_294963	XP_294963
GeneID:5590	PRKCZ	1	2014232	2148989	134757	+	6	03_azaGFP::1::11, 04_azaGFPPKC::1::11, 05_GFPDsRedDNMT::1::11, 01_GFP::1::12, 06_GFPPKCDsRedDNMT::1::12, 02_GFPPKC::1::11	129863, 129863, 129881, 129902, 129881, 129902	in gene, in gene, in gene, in gene, in gene, in gene	1	02_GFPPKC::1	5.63304	Gene PRKCZ	GENE	PKC2	protein kinase C, zeta	NM_002744	NP_002735
GeneID:199990	FLJ31031	1	2148079	2158376	10297	-	6	03_azaGFP::1::11, 04_azaGFPPKC::1::11, 05_GFPDsRedDNMT::1::11, 01_GFP::1::12, 06_GFPPKCDsRedDNMT::1::12, 02_GFPPKC::1::11	14281, 14281, 14263, 14242, 14263, 14242	downstream, downstream, downstream, downstream, downstream, downstream	1	02_GFPPKC::1	5.63304	Gene FLJ31031	GENE		hypothetical protein FLJ31031	NM_182533	NP_872339
GeneID:6497	SKI	1	2192296	2271618	79322	+	6	03_azaGFP::1::12, 04_azaGFPPKC::1::12, 05_GFPDsRedDNMT::1::12, 01_GFP::1::13, 06_GFPPKCDsRedDNMT::1::13, 02_GFPPKC::1::12	-1133, -1115, -1133, -930, -1094, -1073	upstream, upstream, upstream, upstream, upstream, upstream	1	04_azaGFPPKC::1	2.7631	Gene SKI	GENE	SKV	v-ski sarcoma viral oncogene homolog (avian)	NM_003036	NP_003027
GeneID:79906	FLJ13941	1	2284858	2355155	70297	-	7	04_azaGFPPKC::1::13, 04_azaGFPPKC::1::14, 05_GFPDsRedDNMT::1::13, 05_GFPDsRedDNMT::1::14, 01_GFP::1::14, 06_GFPPKCDsRedDNMT::1::14, 02_GFPPKC::1::13	39901, -52, 39798, -70, 32, 57, -30	in gene, upstream, in gene, upstream, in gene, in gene, upstream	2	04_azaGFPPKC::1	2.82288	Gene FLJ13941	GENE		hypothetical protein FLJ13941	NM_024848	NP_079124
GeneID:11079	RER1	1	2355491	2367352	11861	+	5	04_azaGFPPKC::1::14, 05_GFPDsRedDNMT::1::14, 01_GFP::1::14, 06_GFPPKCDsRedDNMT::1::14, 02_GFPPKC::1::13	-284, -266, -368, -393, -306	upstream, upstream, upstream, upstream, upstream	1	05_GFPDsRedDNMT::1	2.7284	Gene RER1	GENE		RER1 homolog (S. cerevisiae)	NM_007033	NP_008964
GeneID:9651	KIAA0450	1	2442691	2469131	26440	+	6	03_azaGFP::1::13, 04_azaGFPPKC::1::15, 05_GFPDsRedDNMT::1::15, 01_GFP::1::15, 06_GFPPKCDsRedDNMT::1::15, 02_GFPPKC::1::14	12819, 12789, 12818, 12819, 12964, 12861	in gene, in gene, in gene, in gene, in gene, in gene	1	05_GFPDsRedDNMT::1	3.4478	Gene KIAA0450	GENE	FLJ00417, KIAA0450	phospholipase C-like 4	XM_371214	XP_371214
GeneID:55229	PANK4	1	2472137	2490197	18060	-	1	06_GFPPKCDsRedDNMT::1::16	491	in gene	1	06_GFPPKCDsRedDNMT::1	2.29195	Gene PANK4	GENE	FLJ10782, DKFZp547M242	pantothenate kinase 4	NM_018216	NP_060686
GeneID:388585	LOC388585	1	2493070	2493846	776	-	1	06_GFPPKCDsRedDNMT::1::16	4140	downstream	1	06_GFPPKCDsRedDNMT::1	2.29195	Gene LOC388585	GENE		similar to hairy and enhancer of split 5	XM_371215	XP_371215
GeneID:388586	LOC388586	1	2496343	2511061	14718	+	1	06_GFPPKCDsRedDNMT::1::16	-6637	upstream	1	06_GFPPKCDsRedDNMT::1	2.29195	Gene LOC388586	GENE		hypothetical LOC388586	XM_373821	XP_373821
GeneID:440556	LOC440556	1	2999340	3003728	4388	-	5	03_azaGFP::1::14, 05_GFPDsRedDNMT::1::16, 01_GFP::1::16, 06_GFPPKCDsRedDNMT::1::17, 02_GFPPKC::1::15	-6725, -6751, -6553, -4002, -6513	upstream, upstream, upstream, upstream, upstream	2	05_GFPDsRedDNMT::1	2.7852	Gene LOC440556	GENE		similar to rabphilin-3A	XM_496338	XP_496338
GeneID:374939	MGC35434	1	3003793	3007490	3697	-	5	03_azaGFP::1::14, 05_GFPDsRedDNMT::1::16, 01_GFP::1::16, 06_GFPPKCDsRedDNMT::1::17, 02_GFPPKC::1::15	-2963, -2989, -2791, -240, -2751	upstream, upstream, upstream, upstream, upstream	2	05_GFPDsRedDNMT::1	2.7852	Gene MGC35434	GENE	DKFZp761G0122	LOC148872 protein	NM_198543	NP_940945
GeneID:63976	PRDM16	1	3008901	3378342	369441	+	5	03_azaGFP::1::14, 05_GFPDsRedDNMT::1::16, 01_GFP::1::16, 06_GFPPKCDsRedDNMT::1::17, 02_GFPPKC::1::15	1552, 1578, 1380, -1171, 1340	in gene, in gene, in gene, upstream, in gene	2	05_GFPDsRedDNMT::1	2.7852	Gene PRDM16	GENE	KIAA1675, MEL1, PFM13	PR domain containing 16	NM_022114, NM_199454	NP_071397, NP_955533
GeneID:49856	WDR8	1	3570497	3589794	19297	-	7	03_azaGFP::1::16, 04_azaGFPPKC::1::17, 05_GFPDsRedDNMT::1::18, 01_GFP::1::18, 06_GFPPKCDsRedDNMT::1::19, 02_GFPPKC::1::17, 02_GFPPKC::1::18	6083, 6065, 6122, 6143, 6189, 6146, -2171	in gene, in gene, in gene, in gene, in gene, in gene, upstream	2	04_azaGFPPKC::1	10.4688	Gene WDR8	GENE	FLJ20430	WD repeat domain 8	NM_017818	NP_060288
GeneID:7161	TP73	1	3592286	3673013	80727	+	7	03_azaGFP::1::16, 04_azaGFPPKC::1::17, 05_GFPDsRedDNMT::1::18, 01_GFP::1::18, 06_GFPPKCDsRedDNMT::1::19, 02_GFPPKC::1::17, 02_GFPPKC::1::18	-8575, -8557, -8614, -8635, -8681, -8638, -321	upstream, upstream, upstream, upstream, upstream, upstream, upstream	2	04_azaGFPPKC::1	10.4688	Gene TP73	GENE	P73	tumor protein p73	NM_005427	NP_005418
GeneID:57212	KIAA0495	1	3676871	3686347	9476	-	2	04_azaGFPPKC::1::18, 05_GFPDsRedDNMT::1::19	103, 156	in gene, in gene	1	04_azaGFPPKC::1	2.98137	Gene KIAA0495	GENE		KIAA0495	NM_207306	NP_997189
GeneID:148870	FLJ32825	1	3692119	3711366	19247	+	2	04_azaGFPPKC::1::18, 05_GFPDsRedDNMT::1::19	-5875, -5928	upstream, upstream	1	04_azaGFPPKC::1	2.98137	Gene FLJ32825	GENE		hypothetical protein FLJ32825	NM_152492	NP_689705
GeneID:23463	ICMT	1	6215521	6230298	14777	-	4	03_azaGFP::1::17, 05_GFPDsRedDNMT::1::20, 06_GFPPKCDsRedDNMT::1::20, 02_GFPPKC::1::19	92, -24, 112, 92	in gene, upstream, in gene, in gene	1	06_GFPPKCDsRedDNMT::1	2.52567	Gene ICMT	GENE	PCCMT, HSTE14, PPMT, MST098, PCMT, MGC39955, MSTP098	isoprenylcysteine carboxyl methyltransferase	NM_012405, NM_170705	NP_036537, NP_733806
GeneID:148645	MGC40168	1	6232134	6233770	1636	+	4	03_azaGFP::1::17, 05_GFPDsRedDNMT::1::20, 06_GFPPKCDsRedDNMT::1::20, 02_GFPPKC::1::19	-1928, -1812, -1948, -1928	upstream, upstream, upstream, upstream	1	06_GFPPKCDsRedDNMT::1	2.52567	Gene MGC40168	GENE		hypothetical protein MGC40168	NM_153709	NP_714920
GeneID:390992	LOC390992	1	6236858	6239833	2975	+	4	03_azaGFP::1::17, 05_GFPDsRedDNMT::1::20, 06_GFPPKCDsRedDNMT::1::20, 02_GFPPKC::1::19	-6652, -6536, -6672, -6652	upstream, upstream, upstream, upstream	1	06_GFPPKCDsRedDNMT::1	2.52567	Gene LOC390992	GENE		similar to helix-loop-helix transcription factor	XM_372757	XP_372757
GeneID:11332	BACH	1	6258599	6388087	129488	-	2	03_azaGFP::1::18, 05_GFPDsRedDNMT::1::21	368, 449	in gene, in gene	1	03_azaGFP::1	2.68455	Gene BACH	GENE	hBACH, ACH1, ACT, CTE-II, LACH1, MGC1126	brain acyl-CoA hydrolase	NM_007274, NM_181862, NM_181863, NM_181864, NM_181865, NM_181866	NP_009205, NP_863652, NP_863653, NP_863654, NP_863655, NP_863656
GeneID:23261	CAMTA1	1	6779650	7762169	982519	+	5	03_azaGFP::1::19, 05_GFPDsRedDNMT::1::22, 01_GFP::1::19, 06_GFPPKCDsRedDNMT::1::21, 02_GFPPKC::1::20	170, 10, -6, -6, -6	in gene, in gene, upstream, upstream, upstream	1	05_GFPDsRedDNMT::1	2.89405	Gene CAMTA1	GENE	KIAA0833	calmodulin binding transcription activator 1	XM_042323	XP_042323
GeneID:54206	MIG-6	1	8006061	8020622	14561	-	5	04_azaGFPPKC::1::19, 05_GFPDsRedDNMT::1::23, 01_GFP::1::20, 06_GFPPKCDsRedDNMT::1::22, 02_GFPPKC::1::21	-366, -476, -335, -141, -335	upstream, upstream, upstream, upstream, upstream	1	04_azaGFPPKC::1	3.69081	Gene MIG-6	GENE	GENE-33, RALT, MIG6	mitogen-inducible gene 6	NM_018948	NP_061821
GeneID:80176	SSB1	1	9287250	9363857	76607	+	3	04_azaGFPPKC::1::20, 01_GFP::1::21, 06_GFPPKCDsRedDNMT::1::23	63621, 709, 709	in gene, in gene, in gene	2	06_GFPPKCDsRedDNMT::1	2.64421	Gene SSB1	GENE	FLJ22393	SPRY domain-containing SOCS box protein SSB-1	NM_025106	NP_079382
GeneID:84275	MGC4399	1	9533824	9617913	84089	+	1	06_GFPPKCDsRedDNMT::1::24	58	in gene	1	06_GFPPKCDsRedDNMT::1	2.29649	Gene MGC4399	GENE	BMSC-MCP	mitochondrial carrier protein	NM_032315	NP_115691
GeneID:116362	RBP7	1	9991540	10010344	18804	+	2	03_azaGFP::1::20, 03_azaGFP::1::21	179, 711	in gene, in gene	2	03_azaGFP::1	2.4015	Gene RBP7	GENE	CRBP4, CRBPIV	retinol binding protein 7, cellular	NM_052960	NP_443192
GeneID:23095	KIF1B	1	10205097	10375921	170824	+	1	06_GFPPKCDsRedDNMT::1::25	-80	upstream	1	06_GFPPKCDsRedDNMT::1	2.35378	Gene KIF1B	GENE	CMT2, HMSNII, KLP, KIAA1448, KIAA0591, CMT2A	kinesin family member 1B	NM_015074, NM_183416	NP_055889, NP_904325
GeneID:57540	KIAA1337	1	11441040	11531873	90833	+	1	06_GFPPKCDsRedDNMT::1::26	32777	in gene	1	06_GFPPKCDsRedDNMT::1	2.36538	Gene KIAA1337	GENE		KIAA1337 protein	XM_052561	XP_052561
GeneID:7799	PRDM2	1	13776656	13896881	120225	+	5	03_azaGFP::1::22, 04_azaGFPPKC::1::21, 01_GFP::1::22, 06_GFPPKCDsRedDNMT::1::27, 02_GFPPKC::1::22	-4499, -4558, -4558, -4644, -4576	upstream, upstream, upstream, upstream, upstream	1	06_GFPPKCDsRedDNMT::1	2.92593	Gene PRDM2	GENE	RIZ, RIZ1, RIZ2, MTB-ZF, HUMHOXY1	PR domain containing 2, with ZNF domain	NM_012231, NM_015866	NP_036363, NP_056950
GeneID:23254	KIAA1026	1	14995932	15137880	141948	+	5	03_azaGFP::1::23, 05_GFPDsRedDNMT::1::24, 01_GFP::1::23, 06_GFPPKCDsRedDNMT::1::28, 02_GFPPKC::1::23	411, 341, 436, 304, 378	in gene, in gene, in gene, in gene, in gene	1	06_GFPPKCDsRedDNMT::1	2.82548	Gene KIAA1026	GENE		KIAA1026 protein	XM_048825	XP_048825
GeneID:23013	SHARP	1	15919665	16012256	92591	+	1	06_GFPPKCDsRedDNMT::1::29	546	in gene	1	06_GFPPKCDsRedDNMT::1	2.1909	Gene SHARP	GENE	MINT, KIAA0929	SMART/HDAC1 associated repressor protein	NM_015001	NP_055816
GeneID:114819	KIAA1922	1	16546030	16564899	18869	-	1	06_GFPPKCDsRedDNMT::1::30	-6010	upstream	1	06_GFPPKCDsRedDNMT::1	2.36683	Gene KIAA1922	GENE		KIAA1922 protein	XM_057040	XP_057040
GeneID:440569	LOC440569	1	16570039	16571445	1406	-	1	06_GFPPKCDsRedDNMT::1::30	536	in gene	1	06_GFPPKCDsRedDNMT::1	2.36683	Gene LOC440569	GENE		hypothetical gene supported by BC028053	XM_498735	XP_498735
GeneID:440570	LOC440570	1	16605697	16607571	1874	-	11	03_azaGFP::1::24, 03_azaGFP::1::25, 04_azaGFPPKC::1::22, 04_azaGFPPKC::1::23, 05_GFPDsRedDNMT::1::25, 05_GFPDsRedDNMT::1::26, 01_GFP::1::24, 01_GFP::1::25, 06_GFPPKCDsRedDNMT::1::31, 06_GFPPKCDsRedDNMT::1::32, 02_GFPPKC::1::24	3054, 289, 3217, 263, 3143, 223, 1022, -153, 946, -440, 384	downstream, in gene, downstream, in gene, downstream, in gene, in gene, upstream, in gene, upstream, in gene	2	04_azaGFPPKC::1	3.63194	Gene LOC440570	GENE		LOC440570	XM_496350	XP_496350
GeneID:440571	LOC440571	1	16692646	16714946	22300	-	6	03_azaGFP::1::26, 04_azaGFPPKC::1::24, 05_GFPDsRedDNMT::1::27, 01_GFP::1::26, 06_GFPPKCDsRedDNMT::1::33, 02_GFPPKC::1::25	-4311, -4292, -4292, -4355, -4429, -4331	upstream, upstream, upstream, upstream, upstream, upstream	1	04_azaGFPPKC::1	5.00389	Gene LOC440571	GENE		similar to FLJ00313 protein	XM_496351	XP_496351
GeneID:11209	MSTP2	1	16718103	16718502	399	+	6	03_azaGFP::1::26, 04_azaGFPPKC::1::24, 05_GFPDsRedDNMT::1::27, 01_GFP::1::26, 06_GFPPKCDsRedDNMT::1::33, 02_GFPPKC::1::25	1154, 1135, 1135, 1198, 1272, 1174	downstream, downstream, downstream, downstream, downstream, downstream	1	04_azaGFPPKC::1	5.00389	Gene MSTP2	PSEUDO	MSPL-2, MSPL2	macrophage stimulating, pseudogene 2	NG_001240	na
GeneID:440572	LOC440572	1	16728680	16740219	11539	+	6	03_azaGFP::1::26, 04_azaGFPPKC::1::24, 05_GFPDsRedDNMT::1::27, 01_GFP::1::26, 06_GFPPKCDsRedDNMT::1::33, 02_GFPPKC::1::25	-9423, -9442, -9442, -9379, -9305, -9403	upstream, upstream, upstream, upstream, upstream, upstream	1	04_azaGFPPKC::1	5.00389	Gene LOC440572	GENE		hypothetical gene supported by BC033316	XM_498736	XP_498736
GeneID:280661	EIF1AP1	1	16756851	16758050	1199	-	1	04_azaGFPPKC::1::25	-6138	upstream	1	04_azaGFPPKC::1	2.43223	Gene EIF1AP1	PSEUDO		eukaryotic translation initiation factor 1A pseudogene 1	NG_002419	na
GeneID:440573	LOC440573	1	16810847	16822390	11543	-	6	03_azaGFP::1::27, 04_azaGFPPKC::1::27, 05_GFPDsRedDNMT::1::29, 01_GFP::1::27, 06_GFPPKCDsRedDNMT::1::34, 02_GFPPKC::1::27	-9205, -9256, -9111, -9205, -9294, -9205	upstream, upstream, upstream, upstream, upstream, upstream	1	05_GFPDsRedDNMT::1	5.41863	Gene LOC440573	GENE		hypothetical gene supported by BC033316	XM_498737	XP_498737
GeneID:11204	MSTP7	1	16832570	16832980	410	-	6	03_azaGFP::1::27, 04_azaGFPPKC::1::27, 05_GFPDsRedDNMT::1::29, 01_GFP::1::27, 06_GFPPKCDsRedDNMT::1::34, 02_GFPPKC::1::27	1385, 1334, 1479, 1385, 1296, 1385	downstream, downstream, downstream, downstream, downstream, downstream	1	05_GFPDsRedDNMT::1	5.41863	Gene MSTP7	PSEUDO	MSPL-7, MSPL7	macrophage stimulating, pseudogene 7	NG_001235	na
GeneID:400741	LOC400741	1	16960345	16961581	1236	-	6	03_azaGFP::1::28, 04_azaGFPPKC::1::28, 05_GFPDsRedDNMT::1::30, 01_GFP::1::28, 06_GFPPKCDsRedDNMT::1::35, 02_GFPPKC::1::28	232, 83, 180, 278, 293, 233	in gene, in gene, in gene, in gene, in gene, in gene	1	04_azaGFPPKC::1	3.80903	Gene LOC400741	GENE		hypothetical LOC400741	XM_378841	XP_378841
GeneID:400742	LOC400742	1	16966327	16969329	3002	-	6	03_azaGFP::1::28, 04_azaGFPPKC::1::28, 05_GFPDsRedDNMT::1::30, 01_GFP::1::28, 06_GFPPKCDsRedDNMT::1::35, 02_GFPPKC::1::28	7980, 7831, 7928, 8026, 8041, 7981	downstream, downstream, downstream, downstream, downstream, downstream	1	04_azaGFPPKC::1	3.80903	Gene LOC400742	GENE		hypothetical LOC400742	XM_378842	XP_378842
GeneID:4237	MFAP2	1	17046308	17053387	7079	-	5	03_azaGFP::1::29, 04_azaGFPPKC::1::29, 05_GFPDsRedDNMT::1::31, 01_GFP::1::29, 02_GFPPKC::1::29	-6387, -6568, -6516, -6498, -6532	upstream, upstream, upstream, upstream, upstream	1	04_azaGFPPKC::1	3.89424	Gene MFAP2	GENE	MAGP, MAGP1	microfibrillar-associated protein 2	NM_002403, NM_017459	NP_002394, NP_059453
GeneID:23400	HSA9947	1	17057759	17083573	25814	-	5	03_azaGFP::1::29, 04_azaGFPPKC::1::29, 05_GFPDsRedDNMT::1::31, 01_GFP::1::29, 02_GFPPKC::1::29	23799, 23618, 23670, 23688, 23654	in gene, in gene, in gene, in gene, in gene	1	04_azaGFPPKC::1	3.89424	Gene HSA9947	GENE		putative ATPase	NM_022089	NP_071372
GeneID:84966	MGC15730	1	18179546	18450282	270736	+	6	03_azaGFP::1::30, 04_azaGFPPKC::1::30, 05_GFPDsRedDNMT::1::32, 01_GFP::1::30, 06_GFPPKCDsRedDNMT::1::36, 02_GFPPKC::1::30	334, 353, 353, 277, 431, 450	in gene, in gene, in gene, in gene, in gene, in gene	1	05_GFPDsRedDNMT::1	3.389	Gene MGC15730	GENE		hypothetical protein MGC15730	NM_032880	NP_116269
GeneID:127707	FLJ38753	1	18553172	18555605	2433	+	2	04_azaGFPPKC::1::31, 05_GFPDsRedDNMT::1::33	1489, 1581	in gene, in gene	1	04_azaGFPPKC::1	2.59714	Gene FLJ38753	GENE		hypothetical protein FLJ38753	NM_152375	NP_689588
GeneID:343381	LOC343381	1	21483286	21499568	16282	-	2	04_azaGFPPKC::1::32, 01_GFP::1::31	-994, -925	upstream, upstream	1	04_azaGFPPKC::1	2.55921	Gene LOC343381	GENE		similar to KIAA0454 protein	XM_291543	XP_291543
GeneID:388605	LOC388605	1	21499986	21502039	2053	+	2	04_azaGFPPKC::1::32, 01_GFP::1::31	576, 507	in gene, in gene	1	04_azaGFPPKC::1	2.55921	Gene LOC388605	GENE		similar to heparan-sulfate 6-sulfotransferase	XM_371230	XP_371230
GeneID:391016	LOC391016	1	21501962	21509413	7451	+	2	04_azaGFPPKC::1::32, 01_GFP::1::31	-1400, -1469	upstream, upstream	1	04_azaGFPPKC::1	2.55921	Gene LOC391016	GENE		similar to KIAA0445 protein	XM_497662	XP_497662
GeneID:713	C1QB	1	22731193	22733433	2240	+	1	01_GFP::1::32	1535	in gene	1	01_GFP::1	2.12948	Gene C1QB	GENE		complement component 1, q subcomponent, beta polypeptide	NM_000491	NP_000482
GeneID:2048	EPHB2	1	22782764	22987098	204334	+	1	02_GFPPKC::1::31	-194	upstream	1	02_GFPPKC::1	2.2408	Gene EPHB2	GENE	DRT, EPHT3, ERK, Tyro5, Hek5	EphB2	NM_004442, NM_017449	NP_004433, NP_059145
GeneID:27308	AD7C-NTP	1	23777307	23778744	1437	-	6	03_azaGFP::1::31, 04_azaGFPPKC::1::33, 05_GFPDsRedDNMT::1::34, 01_GFP::1::33, 06_GFPPKCDsRedDNMT::1::38, 02_GFPPKC::1::32	-4132, -4077, -4077, -4095, -4137, -4077	upstream, upstream, upstream, upstream, upstream, upstream	1	05_GFPDsRedDNMT::1	4.22683	Gene AD7C-NTP	GENE		neuronal thread protein AD7c-NTP	NM_014486	NP_055301
GeneID:6924	TCEB3	1	23815268	23831693	16425	+	3	03_azaGFP::1::32, 05_GFPDsRedDNMT::1::35, 01_GFP::1::34	146, 239, 26	in gene, in gene, in gene	1	05_GFPDsRedDNMT::1	2.51797	Gene TCEB3	GENE	TCEB3A, SIII	transcription elongation factor B (SIII), polypeptide 3 (110kDa, elongin A)	NM_003198	NP_003189
GeneID:11123	DSCR1L2	1	24574693	24607734	33041	+	3	03_azaGFP::1::33, 04_azaGFPPKC::1::34, 05_GFPDsRedDNMT::1::36	-3848, -4076, -4046	upstream, upstream, upstream	1	04_azaGFPPKC::1	4.2261	Gene DSCR1L2	GENE	RCN3, hRCN3, MCIP3	Down syndrome critical region gene 1-like 2	NM_013441	NP_038469
GeneID:25932	CLIC4	1	24817154	24916065	98911	+	2	06_GFPPKCDsRedDNMT::1::39, 02_GFPPKC::1::33	302, 302	in gene, in gene	1	06_GFPPKCDsRedDNMT::1	2.48512	Gene CLIC4	GENE	DKFZP566G223, H1, p64H1, huH1, CLIC4L	chloride intracellular channel 4	NM_013943	NP_039234
GeneID:79947	DHDDS	1	26442944	26481939	38995	+	1	06_GFPPKCDsRedDNMT::1::40	39918	downstream	1	06_GFPPKCDsRedDNMT::1	2.41132	Gene DHDDS	GENE	FLJ13102, DS, HDS, CIT	dehydrodolichyl diphosphate synthase	NM_024887, NM_205861	NP_079163, NP_995583
GeneID:3151	HMGN2	1	26483139	26486599	3460	+	1	06_GFPPKCDsRedDNMT::1::40	-277	upstream	1	06_GFPPKCDsRedDNMT::1	2.41132	Gene HMGN2	GENE	HMG17, MGC5629	high-mobility group nucleosomal binding domain 2	NM_005517, NM_032749	NP_005508, NP_116138
GeneID:388610	LOC388610	1	27004340	27011289	6949	+	1	01_GFP::1::35	487	in gene	1	01_GFP::1	2.11156	Gene LOC388610	GENE		hypothetical LOC388610	XM_371238	XP_371238
GeneID:27245	DJ159A19.3	1	27545313	27614246	68933	-	1	05_GFPDsRedDNMT::1::37	55657	in gene	1	05_GFPDsRedDNMT::1	2.35336	Gene DJ159A19.3	GENE	CL23945	hypothetical protein DJ159A19.3	XM_372774	XP_372774
GeneID:4985	OPRD1	1	28959270	29010824	51554	+	3	03_azaGFP::1::34, 01_GFP::1::36, 06_GFPPKCDsRedDNMT::1::41	106, 112, 39	in gene, in gene, in gene	1	03_azaGFP::1	2.47724	Gene OPRD1	GENE	OPRD	opioid receptor, delta 1	NM_000911	NP_000902
GeneID:8668	EIF3S2	1	32357119	32366296	9177	+	1	05_GFPDsRedDNMT::1::38	17767	downstream	1	05_GFPDsRedDNMT::1	2.46964	Gene EIF3S2	GENE	TRIP-1, TRIP1, eIF3-beta, eIF3-p36	eukaryotic translation initiation factor 3, subunit 2 beta, 36kDa	NM_003757	NP_003748
GeneID:339483	LOC339483	1	32366355	32374926	8571	-	1	05_GFPDsRedDNMT::1::38	40	in gene	1	05_GFPDsRedDNMT::1	2.46964	Gene LOC339483	GENE		hypothetical protein LOC339483	NM_178546	NP_848641
GeneID:84734	MGC10820	1	32381927	32383550	1623	+	1	05_GFPDsRedDNMT::1::38	-7041	upstream	1	05_GFPDsRedDNMT::1	2.46964	Gene MGC10820	GENE		hypothetical protein MGC10820	NM_032648	NP_116037
GeneID:400749	LOC400749	1	32495965	32496925	960	-	1	02_GFPPKC::1::34	412	in gene	1	02_GFPPKC::1	2.04664	Gene LOC400749	GENE		similar to RIKEN cDNA 1700025K23	XM_375714	XP_375714
GeneID:81629	STK22C	1	32497293	32498998	1705	+	1	02_GFPPKC::1::34	-780	upstream	1	02_GFPPKC::1	2.04664	Gene STK22C	GENE	TSSK3, SPOGA3, STK22D	serine/threonine kinase 22C (spermiogenesis associated)	NM_052841	NP_443073
GeneID:55108	FLJ10276	1	32499865	32529120	29255	-	1	02_GFPPKC::1::34	32607	downstream	1	02_GFPPKC::1	2.04664	Gene FLJ10276	GENE		hypothetical protein FLJ10276	NM_018045	NP_060515
GeneID:127544	IBRDC3	1	33071140	33098807	27667	-	1	06_GFPPKCDsRedDNMT::1::42	-150	upstream	1	06_GFPPKCDsRedDNMT::1	2.35644	Gene IBRDC3	GENE	FLJ90005	IBR domain containing 3	NM_153341	NP_699172
GeneID:26523	EIF2C1	1	36017903	36058992	41089	+	6	03_azaGFP::1::35, 04_azaGFPPKC::1::35, 05_GFPDsRedDNMT::1::39, 01_GFP::1::37, 06_GFPPKCDsRedDNMT::1::43, 02_GFPPKC::1::35	47868, 47834, 47901, 47868, 47781, 47868	downstream, downstream, downstream, downstream, downstream, downstream	1	04_azaGFPPKC::1	2.59744	Gene EIF2C1	GENE	GERP95, Q99, EIF2C, AGO1	eukaryotic translation initiation factor 2C, 1	NM_012199	NP_036331
GeneID:192669	EIF2C3	1	36065865	36191156	125291	+	6	03_azaGFP::1::35, 04_azaGFPPKC::1::35, 05_GFPDsRedDNMT::1::39, 01_GFP::1::37, 06_GFPPKCDsRedDNMT::1::43, 02_GFPPKC::1::35	-94, -128, -61, -94, -181, -94	upstream, upstream, upstream, upstream, upstream, upstream	1	04_azaGFPPKC::1	2.59744	Gene EIF2C3	GENE	AGO3, FLJ12765	eukaryotic translation initiation factor 2C, 3	NM_024852, NM_177422	NP_079128, NP_803171
GeneID:79729	FLJ22938	1	36441811	36459577	17766	+	1	02_GFPPKC::1::36	14445	in gene	1	02_GFPPKC::1	2.26778	Gene FLJ22938	GENE		hypothetical protein FLJ22938	NM_024676	NP_078952
GeneID:55194	FLJ10647	1	36456725	36458848	2123	-	1	02_GFPPKC::1::36	2592	downstream	1	02_GFPPKC::1	2.26778	Gene FLJ10647	GENE		hypothetical protein FLJ10647	NM_018166	NP_060636
GeneID:23499	MACF1	1	39216211	39621882	405671	+	5	03_azaGFP::1::36, 03_azaGFP::1::37, 06_GFPPKCDsRedDNMT::1::44, 06_GFPPKCDsRedDNMT::1::45, 02_GFPPKC::1::37	237, 409966, 409935, 410647, 216	in gene, downstream, downstream, downstream, in gene	3	06_GFPPKCDsRedDNMT::1	2.30594	Gene MACF1	GENE	ABP620, KIAA0465, ACF7, MACF, KIAA1251	microtubule-actin crosslinking factor 1	NM_012090, NM_033024, NM_033044	NP_036222, NP_148984, NP_149033
GeneID:353500	BMP8A	1	39626411	39660700	34289	+	8	03_azaGFP::1::37, 03_azaGFP::1::38, 04_azaGFPPKC::1::36, 05_GFPDsRedDNMT::1::40, 01_GFP::1::38, 06_GFPPKCDsRedDNMT::1::44, 06_GFPPKCDsRedDNMT::1::45, 02_GFPPKC::1::38	-234, 24389, 24324, 24341, 24439, -265, 447, 24270	upstream, in gene, in gene, in gene, in gene, upstream, in gene, in gene	3	04_azaGFPPKC::1	3.86752	Gene BMP8A	GENE		bone morphogenetic protein 8a	NM_181809	NP_861525
GeneID:192217	OXCT2P	1	39649713	39651328	1615	+	5	03_azaGFP::1::38, 04_azaGFPPKC::1::36, 05_GFPDsRedDNMT::1::40, 01_GFP::1::38, 02_GFPPKC::1::38	1087, 1022, 1039, 1137, 968	in gene, in gene, in gene, in gene, in gene	1	04_azaGFPPKC::1	3.86752	Gene OXCT2P	PSEUDO		3-oxoacid CoA transferase 2 pseudogene	NG_001331	na
GeneID:10450	PPIE	1	39873623	39898679	25056	+	5	03_azaGFP::1::39, 04_azaGFPPKC::1::37, 05_GFPDsRedDNMT::1::41, 01_GFP::1::39, 02_GFPPKC::1::39	31147, 31272, 31341, 31236, 31344	downstream, downstream, downstream, downstream, downstream	1	04_azaGFPPKC::1	3.403	Gene PPIE	GENE	CYP-33, MGC3736	peptidylprolyl isomerase E (cyclophilin E)	NM_006112, NM_203456, NM_203457	NP_006103, NP_982281, NP_982282
GeneID:656	BMP8B	1	39892996	39923389	30393	-	5	03_azaGFP::1::39, 04_azaGFPPKC::1::37, 05_GFPDsRedDNMT::1::41, 01_GFP::1::39, 02_GFPPKC::1::39	18619, 18494, 18425, 18530, 18422	in gene, in gene, in gene, in gene, in gene	1	04_azaGFPPKC::1	3.403	Gene BMP8B	GENE	OP2, BMP8	bone morphogenetic protein 8b (osteogenic protein 2)	NM_001720	NP_001711
GeneID:64064	OXCT2	1	39904290	39906113	1823	-	5	03_azaGFP::1::39, 04_azaGFPPKC::1::37, 05_GFPDsRedDNMT::1::41, 01_GFP::1::39, 02_GFPPKC::1::39	1343, 1218, 1149, 1254, 1146	in gene, in gene, in gene, in gene, in gene	1	04_azaGFPPKC::1	3.403	Gene OXCT2	GENE	FKSG25, SCOT-T, FLJ00030	3-oxoacid CoA transferase 2	NM_022120	NP_071403
GeneID:4610	MYCL1	1	40034495	40036668	2173	-	4	03_azaGFP::1::40, 05_GFPDsRedDNMT::1::42, 01_GFP::1::40, 02_GFPPKC::1::40	-29, 76, 76, 189	upstream, in gene, in gene, in gene	1	05_GFPDsRedDNMT::1	2.47509	Gene MYCL1	GENE	LMYC, MYCL	v-myc myelocytomatosis viral oncogene homolog 1, lung carcinoma derived (avian)	NM_005376	NP_005367
GeneID:163732	CITED4	1	40995822	40997111	1289	-	1	03_azaGFP::1::41	247	in gene	1	03_azaGFP::1	2.12644	Gene CITED4	GENE		Cbp/p300-interacting transactivator, with Glu/Asp-rich carboxy-terminal domain, 4	NM_133467	NP_597724
GeneID:23334	KIAA0467	1	43564555	43585917	21362	+	5	03_azaGFP::1::42, 04_azaGFPPKC::1::38, 05_GFPDsRedDNMT::1::43, 01_GFP::1::41, 02_GFPPKC::1::41	-5917, -5896, -6026, -5875, -5896	upstream, upstream, upstream, upstream, upstream	1	05_GFPDsRedDNMT::1	5.95764	Gene KIAA0467	GENE	FLJ23425	KIAA0467 protein	NM_015284	NP_056099
GeneID:1802	DPH2L2	1	44104752	44108138	3386	+	1	06_GFPPKCDsRedDNMT::1::46	9592	downstream	1	06_GFPPKCDsRedDNMT::1	2.65943	Gene DPH2L2	GENE	DPH2	DPH2-like 2 (S. cerevisiae)	NM_001384, NM_201399	NP_001375, NP_958801
GeneID:533	ATP6V0B	1	44109704	44113059	3355	+	1	06_GFPPKCDsRedDNMT::1::46	4640	downstream	1	06_GFPPKCDsRedDNMT::1	2.65943	Gene ATP6V0B	GENE	VMA16, ATP6F, HATPL	ATPase, H+ transporting, lysosomal 21kDa, V0 subunit c''	NM_004047	NP_004038
GeneID:8704	B4GALT2	1	44114197	44125933	11736	+	1	06_GFPPKCDsRedDNMT::1::46	147	in gene	1	06_GFPPKCDsRedDNMT::1	2.65943	Gene B4GALT2	GENE	B4Gal-T2, B4Gal-T3, beta4Gal-T2	UDP-Gal:betaGlcNAc beta 1,4- galactosyltransferase, polypeptide 2	NM_003780, NM_030587	NP_003771, NP_085076
GeneID:8438	RAD54L	1	46425437	46456165	30728	+	3	03_azaGFP::1::43, 05_GFPDsRedDNMT::1::44, 02_GFPPKC::1::42	-7437, -7437, -7437	upstream, upstream, upstream	1	05_GFPDsRedDNMT::1	2.36218	Gene RAD54L	GENE	HR54, hHR54, hRAD54, RAD54A	RAD54-like (S. cerevisiae)	NM_003579	NP_003570
GeneID:64756	ATPAF1	1	46812741	46846056	33315	-	1	06_GFPPKCDsRedDNMT::1::47	183	in gene	1	06_GFPPKCDsRedDNMT::1	2.78013	Gene ATPAF1	GENE	FLJ22351, ATP11, ATP11p	ATP synthase mitochondrial F1 complex assembly factor 1	NM_022745	NP_073582
GeneID:374973	LOC374973	1	46849520	46851286	1766	+	1	06_GFPPKCDsRedDNMT::1::47	-3647	upstream	1	06_GFPPKCDsRedDNMT::1	2.78013	Gene LOC374973	GENE		LOC374973	XM_371248	XP_371248
GeneID:9813	KIAA0494	1	46852853	46896756	43903	-	1	06_GFPPKCDsRedDNMT::1::47	50883	downstream	1	06_GFPPKCDsRedDNMT::1	2.78013	Gene KIAA0494	GENE		KIAA0494 gene product	XM_375726	XP_375726
GeneID:6886	TAL1	1	47393984	47407463	13479	-	6	03_azaGFP::1::44, 04_azaGFPPKC::1::39, 05_GFPDsRedDNMT::1::45, 01_GFP::1::42, 06_GFPPKCDsRedDNMT::1::48, 02_GFPPKC::1::43	-1940, -2017, -1958, -2017, -2017, -1940	upstream, upstream, upstream, upstream, upstream, upstream	1	05_GFPDsRedDNMT::1	4.83242	Gene TAL1	GENE	SCL, TCL5	T-cell acute lymphocytic leukemia 1	NM_003189	NP_003180
GeneID:2301	FOXE3	1	47593764	47595744	1980	+	2	04_azaGFPPKC::1::40, 01_GFP::1::43	597, 597	in gene, in gene	1	04_azaGFPPKC::1	2.49197	Gene FOXE3	GENE	ASMD, FKHL12, FREAC8	forkhead box E3	NM_012186	NP_036318
GeneID:343184	LOC343184	1	50503831	50595253	91422	+	4	04_azaGFPPKC::1::41, 05_GFPDsRedDNMT::1::46, 05_GFPDsRedDNMT::1::47, 02_GFPPKC::1::44	94339, 94382, 96049, 94363	downstream, downstream, downstream, downstream	2	05_GFPDsRedDNMT::1	2.96444	Gene LOC343184	GENE		similar to ribosomal protein S2	XM_497672	XP_497672
GeneID:63950	DMRTA2	1	50596357	50599229	2872	-	4	04_azaGFPPKC::1::41, 05_GFPDsRedDNMT::1::46, 05_GFPDsRedDNMT::1::47, 02_GFPPKC::1::44	1059, 1016, -651, 1035	in gene, in gene, upstream, in gene	2	05_GFPDsRedDNMT::1	2.96444	Gene DMRTA2	GENE		DMRT-like family A2	XM_027162	XP_027162
GeneID:401951	LOC401951	1	52317412	52358247	40835	+	5	03_azaGFP::1::45, 04_azaGFPPKC::1::42, 05_GFPDsRedDNMT::1::48, 01_GFP::1::44, 06_GFPPKCDsRedDNMT::1::49	2501, 2484, 2484, 2484, 2502	in gene, in gene, in gene, in gene, in gene	1	06_GFPPKCDsRedDNMT::1	2.92245	Gene LOC401951	GENE		similar to phosducin-like 3; phosducin-like 2; IAP-associated factor VIAF1	XM_497675	XP_497675
GeneID:440590	LOC440590	1	53020204	53072691	52487	+	3	01_GFP::1::46, 06_GFPPKCDsRedDNMT::1::50, 02_GFPPKC::1::46	390, 374, 390	in gene, in gene, in gene	1	06_GFPPKCDsRedDNMT::1	2.34839	Gene LOC440590	GENE		similar to ZYG-11A early embryogenesis protein	XM_496365	XP_496365
GeneID:163742	FLJ40434	1	53616063	53617714	1651	-	1	04_azaGFPPKC::1::43	1284	in gene	1	04_azaGFPPKC::1	2.65369	Gene FLJ40434	GENE		hypothetical protein FLJ40434	XM_497676	XP_497676
GeneID:23648	SSBP3	1	54404174	54583917	179743	-	1	03_azaGFP::1::47	-618	upstream	1	03_azaGFP::1	2.46866	Gene SSBP3	GENE	SSDP1, SSDP3, CSDP, SSDP, FLJ10355	single stranded DNA binding protein 3	NM_018070, NM_145716	NP_060540, NP_663768
GeneID:5563	PRKAA2	1	56823041	56886142	63101	+	5	04_azaGFPPKC::1::44, 05_GFPDsRedDNMT::1::49, 01_GFP::1::47, 06_GFPPKCDsRedDNMT::1::51, 02_GFPPKC::1::47	167, 167, 167, 167, 167	in gene, in gene, in gene, in gene, in gene	1	04_azaGFPPKC::1	2.99612	Gene PRKAA2	GENE	AMPK, PRKAA, AMPK2	protein kinase, AMP-activated, alpha 2 catalytic subunit	NM_006252	NP_006243
GeneID:4070	TACSTD2	1	58752664	58755466	2802	-	3	04_azaGFPPKC::1::45, 05_GFPDsRedDNMT::1::50, 02_GFPPKC::1::48	1306, 1336, 1183	in gene, in gene, in gene	1	04_azaGFPPKC::1	2.75321	Gene TACSTD2	GENE	EGP-1, GA733, M1S1, GA733-1, TROP2	tumor-associated calcium signal transducer 2	NM_002353	NP_002344
GeneID:163782	LOC163782	1	62414842	62497104	82262	-	1	06_GFPPKCDsRedDNMT::1::52	265	in gene	1	06_GFPPKCDsRedDNMT::1	2.27567	Gene LOC163782	GENE		hypothetical protein LOC163782	NM_181712	NP_859063
GeneID:148581	MGC35130	1	64381511	64422048	40537	+	4	03_azaGFP::1::48, 04_azaGFPPKC::1::46, 05_GFPDsRedDNMT::1::51, 01_GFP::1::48	-171, -156, -225, -140	upstream, upstream, upstream, upstream	1	04_azaGFPPKC::1	4.05683	Gene MGC35130	GENE		hypothetical protein MGC35130	NM_152489	NP_689702
GeneID:431707	LHX8	1	75306140	75339242	33102	+	1	05_GFPDsRedDNMT::1::52	2013	in gene	1	05_GFPDsRedDNMT::1	2.34433	Gene LHX8	GENE		LIM homeobox 8	XM_086344, NM_001001933	XP_086344, NP_001001933
GeneID:51100	SH3GLB1	1	86882525	86921292	38767	+	1	01_GFP::1::49	19	in gene	1	01_GFP::1	2.16042	Gene SH3GLB1	GENE	KIAA0491, Bif-1, CGI-61	SH3-domain GRB2-like endophilin B1	NM_016009	NP_057093
GeneID:55144	LRRC5	1	89999534	90113581	114047	+	1	06_GFPPKCDsRedDNMT::1::53	-777	upstream	1	06_GFPPKCDsRedDNMT::1	2.42716	Gene LRRC5	GENE	FLJ10470	leucine rich repeat containing 5	NM_018103	NP_060573
GeneID:343472	BARHL2	1	90889600	90894815	5215	-	2	05_GFPDsRedDNMT::1::53, 01_GFP::1::50	-7275, -7275	upstream, upstream	1	05_GFPDsRedDNMT::1	2.5066	Gene BARHL2	GENE		BarH-like 2 (Drosophila)	NM_020063	NP_064447
GeneID:388648	LOC388648	1	90895164	90896040	876	-	2	05_GFPDsRedDNMT::1::53, 01_GFP::1::50	-6050, -6050	upstream, upstream	1	05_GFPDsRedDNMT::1	2.5066	Gene LOC388648	GENE		hypothetical LOC388648	XM_373852	XP_373852
GeneID:676	BRDT	1	92127153	92192006	64853	+	1	04_azaGFPPKC::1::47	-538	upstream	1	04_azaGFPPKC::1	2.71938	Gene BRDT	GENE	BRD6	bromodomain, testis-specific	NM_001726, NM_207189	NP_001717, NP_997072
GeneID:2672	GFI1	1	92652342	92664454	12112	-	3	04_azaGFPPKC::1::48, 04_azaGFPPKC::1::49, 01_GFP::1::51	5660, 4751, 253	in gene, in gene, in gene	3	04_azaGFPPKC::1	2.78471	Gene GFI1	GENE	ZNF163	growth factor independent 1	NM_005263	NP_005254
GeneID:388650	LOC388650	1	93019938	93139044	119106	-	2	05_GFPDsRedDNMT::1::54, 01_GFP::1::52	-11, 90	upstream, in gene	1	05_GFPDsRedDNMT::1	2.56689	Gene LOC388650	GENE		similar to RIKEN cDNA 2900024C23	XM_371269	XP_371269
GeneID:9411	PARG1	1	94349910	94415210	65300	-	1	06_GFPPKCDsRedDNMT::1::54	326	in gene	1	06_GFPPKCDsRedDNMT::1	2.49536	Gene PARG1	GENE		PTPL1-associated RhoGAP 1	NM_004815	NP_004806
GeneID:64645	HIAT1	1	100215810	100260954	45144	+	3	05_GFPDsRedDNMT::1::55, 06_GFPPKCDsRedDNMT::1::55, 02_GFPPKC::1::49	306, 294, 277	in gene, in gene, in gene	1	06_GFPPKCDsRedDNMT::1	2.84873	Gene HIAT1	GENE	DKFZP564L0864	hippocampus abundant transcript 1	NM_033055	NP_149044
GeneID:113802	FLJ30525	1	108902966	108916190	13224	-	3	03_azaGFP::1::49, 04_azaGFPPKC::1::50, 06_GFPPKCDsRedDNMT::1::56	314, 404, 404	in gene, in gene, in gene	1	04_azaGFPPKC::1	2.93878	Gene FLJ30525	GENE		hypothetical protein FLJ30525	NM_144584	NP_653185
GeneID:29899	GPSM2	1	109139939	109185065	45126	+	1	01_GFP::1::53	-8432	upstream	1	01_GFP::1	2.04741	Gene GPSM2	GENE	LGN, Pins	G-protein signalling modulator 2 (AGS3-like, C. elegans)	NM_013296	NP_037428
GeneID:1952	CELSR2	1	109504683	109530414	25731	+	5	03_azaGFP::1::50, 04_azaGFPPKC::1::51, 05_GFPDsRedDNMT::1::56, 01_GFP::1::54, 02_GFPPKC::1::50	2235, 2163, 2252, 2214, 2235	in gene, in gene, in gene, in gene, in gene	1	04_azaGFPPKC::1	5.30556	Gene CELSR2	GENE	CDHF10, EGFL2, Flamingo1, KIAA0279, MEGF3	cadherin, EGF LAG seven-pass G-type receptor 2 (flamingo homolog, Drosophila)	NM_001408	NP_001399
GeneID:284612	LOC284612	1	109721142	109736796	15654	+	1	06_GFPPKCDsRedDNMT::1::57	399	in gene	1	06_GFPPKCDsRedDNMT::1	2.47704	Gene LOC284612	GENE		hypothetical protein LOC284612	XM_496382	XP_496382
GeneID:2780	GNAT2	1	109857825	109867747	9922	-	1	01_GFP::1::55	-6920	upstream	1	01_GFP::1	2.20174	Gene GNAT2	GENE	GNATC, ACHM4	guanine nucleotide binding protein (G protein), alpha transducing activity polypeptide 2	NM_005272	NP_005263
GeneID:271	AMPD2	1	109874552	109886798	12246	+	1	01_GFP::1::55	115	in gene	1	01_GFP::1	2.20174	Gene AMPD2	GENE		adenosine monophosphate deaminase 2 (isoform L)	NM_004037, NM_139156	NP_004028, NP_631895
GeneID:85369	FAM40A	1	110295835	110329305	33470	+	3	04_azaGFPPKC::1::52, 05_GFPDsRedDNMT::1::57, 06_GFPPKCDsRedDNMT::1::58	27566, 27363, 27574	in gene, in gene, in gene	1	04_azaGFPPKC::1	3.42466	Gene FAM40A	GENE	KIAA1761, FLJ14743	family with sequence similarity 40, member A	NM_033088	NP_149079
GeneID:257	ALX3	1	110314658	110325276	10618	-	3	04_azaGFPPKC::1::52, 05_GFPDsRedDNMT::1::57, 06_GFPPKCDsRedDNMT::1::58	1875, 2078, 1867	in gene, in gene, in gene	1	04_azaGFPPKC::1	3.42466	Gene ALX3	GENE		aristaless-like homeobox 3	NM_006492	NP_006483
GeneID:3749	KCNC4	1	110466019	110488112	22093	+	5	03_azaGFP::1::51, 05_GFPDsRedDNMT::1::58, 01_GFP::1::56, 06_GFPPKCDsRedDNMT::1::59, 02_GFPPKC::1::51	-906, -879, -829, -811, -924	upstream, upstream, upstream, upstream, upstream	1	06_GFPPKCDsRedDNMT::1	2.73956	Gene KCNC4	GENE	HKSHIIIC, KSHIIIC, KV3.4	potassium voltage-gated channel, Shaw-related subfamily, member 4	NM_004978, NM_153763	NP_004969, NP_720198
GeneID:3738	KCNA3	1	110926353	110929697	3344	-	1	04_azaGFPPKC::1::53	826	in gene	1	04_azaGFPPKC::1	2.51098	Gene KCNA3	GENE	PCN3, MGC41884, HGK5, HUKIII, HLK3, HPCN3, KV1.3, MK3	potassium voltage-gated channel, shaker-related subfamily, member 3	NM_002232	NP_002223
GeneID:3752	KCND3	1	112030496	112243819	213323	-	9	03_azaGFP::1::52, 04_azaGFPPKC::1::54, 05_GFPDsRedDNMT::1::59, 05_GFPDsRedDNMT::1::60, 01_GFP::1::57, 01_GFP::1::58, 06_GFPPKCDsRedDNMT::1::60, 02_GFPPKC::1::52, 02_GFPPKC::1::53	6894, 6951, 6918, -899, 6877, -1077, 6807, 6899, -899	in gene, in gene, in gene, upstream, in gene, upstream, in gene, in gene, upstream	2	04_azaGFPPKC::1	5.20945	Gene KCND3	GENE	KCND3S, KCND3L, KSHIVB, KV4.3	potassium voltage-gated channel, Shal-related subfamily, member 3	NM_004980, NM_172198	NP_004971, NP_751948
GeneID:10745	PHTF1	1	113951879	114013398	61519	-	1	02_GFPPKC::1::54	-554	upstream	1	02_GFPPKC::1	1.98871	Gene PHTF1	GENE	PHTF	putative homeodomain transcription factor 1	NM_006608	NP_006599
GeneID:54665	FLJ11220	1	114019295	114067112	47817	-	1	02_GFPPKC::1::54	53160	downstream	1	02_GFPPKC::1	1.98871	Gene FLJ11220	GENE		hypothetical protein FLJ11220	NM_018364	NP_060834
GeneID:55356	SLC22A15	1	116231161	116324068	92907	+	1	02_GFPPKC::1::55	239	in gene	1	02_GFPPKC::1	2.08059	Gene SLC22A15	GENE	DKFZp761G0313, FLIPT1	solute carrier family 22 (organic cation transporter), member 15	NM_018420	NP_060890
GeneID:10905	MAN1A2	1	117622127	117780362	158235	+	1	05_GFPDsRedDNMT::1::61	-362	upstream	1	05_GFPDsRedDNMT::1	2.58311	Gene MAN1A2	GENE	MAN1B	mannosidase, alpha, class 1A, member 2	NM_006699	NP_006690
GeneID:2702	GJA5	1	144453709	144470258	16549	-	2	04_azaGFPPKC::1::55, 05_GFPDsRedDNMT::1::62	14540, 14746	in gene, in gene	1	05_GFPDsRedDNMT::1	2.80254	Gene GJA5	GENE	CX40, MGC11185	gap junction protein, alpha 5, 40kDa (connexin 40)	NM_005266, NM_181703	NP_005257, NP_859054
GeneID:440683	LOC440683	1	145650073	145682398	32325	+	6	03_azaGFP::1::53, 04_azaGFPPKC::1::56, 05_GFPDsRedDNMT::1::63, 01_GFP::1::59, 06_GFPPKCDsRedDNMT::1::61, 02_GFPPKC::1::56	32413, 32431, 32413, 32471, 32432, 32413	downstream, downstream, downstream, downstream, downstream, downstream	1	04_azaGFPPKC::1	5.80688	Gene LOC440683	GENE		similar to myeloid/lymphoid or mixed-lineage leukemia 3; ALR-like protein; myeloid/lymphoid or mixed-lineage leukemia3	XM_496404	XP_496404
GeneID:440684	LOC440684	1	145682653	145733736	51083	+	6	03_azaGFP::1::53, 04_azaGFPPKC::1::56, 05_GFPDsRedDNMT::1::63, 01_GFP::1::59, 06_GFPPKCDsRedDNMT::1::61, 02_GFPPKC::1::56	-167, -149, -167, -109, -148, -167	upstream, upstream, upstream, upstream, upstream, upstream	1	04_azaGFPPKC::1	5.80688	Gene LOC440684	GENE		similar to D(1B) dopamine receptor (D(5) dopamine receptor) (D1beta dopamine receptor)	XM_496405	XP_496405
GeneID:440689	LOC440689	1	146588231	146596966	8735	-	3	03_azaGFP::1::54, 04_azaGFPPKC::1::57, 05_GFPDsRedDNMT::1::64	-413, -301, -378	upstream, upstream, upstream	1	04_azaGFPPKC::1	3.51448	Gene LOC440689	GENE		similar to Hist1h2bc protein	XM_496411	XP_496411
GeneID:441906	LOC441906	1	146597899	146601086	3187	-	3	03_azaGFP::1::54, 04_azaGFPPKC::1::57, 05_GFPDsRedDNMT::1::64	3707, 3819, 3742	downstream, downstream, downstream	1	04_azaGFPPKC::1	3.51448	Gene LOC441906	GENE		similar to CG31613-PA	XM_497711	XP_497711
GeneID:6097	RORC	1	148592826	148617382	24556	-	5	03_azaGFP::1::55, 04_azaGFPPKC::1::58, 05_GFPDsRedDNMT::1::65, 01_GFP::1::60, 02_GFPPKC::1::57	-7073, -6923, -6910, -6773, -6773	upstream, upstream, upstream, upstream, upstream	1	04_azaGFPPKC::1	2.94354	Gene RORC	GENE	NR1F3, TOR, RORG, RZRG	RAR-related orphan receptor C	NM_005060, NM_001001523	NP_005051, NP_001001523
GeneID:284486	FLJ37964	1	148631293	148639246	7953	-	5	03_azaGFP::1::55, 04_azaGFPPKC::1::58, 05_GFPDsRedDNMT::1::65, 01_GFP::1::60, 02_GFPPKC::1::57	14791, 14941, 14954, 15091, 15091	downstream, downstream, downstream, downstream, downstream	1	04_azaGFPPKC::1	2.94354	Gene FLJ37964	GENE		hypothetical protein FLJ37964	NM_182578	NP_872384
GeneID:3608	ILF2	1	150447588	150456552	8964	-	5	04_azaGFPPKC::1::59, 05_GFPDsRedDNMT::1::66, 01_GFP::1::61, 06_GFPPKCDsRedDNMT::1::62, 02_GFPPKC::1::58	-8735, -8786, -8848, -8810, -8848	upstream, upstream, upstream, upstream, upstream	1	04_azaGFPPKC::1	3.23371	Gene ILF2	GENE	MGC8391, NF45	interleukin enhancer binding factor 2, 45kDa	NM_004515	NP_004506
GeneID:4881	NPR1	1	150464186	150479537	15351	+	5	04_azaGFPPKC::1::59, 05_GFPDsRedDNMT::1::66, 01_GFP::1::61, 06_GFPPKCDsRedDNMT::1::62, 02_GFPPKC::1::58	1101, 1152, 1214, 1176, 1214	in gene, in gene, in gene, in gene, in gene	1	04_azaGFPPKC::1	3.23371	Gene NPR1	GENE	ANPRA, ANPa, GUC2A, NPRA	natriuretic peptide receptor A/guanylate cyclase A (atrionatriuretic peptide receptor A)	NM_000906	NP_000897
GeneID:126669	LOC126669	1	151265034	151287575	22541	-	4	03_azaGFP::1::56, 05_GFPDsRedDNMT::1::67, 01_GFP::1::62, 06_GFPPKCDsRedDNMT::1::63	-164, -938, -282, -345	upstream, upstream, upstream, upstream	1	06_GFPPKCDsRedDNMT::1	2.86381	Gene LOC126669	GENE		hypothetical protein LOC126669	XM_375809	XP_375809
GeneID:80128	TRIM46	1	151959433	151970518	11085	+	4	03_azaGFP::1::57, 04_azaGFPPKC::1::60, 05_GFPDsRedDNMT::1::68, 02_GFPPKC::1::59	14568, 14320, 14531, 14372	downstream, downstream, downstream, downstream	1	05_GFPDsRedDNMT::1	3.19555	Gene TRIM46	GENE	FLJ23229	tripartite motif-containing 46	NM_025058	NP_079334
GeneID:4582	MUC1	1	151971629	151975756	4127	-	4	03_azaGFP::1::57, 04_azaGFPPKC::1::60, 05_GFPDsRedDNMT::1::68, 02_GFPPKC::1::59	1755, 2003, 1792, 1951	in gene, in gene, in gene, in gene	1	05_GFPDsRedDNMT::1	3.19555	Gene MUC1	GENE	PUM, PEM, EMA, CD227	mucin 1, transmembrane	NM_002456, NM_182741	NP_002447, NP_877418
GeneID:7059	THBS3	1	151978454	151990763	12309	-	4	03_azaGFP::1::57, 04_azaGFPPKC::1::60, 05_GFPDsRedDNMT::1::68, 02_GFPPKC::1::59	16762, 17010, 16799, 16958	downstream, downstream, downstream, downstream	1	05_GFPDsRedDNMT::1	3.19555	Gene THBS3	GENE	TSP3	thrombospondin 3	NM_007112	NP_009043
GeneID:10712	C1orf2	1	152030070	152038347	8277	-	1	01_GFP::1::63	76	in gene	1	01_GFP::1	1.99235	Gene C1orf2	GENE	COTE1, cote 1	chromosome 1 open reading frame 2	NM_006589, NM_198264	NP_006580, NP_937995
GeneID:10067	SCAMP3	1	152038844	152045268	6424	-	3	04_azaGFPPKC::1::61, 05_GFPDsRedDNMT::1::69, 01_GFP::1::63	-8328, -8140, 6997	upstream, upstream, downstream	2	04_azaGFPPKC::1	3.32414	Gene SCAMP3	GENE	C1ORF3	secretory carrier membrane protein 3	NM_005698, NM_052837	NP_005689, NP_443069
GeneID:1196	CLK2	1	152045733	152056354	10621	-	3	04_azaGFPPKC::1::61, 05_GFPDsRedDNMT::1::69, 01_GFP::1::63	2758, 2946, 18083	in gene, in gene, downstream	2	04_azaGFPPKC::1	3.32414	Gene CLK2	GENE	MGC61500, hCLK2	CDC-like kinase 2	NM_001291, NM_003993	NP_001282, NP_003984
GeneID:57657	HCN3	1	152060447	152072711	12264	+	2	04_azaGFPPKC::1::61, 05_GFPDsRedDNMT::1::69	-6851, -7039	upstream, upstream	1	04_azaGFPPKC::1	3.32414	Gene HCN3	GENE	KIAA1535	hyperpolarization activated cyclic nucleotide-gated potassium channel 3	NM_020897	NP_065948
GeneID:11243	PMF1	1	152995889	153022900	27011	+	4	03_azaGFP::1::58, 05_GFPDsRedDNMT::1::70, 01_GFP::1::64, 02_GFPPKC::1::60	32656, 32639, 32673, 32656	downstream, downstream, downstream, downstream	1	05_GFPDsRedDNMT::1	2.92	Gene PMF1	GENE		polyamine-modulated factor 1	NM_007221	NP_009152
GeneID:632	BGLAP	1	153025078	153026185	1107	+	4	03_azaGFP::1::58, 05_GFPDsRedDNMT::1::70, 01_GFP::1::64, 02_GFPPKC::1::60	3467, 3450, 3484, 3467	downstream, downstream, downstream, downstream	1	05_GFPDsRedDNMT::1	2.92	Gene BGLAP	GENE	BGP	bone gamma-carboxyglutamate (gla) protein (osteocalcin)	NM_000711, NM_199173	NP_000702, NP_954642
GeneID:79957	PAQR6	1	153026280	153030916	4636	-	4	03_azaGFP::1::58, 05_GFPDsRedDNMT::1::70, 01_GFP::1::64, 02_GFPPKC::1::60	2371, 2388, 2354, 2371	in gene, in gene, in gene, in gene	1	05_GFPDsRedDNMT::1	2.92	Gene PAQR6	GENE	FLJ22672	progestin and adipoQ receptor family member VI	NM_024897, NM_198406	NP_079173, NP_940798
GeneID:23381	EST1B	1	153032088	153065693	33605	-	4	03_azaGFP::1::58, 05_GFPDsRedDNMT::1::70, 01_GFP::1::64, 02_GFPPKC::1::60	37148, 37165, 37131, 37148	downstream, downstream, downstream, downstream	1	05_GFPDsRedDNMT::1	2.92	Gene EST1B	GENE	KIAA1089, SMG-5	Est1p-like protein B	NM_015327	NP_056142
GeneID:2212	FCGR2A	1	158288316	158302322	14006	+	6	03_azaGFP::1::59, 04_azaGFPPKC::1::62, 05_GFPDsRedDNMT::1::71, 01_GFP::1::65, 06_GFPPKCDsRedDNMT::1::64, 02_GFPPKC::1::61	19548, 19568, 19530, 19497, 19440, 19551	downstream, downstream, downstream, downstream, downstream, downstream	1	04_azaGFPPKC::1	3.85115	Gene FCGR2A	GENE	IGFR2, CDw32, FcGR, CD32, FCG2, FCGR2, FCGR2A1, MGC23887, MGC30032	Fc fragment of IgG, low affinity IIa, receptor for (CD32)	NM_021642	NP_067674
GeneID:3310	HSPA6	1	158307091	158309742	2651	+	6	03_azaGFP::1::59, 04_azaGFPPKC::1::62, 05_GFPDsRedDNMT::1::71, 01_GFP::1::65, 06_GFPPKCDsRedDNMT::1::64, 02_GFPPKC::1::61	773, 793, 755, 722, 665, 776	in gene, in gene, in gene, in gene, in gene, in gene	1	04_azaGFPPKC::1	3.85115	Gene HSPA6	GENE		heat shock 70kDa protein 6 (HSP70B')	NM_002155	NP_002146
GeneID:4009	LMX1A	1	161904583	162056675	152092	-	1	04_azaGFPPKC::1::63	269	in gene	1	04_azaGFPPKC::1	2.7428	Gene LMX1A	GENE	LMX1, LMX-1, LMX1.1	LIM homeobox transcription factor 1, alpha	NM_177398, NM_177399	NP_796372, NP_796373
GeneID:149297	LOC149297	1	162771136	162867143	96007	-	1	01_GFP::1::66	-62	upstream	1	01_GFP::1	2.11461	Gene LOC149297	GENE		similar to RIKEN cDNA C030014K22 gene	XM_097622	XP_097622
GeneID:481	ATP1B1	1	165807640	165833615	25975	+	3	03_azaGFP::1::60, 01_GFP::1::67, 06_GFPPKCDsRedDNMT::1::65	-150, -132, -332	upstream, upstream, upstream	1	06_GFPPKCDsRedDNMT::1	2.71597	Gene ATP1B1	GENE	MGC1798, ATP1B	ATPase, Na+/K+ transporting, beta 1 polypeptide	NM_001677, NM_001001787	NP_001668, NP_001001787
GeneID:55103	RALGPS2	1	175425957	175617502	191545	+	1	03_azaGFP::1::61	119	in gene	1	03_azaGFP::1	2.37003	Gene RALGPS2	GENE	FLJ10244, FLJ25604, KIAA0351	Ral GEF with PH domain and SH3 binding motif 2	NM_018037, NM_152663	NP_060507, NP_689876
GeneID:57710	KIAA1614	1	177613218	177646896	33678	+	1	06_GFPPKCDsRedDNMT::1::66	205	in gene	1	06_GFPPKCDsRedDNMT::1	2.44268	Gene KIAA1614	GENE		KIAA1614 protein	XM_046531	XP_046531
GeneID:23271	KIAA1078	1	197440343	197561489	121146	+	3	03_azaGFP::1::62, 01_GFP::1::68, 02_GFPPKC::1::62	-167, -226, -216	upstream, upstream, upstream	1	01_GFP::1	2.2486	Gene KIAA1078	GENE		KIAA1078 protein	NM_203459	NP_982284
GeneID:89796	NAV1	1	198349107	198526112	177005	+	4	04_azaGFPPKC::1::64, 05_GFPDsRedDNMT::1::72, 01_GFP::1::69, 02_GFPPKC::1::63	1988, 2082, 2120, 2163	in gene, in gene, in gene, in gene	1	04_azaGFPPKC::1	2.91624	Gene NAV1	GENE	FLJ12560, FLJ14203, MGC14961, POMFIL3, KIAA1151, steerin-1	neuron navigator 1	NM_020443	NP_065176
GeneID:127829	ARL10B	1	198833634	198845523	11889	-	1	06_GFPPKCDsRedDNMT::1::67	158	in gene	1	06_GFPPKCDsRedDNMT::1	2.50323	Gene ARL10B	GENE	GIE2, FLJ45195	ADP-ribosylation factor-like 10B	NM_138795	NP_620150
GeneID:5778	PTPN7	1	198847800	198861408	13608	-	1	06_GFPPKCDsRedDNMT::1::67	16043	downstream	1	06_GFPPKCDsRedDNMT::1	2.50323	Gene PTPN7	GENE	PTPNI, BPTP-4, LPTP, HEPTP, LC-PTP	protein tyrosine phosphatase, non-receptor type 7	NM_002832, NM_080588, NM_080589	NP_002823, NP_542155, NP_542156
GeneID:84919	PPP1R15B	1	201104178	201112576	8398	-	1	02_GFPPKC::1::64	147	in gene	1	02_GFPPKC::1	2.03032	Gene PPP1R15B	GENE	FLJ14744	protein phosphatase 1, regulatory (inhibitor) subunit 15B	NM_032833	NP_116222
GeneID:2005	ELK4	1	202316894	202333657	16763	-	2	05_GFPDsRedDNMT::1::73, 06_GFPPKCDsRedDNMT::1::68	1337, 1128	in gene, in gene	1	05_GFPDsRedDNMT::1	2.615	Gene ELK4	GENE	SAP1	ELK4, ETS-domain protein (SRF accessory protein 1)	NM_001973, NM_021795	NP_001964, NP_068567
GeneID:85414	Prostein	1	202358641	202381230	22589	-	1	06_GFPPKCDsRedDNMT::1::69	66	in gene	1	06_GFPPKCDsRedDNMT::1	2.34028	Gene Prostein	GENE	PRST	prostein protein	NM_033102	NP_149093
GeneID:391158	LOC391158	1	205793938	205795159	1221	+	1	05_GFPDsRedDNMT::1::74	-431	upstream	1	05_GFPDsRedDNMT::1	2.3683	Gene LOC391158	GENE		similar to Transcription factor Dp-1 (E2F dimerization partner 1) (DRTF1-polypeptide-1) (DRTF1)
GeneID:56256	SERTAD4	1	206794590	206804855	10265	+	1	06_GFPPKCDsRedDNMT::1::71	189	in gene	1	06_GFPPKCDsRedDNMT::1	2.3736	Gene SERTAD4	GENE	DJ667H12.2	SERTA domain containing 4	NM_019605	NP_062551
GeneID:5525	PPP2R5A	1	208847274	208923600	76326	+	1	06_GFPPKCDsRedDNMT::1::72	213	in gene	1	06_GFPPKCDsRedDNMT::1	2.37326	Gene PPP2R5A	GENE		protein phosphatase 2, regulatory subunit B (B56), alpha isoform	NM_006243	NP_006234
GeneID:28982	FLVCR	1	209419992	209457151	37159	+	1	06_GFPPKCDsRedDNMT::1::73	-48	upstream	1	06_GFPPKCDsRedDNMT::1	2.49853	Gene FLVCR	GENE		feline leukemia virus subgroup C cellular receptor	NM_014053	NP_054772
GeneID:388746	LOC388746	1	220669598	220677484	7886	-	1	06_GFPPKCDsRedDNMT::1::74	-512	upstream	1	06_GFPPKCDsRedDNMT::1	2.28455	Gene LOC388746	GENE		hypothetical LOC388746	XM_373890	XP_373890
GeneID:8560	DEGS	1	220677663	220687878	10215	+	1	06_GFPPKCDsRedDNMT::1::74	333	in gene	1	06_GFPPKCDsRedDNMT::1	2.28455	Gene DEGS	GENE	MLD, MGC5079, DES1, Des-1	degenerative spermatocyte homolog, lipid desaturase (Drosophila)	NM_003676, NM_144780	NP_003667, NP_659004
GeneID:286754	LEFTY3	1	222297593	222297889	296	+	1	04_azaGFPPKC::1::65	6138	downstream	1	04_azaGFPPKC::1	2.47878	Gene LEFTY3	PSEUDO		LEFTY family pseudogene	NG_002438	na
GeneID:7483	WNT9A	1	224415432	224442334	26902	-	3	03_azaGFP::1::64, 05_GFPDsRedDNMT::1::76, 01_GFP::1::71	-197, -108, 65	upstream, upstream, in gene	1	05_GFPDsRedDNMT::1	3.07534	Gene WNT9A	GENE	WNT14	wingless-type MMTV integration site family, member 9A	NM_003395	NP_003386
GeneID:440726	LOC440726	1	224461363	224468803	7440	+	6	03_azaGFP::1::65, 04_azaGFPPKC::1::66, 05_GFPDsRedDNMT::1::77, 01_GFP::1::72, 01_GFP::1::73, 02_GFPPKC::1::65	6767, 6554, 5285, 4866, 6767, 6424	in gene, in gene, in gene, in gene, in gene, in gene	1	05_GFPDsRedDNMT::1	3.65053	Gene LOC440726	GENE		hypothetical gene supported by AK097404; NM_198284	XM_498835	XP_498835
GeneID:401984	LOC401984	1	224470438	224500829	30391	-	6	03_azaGFP::1::65, 04_azaGFPPKC::1::66, 05_GFPDsRedDNMT::1::77, 01_GFP::1::72, 01_GFP::1::73, 02_GFPPKC::1::65	32699, 32912, 34181, 34600, 32699, 33042	downstream, downstream, downstream, downstream, downstream, downstream	1	05_GFPDsRedDNMT::1	3.65053	Gene LOC401984	GENE		similar to capicua homolog
GeneID:375	ARF1	1	224591514	224593645	2131	+	1	06_GFPPKCDsRedDNMT::1::75	5988	downstream	1	06_GFPPKCDsRedDNMT::1	2.89033	Gene ARF1	GENE		ADP-ribosylation factor 1	NM_001658	NP_001649
GeneID:79169	C1orf35	1	224595164	224597757	2593	-	1	06_GFPPKCDsRedDNMT::1::75	255	in gene	1	06_GFPPKCDsRedDNMT::1	2.89033	Gene C1orf35	GENE	MGC4174, MMTAG2	chromosome 1 open reading frame 35	NM_024319	NP_077295
GeneID:128308	MRPL55	1	224601116	224603739	2623	-	1	06_GFPPKCDsRedDNMT::1::75	6237	downstream	1	06_GFPPKCDsRedDNMT::1	2.89033	Gene MRPL55	GENE	AAVG5835, PRO19675	mitochondrial ribosomal protein L55	NM_181441, NM_181454, NM_181455, NM_181456, NM_181462, NM_181463, NM_181464, NM_181465	NP_852106, NP_852119, NP_852120, NP_852121, NP_852127, NP_852128, NP_852129, NP_852130
GeneID:391174	LOC391174	1	224603334	224629428	26094	-	1	06_GFPPKCDsRedDNMT::1::75	31926	downstream	1	06_GFPPKCDsRedDNMT::1	2.89033	Gene LOC391174	GENE		similar to hypothetical protein FLJ22875	XM_497735	XP_497735
GeneID:2987	GUK1	1	224634752	224643382	8630	+	1	06_GFPPKCDsRedDNMT::1::76	17903	downstream	1	06_GFPPKCDsRedDNMT::1	2.58161	Gene GUK1	GENE	GMK	guanylate kinase 1	NM_000858	NP_000849
GeneID:57165	GJA12	1	224644288	224654262	9974	+	1	06_GFPPKCDsRedDNMT::1::76	8367	in gene	1	06_GFPPKCDsRedDNMT::1	2.58161	Gene GJA12	GENE	CX46.6, Cx47, PMLDAR	gap junction protein, alpha 12, 47kDa	NM_020435	NP_065168
GeneID:200205	LOC200205	1	224659872	224670817	10945	+	1	06_GFPPKCDsRedDNMT::1::76	-7217	upstream	1	06_GFPPKCDsRedDNMT::1	2.58161	Gene LOC200205	GENE		hypothetical protein LOC200205	XM_114152	XP_114152
GeneID:84033	OBSCN	1	224702566	224855686	153120	+	2	04_azaGFPPKC::1::67, 02_GFPPKC::1::66	4039, 4039	in gene, in gene	1	04_azaGFPPKC::1	2.4822	Gene OBSCN	GENE	KIAA1556, UNC89	obscurin, cytoskeletal calmodulin and titin-interacting RhoGEF	NM_052843	NP_443075
GeneID:81559	TRIM11	1	224888114	224901252	13138	-	4	03_azaGFP::1::66, 04_azaGFPPKC::1::68, 05_GFPDsRedDNMT::1::78, 06_GFPPKCDsRedDNMT::1::77	-9169, -9092, -9215, 338	upstream, upstream, upstream, in gene	2	04_azaGFPPKC::1	3.94479	Gene TRIM11	GENE	RNF92, BIA1	tripartite motif-containing 11	NM_145214	NP_660215
GeneID:51127	TRIM17	1	224902475	224911041	8566	-	4	03_azaGFP::1::66, 04_azaGFPPKC::1::68, 05_GFPDsRedDNMT::1::78, 06_GFPPKCDsRedDNMT::1::77	620, 697, 574, 10127	in gene, in gene, in gene, downstream	2	04_azaGFPPKC::1	3.94479	Gene TRIM17	GENE	RNF16, RBCC, terf	tripartite motif-containing 17	NM_016102	NP_057186
GeneID:8290	HIST3H3	1	224919281	224919761	480	-	3	03_azaGFP::1::66, 04_azaGFPPKC::1::68, 05_GFPDsRedDNMT::1::78	9340, 9417, 9294	downstream, downstream, downstream	1	04_azaGFPPKC::1	3.94479	Gene HIST3H3	GENE	H3t, H3/g, H3FT	histone 3, H3	NM_003493	NP_003484
GeneID:391175	LOC391175	1	224940625	224944056	3431	-	1	01_GFP::1::74	-9060	upstream	1	01_GFP::1	2.09677	Gene LOC391175	GENE		similar to 60S ribosomal protein L23a	XM_497736	XP_497736
GeneID:92815	HIST3H2A	1	224951800	224952295	495	-	1	01_GFP::1::74	-821	upstream	1	01_GFP::1	2.09677	Gene HIST3H2A	GENE	MGC3165	histone 3, H2a	NM_033445	NP_254280
GeneID:128312	HIST3H2BB	1	224952543	224952994	451	+	1	01_GFP::1::74	573	downstream	1	01_GFP::1	2.09677	Gene HIST3H2BB	GENE		histone 3, H2bb	NM_175055	NP_778225
GeneID:337872	HIST3H2BA	1	224958652	224959030	378	-	1	01_GFP::1::74	5914	downstream	1	01_GFP::1	2.09677	Gene HIST3H2BA	PSEUDO		histone 3, H2ba	NG_002618	na
GeneID:440727	LOC440727	1	225093409	225137601	44192	+	26	03_azaGFP::1::67, 03_azaGFP::1::68, 03_azaGFP::1::69, 03_azaGFP::1::70, 03_azaGFP::1::71, 04_azaGFPPKC::1::69, 04_azaGFPPKC::1::70, 04_azaGFPPKC::1::71, 04_azaGFPPKC::1::72, 05_GFPDsRedDNMT::1::79, 05_GFPDsRedDNMT::1::80, 05_GFPDsRedDNMT::1::81, 05_GFPDsRedDNMT::1::82, 01_GFP::1::75, 01_GFP::1::76, 01_GFP::1::77, 01_GFP::1::78, 01_GFP::1::79, 06_GFPPKCDsRedDNMT::1::78, 06_GFPPKCDsRedDNMT::1::79, …	-10134, -8910, -7799, -6078, -4425, -10134, -8314, -6078, -4425, -10151, -8314, -6078, -4425, -10151, -8767, -7712, -6078, -4425, -8910, -7658, -6669, -4442, -10151, -8314, -6078, -4425	upstream, upstream, upstream, upstream, upstream, upstream, upstream, upstream, upstream, upstream, upstream, upstream, upstream, upstream, upstream, upstream, upstream, upstream, upstream, upstream, upstream, upstream, upstream, upstream, upstream, upstream	4	05_GFPDsRedDNMT::1	5.67832	Gene LOC440727	GENE		similar to Ferritin heavy chain (Ferritin H subunit)	XM_496439	XP_496439
GeneID:84886	FLJ14525	1	227279601	227311012	31411	-	3	03_azaGFP::1::72, 04_azaGFPPKC::1::73, 06_GFPPKCDsRedDNMT::1::82	-124, -143, -213	upstream, upstream, upstream	1	06_GFPPKCDsRedDNMT::1	2.90082	Gene FLJ14525	GENE	MGC10710	hypothetical protein FLJ14525	NM_031428, NM_032800	NP_113616, NP_116189
GeneID:440729	LOC440729	1	227310992	227317273	6281	+	3	03_azaGFP::1::72, 04_azaGFPPKC::1::73, 06_GFPPKCDsRedDNMT::1::82	144, 163, 233	in gene, in gene, in gene	1	06_GFPPKCDsRedDNMT::1	2.90082	Gene LOC440729	GENE		LOC440729	XM_498837	XP_498837
GeneID:148789	MGC39558	1	231939288	231993822	54534	-	1	06_GFPPKCDsRedDNMT::1::83	-617	upstream	1	06_GFPPKCDsRedDNMT::1	2.45388	Gene MGC39558	GENE	B3GalNAc-T2	beta 1,3-N-acetylgalactosaminyltransferase-II	NM_152490	NP_689703
GeneID:128178	EDARADD	1	232883721	232974049	90328	+	5	03_azaGFP::1::73, 04_azaGFPPKC::1::74, 05_GFPDsRedDNMT::1::83, 06_GFPPKCDsRedDNMT::1::84, 02_GFPPKC::1::71	83245, 83245, 83245, 83245, 83245	in gene, in gene, in gene, in gene, in gene	1	04_azaGFPPKC::1	3.36458	Gene EDARADD	GENE		EDAR-associated death domain	NM_080738, NM_145861	NP_542776, NP_665860
GeneID:2025	ENO1P	1	232972423	232974247	1824	+	5	03_azaGFP::1::73, 04_azaGFPPKC::1::74, 05_GFPDsRedDNMT::1::83, 06_GFPPKCDsRedDNMT::1::84, 02_GFPPKC::1::71	-5457, -5457, -5457, -5457, -5457	upstream, upstream, upstream, upstream, upstream	1	04_azaGFPPKC::1	3.36458	Gene ENO1P	PSEUDO		enolase 1, (alpha) pseudogene	NG_001115	na
GeneID:3964	LGALS8	1	233007606	233039037	31431	+	2	03_azaGFP::1::74, 05_GFPDsRedDNMT::1::84	5434, 5415	in gene, in gene	1	05_GFPDsRedDNMT::1	2.705	Gene LGALS8	GENE	PCTA-1, Po66-CBP, Gal-8	lectin, galactoside-binding, soluble, 8 (galectin 8)	NM_006499, NM_201543, NM_201544, NM_201545	NP_006490, NP_963837, NP_963838, NP_963839
GeneID:6262	RYR2	1	233531743	234322694	790951	+	2	06_GFPPKCDsRedDNMT::1::85, 02_GFPPKC::1::72	110, 92	in gene, in gene	1	06_GFPPKCDsRedDNMT::1	2.20258	Gene RYR2	GENE	VTSIP	ryanodine receptor 2 (cardiac)	NM_001035	NP_001026
GeneID:6000	RGS7	1	237264912	237846519	581607	-	3	03_azaGFP::1::75, 06_GFPPKCDsRedDNMT::1::86, 02_GFPPKC::1::73	8, -51, 8	in gene, upstream, in gene	1	06_GFPPKCDsRedDNMT::1	2.31299	Gene RGS7	GENE		regulator of G-protein signalling 7	NM_002924	NP_002915
GeneID:440739	LOC440739	1	239537075	239542789	5714	-	7	03_azaGFP::1::76, 04_azaGFPPKC::1::75, 04_azaGFPPKC::1::76, 05_GFPDsRedDNMT::1::85, 01_GFP::1::80, 06_GFPPKCDsRedDNMT::1::87, 02_GFPPKC::1::74	-799, -804, -1983, -1378, -738, -664, -1307	upstream, upstream, upstream, upstream, upstream, upstream, upstream	1	05_GFPDsRedDNMT::1	4.62861	Gene LOC440739	GENE		similar to bA476I15.3 (novel protein similar to septin)	XM_496448	XP_496448
GeneID:440740	LOC440740	1	239542926	239546379	3453	-	7	03_azaGFP::1::76, 04_azaGFPPKC::1::75, 04_azaGFPPKC::1::76, 05_GFPDsRedDNMT::1::85, 01_GFP::1::80, 06_GFPPKCDsRedDNMT::1::87, 02_GFPPKC::1::74	2791, 2786, 1607, 2212, 2852, 2926, 2283	in gene, in gene, in gene, in gene, in gene, in gene, in gene	1	05_GFPDsRedDNMT::1	4.62861	Gene LOC440740	GENE		similar to hypothetical protein LOC349114	XM_496449	XP_496449
GeneID:440741	LOC440741	1	239546427	239556551	10124	-	7	03_azaGFP::1::76, 04_azaGFPPKC::1::75, 04_azaGFPPKC::1::76, 05_GFPDsRedDNMT::1::85, 01_GFP::1::80, 06_GFPPKCDsRedDNMT::1::87, 02_GFPPKC::1::74	12963, 12958, 11779, 12384, 13024, 13098, 12455	downstream, downstream, downstream, downstream, downstream, downstream, downstream	1	05_GFPDsRedDNMT::1	4.62861	Gene LOC440741	GENE		similar to hypothetical protein LOC284701	XM_379275	XP_379275
GeneID:64754	SMYD3	1	242238685	242844440	605755	-	6	03_azaGFP::1::77, 04_azaGFPPKC::1::77, 05_GFPDsRedDNMT::1::86, 01_GFP::1::81, 06_GFPPKCDsRedDNMT::1::88, 02_GFPPKC::1::75	379369, 379369, 379369, 379441, 379410, 379369	in gene, in gene, in gene, in gene, in gene, in gene	1	05_GFPDsRedDNMT::1	20.174	Gene SMYD3	GENE	FLJ21080, ZNFN3A1, ZMYND1	SET and MYND domain containing 3	NM_022743	NP_073580
GeneID:79862	FLJ12606	1	243589334	243591461	2127	-	5	03_azaGFP::1::78, 05_GFPDsRedDNMT::1::87, 01_GFP::1::82, 06_GFPPKCDsRedDNMT::1::89, 02_GFPPKC::1::76	-9282, -9282, -9495, -9427, -9366	upstream, upstream, upstream, upstream, upstream	1	01_GFP::1	2.49707	Gene FLJ12606	GENE		hypothetical protein FLJ12606	NM_024804	NP_079080
GeneID:400812	LOC400812	1	243593854	243598904	5050	+	11	03_azaGFP::1::78, 03_azaGFP::1::79, 04_azaGFPPKC::1::78, 05_GFPDsRedDNMT::1::87, 05_GFPDsRedDNMT::1::88, 01_GFP::1::82, 01_GFP::1::83, 06_GFPPKCDsRedDNMT::1::89, 06_GFPPKCDsRedDNMT::1::90, 02_GFPPKC::1::76, 02_GFPPKC::1::77	6889, 12864, 12864, 6889, 12879, 7102, 12884, 7034, 12798, 6973, 12884	downstream, downstream, downstream, downstream, downstream, downstream, downstream, downstream, downstream, downstream, downstream	2	04_azaGFPPKC::1	32.3599	Gene LOC400812	GENE		hypothetical LOC400812	XM_378946	XP_378946
GeneID:388759	FLJ45717	1	243599503	243601760	2257	-	11	03_azaGFP::1::78, 03_azaGFP::1::79, 04_azaGFPPKC::1::78, 05_GFPDsRedDNMT::1::87, 05_GFPDsRedDNMT::1::88, 01_GFP::1::82, 01_GFP::1::83, 06_GFPPKCDsRedDNMT::1::89, 06_GFPPKCDsRedDNMT::1::90, 02_GFPPKC::1::76, 02_GFPPKC::1::77	1017, -4958, -4958, 1017, -4973, 804, -4978, 872, -4892, 933, -4978	in gene, upstream, upstream, in gene, upstream, in gene, upstream, in gene, upstream, in gene, upstream	2	04_azaGFPPKC::1	32.3599	Gene FLJ45717	GENE		FLJ45717 protein	NM_207401	NP_997284
GeneID:22982	KIAA0934	10	311432	725606	414174	-	5	03_azaGFP::1::80, 04_azaGFPPKC::1::79, 05_GFPDsRedDNMT::1::89, 06_GFPPKCDsRedDNMT::1::91, 02_GFPPKC::1::78	38101, 38151, 38205, 38133, 38224	in gene, in gene, in gene, in gene, in gene	1	04_azaGFPPKC::1	3.40083	Gene KIAA0934	GENE		KIAA0934	NM_014974	NP_055789
GeneID:3422	IDI1	10	1075967	1085061	9094	-	3	03_azaGFP::1::81, 05_GFPDsRedDNMT::1::90, 01_GFP::1::84	-7926, -7838, -7799	upstream, upstream, upstream	1	05_GFPDsRedDNMT::1	2.48655	Gene IDI1	GENE		isopentenyl-diphosphate delta isomerase	NM_004508	NP_004499
GeneID:22884	WDR37	10	1092798	1168110	75312	+	3	03_azaGFP::1::81, 05_GFPDsRedDNMT::1::90, 01_GFP::1::84	189, 101, 62	in gene, in gene, in gene	1	05_GFPDsRedDNMT::1	2.48655	Gene WDR37	GENE	KIAA0982	WD repeat domain 37	NM_014023	NP_054742
GeneID:105	ADARB2	10	1218073	1769670	551597	-	14	03_azaGFP::1::82, 03_azaGFP::1::83, 04_azaGFPPKC::1::80, 04_azaGFPPKC::1::81, 04_azaGFPPKC::1::82, 05_GFPDsRedDNMT::1::91, 05_GFPDsRedDNMT::1::92, 01_GFP::1::85, 01_GFP::1::86, 01_GFP::1::87, 06_GFPPKCDsRedDNMT::1::92, 06_GFPPKCDsRedDNMT::1::93, 02_GFPPKC::1::79, 02_GFPPKC::1::80	396557, 36851, 543949, 396628, 36796, 396576, 36887, 543950, 396557, 36869, 396662, 36887, 396566, 36851	in gene, in gene, in gene, in gene, in gene, in gene, in gene, in gene, in gene, in gene, in gene, in gene, in gene, in gene	3	05_GFPDsRedDNMT::1	6.07461	Gene ADARB2	GENE	RED2, hRED2, ADAR3	adenosine deaminase, RNA-specific, B2 (RED2 homolog rat)	NM_018702	NP_061172
GeneID:441546	LOC441546	10	3077411	3099405	21994	+	5	03_azaGFP::1::84, 05_GFPDsRedDNMT::1::93, 01_GFP::1::88, 06_GFPPKCDsRedDNMT::1::94, 02_GFPPKC::1::81	22243, 22243, 22316, 22238, 22258	downstream, downstream, downstream, downstream, downstream	1	06_GFPPKCDsRedDNMT::1	2.83742	Gene LOC441546	GENE		LOC441546	XM_499190	XP_499190
GeneID:5214	PFKP	10	3099752	3168996	69244	+	5	03_azaGFP::1::84, 05_GFPDsRedDNMT::1::93, 01_GFP::1::88, 06_GFPPKCDsRedDNMT::1::94, 02_GFPPKC::1::81	-98, -98, -25, -103, -83	upstream, upstream, upstream, upstream, upstream	1	06_GFPPKCDsRedDNMT::1	2.83742	Gene PFKP	GENE	PFK-C, PFKF	phosphofructokinase, platelet	NM_002627	NP_002618
GeneID:54522	ANKRD16	10	5943695	5971352	27657	-	6	03_azaGFP::1::85, 04_azaGFPPKC::1::83, 05_GFPDsRedDNMT::1::94, 01_GFP::1::89, 06_GFPPKCDsRedDNMT::1::95, 02_GFPPKC::1::82	-552, -710, -552, -611, -609, -611	upstream, upstream, upstream, upstream, upstream, upstream	1	05_GFPDsRedDNMT::1	3.04364	Gene ANKRD16	GENE	DKFZP434N1511	ankyrin repeat domain 16	XM_166138	XP_166138
GeneID:84893	FBXO18	10	5972220	6019562	47342	+	6	03_azaGFP::1::85, 04_azaGFPPKC::1::83, 05_GFPDsRedDNMT::1::94, 01_GFP::1::89, 06_GFPPKCDsRedDNMT::1::95, 02_GFPPKC::1::82	-316, -158, -316, -257, -259, -257	upstream, upstream, upstream, upstream, upstream, upstream	1	05_GFPDsRedDNMT::1	3.04364	Gene FBXO18	GENE	FBH1, FLJ14590	F-box protein, helicase, 18	NM_032807, NM_178150	NP_116196, NP_835363
GeneID:57713	SFMBT2	10	7244255	7493456	249201	-	1	05_GFPDsRedDNMT::1::95	-856	upstream	1	05_GFPDsRedDNMT::1	2.35359	Gene SFMBT2	GENE	KIAA1617	Scm-like with four mbt domains 2	XM_166140	XP_166140
GeneID:389936	LOC389936	10	9478008	9490256	12248	+	6	03_azaGFP::1::86, 04_azaGFPPKC::1::84, 05_GFPDsRedDNMT::1::96, 01_GFP::1::90, 06_GFPPKCDsRedDNMT::1::96, 02_GFPPKC::1::83	11673, 11654, 11655, 11690, 11655, 11690	in gene, in gene, in gene, in gene, in gene, in gene	1	04_azaGFPPKC::1	6.97565	Gene LOC389936	GENE		similar to proline-rich proteoglycan 2	XM_372303	XP_372303
GeneID:10659	CUGBP2	10	11100077	11416358	316281	+	1	03_azaGFP::1::87	327	in gene	1	03_azaGFP::1	2.53078	Gene CUGBP2	GENE	BRUNOL3, NAPOR-2, Etr-3, NAPOR	CUG triplet repeat, RNA binding protein 2	NM_006561	NP_006552
GeneID:439951	LOC439951	10	11693303	11694232	929	+	2	03_azaGFP::1::88, 02_GFPPKC::1::84	471, 427	in gene, in gene	1	03_azaGFP::1	2.18461	Gene LOC439951	GENE		similar to USP6NL protein	XM_374769	XP_374769
GeneID:79746	ECHDC3	10	11824389	11846071	21682	+	5	03_azaGFP::1::89, 04_azaGFPPKC::1::85, 05_GFPDsRedDNMT::1::97, 01_GFP::1::91, 06_GFPPKCDsRedDNMT::1::97	29, -8, 50, -140, 146	in gene, upstream, in gene, upstream, in gene	1	04_azaGFPPKC::1	2.86606	Gene ECHDC3	GENE	FLJ20909	enoyl Coenzyme A hydratase domain containing 3	NM_024693	NP_078969
GeneID:254427	C10orf47	10	11905403	11954282	48879	+	2	03_azaGFP::1::90, 06_GFPPKCDsRedDNMT::1::98	8, 8	in gene, in gene	1	06_GFPPKCDsRedDNMT::1	2.61513	Gene C10orf47	GENE	MGC35403	chromosome 10 open reading frame 47	NM_153256	NP_694988
GeneID:83643	CCDC3	10	12978633	13083710	105077	-	1	03_azaGFP::1::91	74	in gene	1	03_azaGFP::1	2.18941	Gene CCDC3	GENE	DKFZP761F241	coiled-coil domain containing 3	NM_031455	NP_113643
GeneID:22929	SEPHS1	10	13400089	13430286	30197	-	3	03_azaGFP::1::92, 01_GFP::1::92, 02_GFPPKC::1::85	785, 785, 785	in gene, in gene, in gene	1	03_azaGFP::1	2.63195	Gene SEPHS1	GENE	SELD, SPS, SPS1, MGC4980	selenophosphate synthetase 1	NM_012247	NP_036379
GeneID:9397	NMT2	10	15189909	15250663	60754	-	5	03_azaGFP::1::93, 05_GFPDsRedDNMT::1::98, 01_GFP::1::93, 06_GFPPKCDsRedDNMT::1::99, 02_GFPPKC::1::86	132, 201, 241, 156, 90	in gene, in gene, in gene, in gene, in gene	1	06_GFPPKCDsRedDNMT::1	2.7549	Gene NMT2	GENE		N-myristoyltransferase 2	NM_004808	NP_004799
GeneID:9200	PTPLA	10	17672275	17699379	27104	-	5	03_azaGFP::1::94, 04_azaGFPPKC::1::86, 05_GFPDsRedDNMT::1::99, 06_GFPPKCDsRedDNMT::1::100, 02_GFPPKC::1::87	56, 150, 150, 174, 207	in gene, in gene, in gene, in gene, in gene	1	06_GFPPKCDsRedDNMT::1	3.15205	Gene PTPLA	GENE		protein tyrosine phosphatase-like (proline instead of catalytic arginine), member a	NM_014241	NP_055056
GeneID:5305	PIP5K2A	10	22865829	23043490	177661	-	1	06_GFPPKCDsRedDNMT::1::101	-487	upstream	1	06_GFPPKCDsRedDNMT::1	2.24719	Gene PIP5K2A	GENE	PIP5KII-alpha, PIPK	phosphatidylinositol-4-phosphate 5-kinase, type II, alpha	NM_005028	NP_005019
GeneID:220213	OTUD1	10	23768393	23769859	1466	+	1	06_GFPPKCDsRedDNMT::1::102	-703	upstream	1	06_GFPPKCDsRedDNMT::1	2.47593	Gene OTUD1	GENE	OTDC1	OTU domain containing 1	XM_166659	XP_166659
GeneID:57584	ARHGAP21	10	24912567	25052550	139983	-	1	06_GFPPKCDsRedDNMT::1::103	326	in gene	1	06_GFPPKCDsRedDNMT::1	2.45349	Gene ARHGAP21	GENE	ARHGAP10	Rho GTPase activating protein 21	NM_020824	NP_065875
GeneID:53904	MYO3A	10	26263202	26541465	278263	+	4	03_azaGFP::1::95, 05_GFPDsRedDNMT::1::100, 06_GFPPKCDsRedDNMT::1::104, 02_GFPPKC::1::88	283702, 283720, 283753, 283720	downstream, downstream, downstream, downstream	1	03_azaGFP::1	2.63986	Gene MYO3A	GENE	DFNB30	myosin IIIA	NM_017433	NP_059129
GeneID:2572	GAD2	10	26545600	26633493	87893	+	4	03_azaGFP::1::95, 05_GFPDsRedDNMT::1::100, 06_GFPPKCDsRedDNMT::1::104, 02_GFPPKC::1::88	1304, 1322, 1355, 1322	in gene, in gene, in gene, in gene	1	03_azaGFP::1	2.63986	Gene GAD2	GENE	GAD65	glutamate decarboxylase 2 (pancreatic islets and brain, 65kDa)	NM_000818	NP_000809
GeneID:439956	LOC439956	10	38776137	38777051	914	+	6	03_azaGFP::1::96, 04_azaGFPPKC::1::87, 05_GFPDsRedDNMT::1::101, 01_GFP::1::94, 06_GFPPKCDsRedDNMT::1::105, 02_GFPPKC::1::89	2893, 2802, 2893, 2893, 2842, 2893	downstream, downstream, downstream, downstream, downstream, downstream	1	04_azaGFPPKC::1	8.30623	Gene LOC439956	GENE		similar to hypothetical protein LOC284701	XM_498476	XP_498476
GeneID:399744	LOC399744	10	38777278	38781086	3808	+	6	03_azaGFP::1::96, 04_azaGFPPKC::1::87, 05_GFPDsRedDNMT::1::101, 01_GFP::1::94, 06_GFPPKCDsRedDNMT::1::105, 02_GFPPKC::1::89	1752, 1661, 1752, 1752, 1701, 1752	in gene, in gene, in gene, in gene, in gene, in gene	1	04_azaGFPPKC::1	8.30623	Gene LOC399744	GENE		hypothetical LOC399744	XM_374786	XP_374786
GeneID:80699	bA291L22.4	10	38781940	38784298	2358	+	6	03_azaGFP::1::96, 04_azaGFPPKC::1::87, 05_GFPDsRedDNMT::1::101, 01_GFP::1::94, 06_GFPPKCDsRedDNMT::1::105, 02_GFPPKC::1::89	-2910, -3001, -2910, -2910, -2961, -2910	upstream, upstream, upstream, upstream, upstream, upstream	1	04_azaGFPPKC::1	8.30623	Gene bA291L22.4	PSEUDO		hypothetical pseudogene bA291L22.4	NG_002661	na
GeneID:83937	RASSF4	10	44775225	44810178	34953	+	6	03_azaGFP::1::97, 04_azaGFPPKC::1::88, 05_GFPDsRedDNMT::1::102, 01_GFP::1::95, 06_GFPPKCDsRedDNMT::1::106, 02_GFPPKC::1::90	40865, 40739, 40807, 40739, 40769, 40808	downstream, downstream, downstream, downstream, downstream, downstream	1	04_azaGFPPKC::1	6.34641	Gene RASSF4	GENE	AD037, MGC44914	Ras association (RalGDS/AF-6) domain family 4	NM_032023, NM_178145	NP_114412, NP_835281
GeneID:439912	LOC439912	10	44813152	44816342	3190	-	6	03_azaGFP::1::97, 04_azaGFPPKC::1::88, 05_GFPDsRedDNMT::1::102, 01_GFP::1::95, 06_GFPPKCDsRedDNMT::1::106, 02_GFPPKC::1::90	252, 378, 310, 378, 348, 309	in gene, in gene, in gene, in gene, in gene, in gene	1	04_azaGFPPKC::1	6.34641	Gene LOC439912	GENE		hypothetical gene supported by NM_145022	XM_498436	XP_498436
GeneID:7570	ZNF22	10	44816385	44820780	4395	+	6	03_azaGFP::1::97, 04_azaGFPPKC::1::88, 05_GFPDsRedDNMT::1::102, 01_GFP::1::95, 06_GFPPKCDsRedDNMT::1::106, 02_GFPPKC::1::90	-295, -421, -353, -421, -391, -352	upstream, upstream, upstream, upstream, upstream, upstream	1	04_azaGFPPKC::1	6.34641	Gene ZNF22	GENE	HKR-T1, KOX15, ZNF422, Zfp422	zinc finger protein 22 (KOX 15)	NM_006963	NP_008894
GeneID:441554	LOC441554	10	46191641	46195217	3576	+	1	05_GFPDsRedDNMT::1::104	2893	in gene	1	05_GFPDsRedDNMT::1	2.40463	Gene LOC441554	GENE		similar to Dual specificity phosphatase 8
GeneID:441555	LOC441555	10	46195424	46211519	16095	-	1	05_GFPDsRedDNMT::1::104	16985	downstream	1	05_GFPDsRedDNMT::1	2.40463	Gene LOC441555	GENE		similar to Cathepsin L precursor (Major excreted protein) (MEP)	XM_497223	XP_497223
GeneID:83849	SYT15	10	46378533	46390607	12074	-	6	03_azaGFP::1::99, 04_azaGFPPKC::1::90, 05_GFPDsRedDNMT::1::105, 01_GFP::1::97, 06_GFPPKCDsRedDNMT::1::108, 02_GFPPKC::1::92	-842, -762, -707, -691, -588, -707	upstream, upstream, upstream, upstream, upstream, upstream	1	04_azaGFPPKC::1	3.17182	Gene SYT15	GENE	CHR10SYT, sytXV	synaptotagmin XV	NM_031912, NM_181519	NP_114118, NP_852660
GeneID:9721	KIAA0514	10	46413552	46420574	7022	+	6	03_azaGFP::1::100, 04_azaGFPPKC::1::91, 05_GFPDsRedDNMT::1::106, 01_GFP::1::98, 06_GFPPKCDsRedDNMT::1::109, 02_GFPPKC::1::93	-1497, -1456, -1477, -1497, -1254, -1455	upstream, upstream, upstream, upstream, upstream, upstream	1	04_azaGFPPKC::1	4.61472	Gene KIAA0514	GENE	MGC15171	KIAA0514	NM_014696	NP_055511
GeneID:5949	RBP3	10	48001487	48011005	9518	-	5	03_azaGFP::1::101, 04_azaGFPPKC::1::92, 05_GFPDsRedDNMT::1::107, 01_GFP::1::99, 02_GFPPKC::1::94	1722, 1794, 1737, 1756, 1774	in gene, in gene, in gene, in gene, in gene	1	04_azaGFPPKC::1	3.19836	Gene RBP3	GENE	IRBP, RBPI, D10S64, D10S65, D10S66	retinol binding protein 3, interstitial	NM_002900	NP_002891
GeneID:2662	GDF10	10	48045795	48059172	13377	-	4	05_GFPDsRedDNMT::1::108, 01_GFP::1::100, 06_GFPPKCDsRedDNMT::1::110, 02_GFPPKC::1::95	219, 219, 219, 198	in gene, in gene, in gene, in gene	1	05_GFPDsRedDNMT::1	2.57215	Gene GDF10	GENE	BMP3B, BMP-3b	growth differentiation factor 10	NM_004962	NP_004953
GeneID:26095	DKFZP566K0524	10	48357048	48447930	90882	-	6	03_azaGFP::1::102, 04_azaGFPPKC::1::93, 05_GFPDsRedDNMT::1::109, 01_GFP::1::101, 06_GFPPKCDsRedDNMT::1::111, 02_GFPPKC::1::96	254, 272, 254, 275, 226, 329	in gene, in gene, in gene, in gene, in gene, in gene	1	04_azaGFPPKC::1	5.30198	Gene DKFZP566K0524	GENE		DKFZP566K0524 protein	NM_015605	NP_056420
GeneID:1103	CHAT	10	50487147	50543156	56009	+	7	03_azaGFP::1::103, 04_azaGFPPKC::1::94, 05_GFPDsRedDNMT::1::110, 01_GFP::1::102, 06_GFPPKCDsRedDNMT::1::112, 02_GFPPKC::1::97, 02_GFPPKC::1::98	1407, 1382, 1366, 1366, 1407, 1405, 2850	in gene, in gene, in gene, in gene, in gene, in gene, in gene	2	05_GFPDsRedDNMT::1	2.84541	Gene CHAT	GENE	FIMG2	choline acetyltransferase	NM_020549, NM_020984, NM_020985, NM_020986	NP_065574, NP_066264, NP_066265, NP_066266
GeneID:6572	SLC18A3	10	50488353	50490771	2418	+	7	03_azaGFP::1::103, 04_azaGFPPKC::1::94, 05_GFPDsRedDNMT::1::110, 01_GFP::1::102, 06_GFPPKCDsRedDNMT::1::112, 02_GFPPKC::1::97, 02_GFPPKC::1::98	201, 176, 160, 160, 201, 199, 1644	in gene, in gene, in gene, in gene, in gene, in gene, in gene	2	05_GFPDsRedDNMT::1	2.84541	Gene SLC18A3	GENE	VACHT	solute carrier family 18 (vesicular acetylcholine), member 3	NM_003055	NP_003046
GeneID:219623	TMEM26	10	62842659	62882931	40272	-	5	03_azaGFP::1::104, 04_azaGFPPKC::1::95, 05_GFPDsRedDNMT::1::111, 01_GFP::1::103, 06_GFPPKCDsRedDNMT::1::113	476, 593, 540, 517, 494	in gene, in gene, in gene, in gene, in gene	1	04_azaGFPPKC::1	2.80133	Gene TMEM26	GENE	MGC35010	transmembrane protein 26	NM_178505	NP_848600
GeneID:219621	C10orf107	10	63092725	63196107	103382	+	1	06_GFPPKCDsRedDNMT::1::114	-95	upstream	1	06_GFPPKCDsRedDNMT::1	2.34139	Gene C10orf107	GENE	MGC44593, bA63A2.1	chromosome 10 open reading frame 107	NM_173554	NP_775825
GeneID:26128	KIAA1279	10	70418586	70446744	28158	+	2	04_azaGFPPKC::1::96, 05_GFPDsRedDNMT::1::112	34746, 34788	downstream, downstream	1	04_azaGFPPKC::1	3.01627	Gene KIAA1279	GENE	DKFZP586B0923	KIAA1279	NM_015634	NP_056449
GeneID:389976	LOC389976	10	70452519	70453634	1115	+	2	04_azaGFPPKC::1::96, 05_GFPDsRedDNMT::1::112	813, 855	in gene, in gene	1	04_azaGFPPKC::1	3.01627	Gene LOC389976	GENE		similar to actin, gamma, cytoplasmic
GeneID:5552	PRG1	10	70517834	70534573	16739	+	3	04_azaGFPPKC::1::97, 05_GFPDsRedDNMT::1::113, 01_GFP::1::104	2089, 2089, 2089	in gene, in gene, in gene	1	04_azaGFPPKC::1	2.81579	Gene PRG1	GENE	PRG, PPG, MGC9289, SERGLYCIN	proteoglycan 1, secretory granule	NM_002727	NP_002718
GeneID:3098	HK1	10	70699762	70831641	131879	+	2	05_GFPDsRedDNMT::1::114, 01_GFP::1::105	48726, 48796	in gene, in gene	1	05_GFPDsRedDNMT::1	2.51494	Gene HK1	GENE	HKI, HXK1	hexokinase 1	NM_000188, NM_033496, NM_033497, NM_033498, NM_033500	NP_000179, NP_277031, NP_277032, NP_277033, NP_277035
GeneID:219738	C10orf35	10	71060020	71063358	3338	+	1	06_GFPPKCDsRedDNMT::1::115	29	in gene	1	06_GFPPKCDsRedDNMT::1	2.3764	Gene C10orf35	GENE		chromosome 10 open reading frame 35	NM_145306	NP_660349
GeneID:9469	CHST3	10	73394126	73443318	49192	+	1	01_GFP::1::106	-149	upstream	1	01_GFP::1	2.01556	Gene CHST3	GENE	C6ST, C6ST1	carbohydrate (chondroitin 6) sulfotransferase 3	NM_004273	NP_004264
GeneID:9632	SEC24C	10	75174138	75201925	27787	+	3	03_azaGFP::1::105, 06_GFPPKCDsRedDNMT::1::116, 02_GFPPKC::1::99	28243, 28354, 28223	downstream, downstream, downstream	1	06_GFPPKCDsRedDNMT::1	2.58103	Gene SEC24C	GENE	KIAA0079	SEC24 related gene family, member C (S. cerevisiae)	NM_004922, NM_198597	NP_004913, NP_940999
GeneID:170384	FUT11	10	75202055	75205983	3928	+	3	03_azaGFP::1::105, 06_GFPPKCDsRedDNMT::1::116, 02_GFPPKC::1::99	326, 437, 306	in gene, in gene, in gene	1	06_GFPPKCDsRedDNMT::1	2.58103	Gene FUT11	GENE	MGC33202	fucosyltransferase 11 (alpha (1,3) fucosyltransferase)	NM_173540	NP_775811
GeneID:118487	CHCHD1	10	75211834	75213137	1303	+	3	03_azaGFP::1::105, 06_GFPPKCDsRedDNMT::1::116, 02_GFPPKC::1::99	-9453, -9342, -9473	upstream, upstream, upstream	1	06_GFPPKCDsRedDNMT::1	2.58103	Gene CHCHD1	GENE	FLJ25854, C10orf34	coiled-coil-helix-coiled-coil-helix domain containing 1	NM_203298	NP_976043
GeneID:23053	KIAA0913	10	75222495	75231556	9061	+	3	03_azaGFP::1::106, 01_GFP::1::107, 06_GFPPKCDsRedDNMT::1::117	18479, 18479, 18588	downstream, downstream, downstream	1	06_GFPPKCDsRedDNMT::1	2.86738	Gene KIAA0913	GENE		KIAA0913	NM_015037	NP_055852
GeneID:8509	NDST2	10	75231675	75241348	9673	-	3	03_azaGFP::1::106, 01_GFP::1::107, 06_GFPPKCDsRedDNMT::1::117	374, 374, 265	in gene, in gene, in gene	1	06_GFPPKCDsRedDNMT::1	2.86738	Gene NDST2	GENE	HSST2, NST2, NCST2	N-deacetylase/N-sulfotransferase (heparan glucosaminyl) 2	NM_003635	NP_003626
GeneID:818	CAMK2G	10	75242265	75304349	62084	-	4	03_azaGFP::1::106, 01_GFP::1::107, 01_GFP::1::108, 06_GFPPKCDsRedDNMT::1::117	63375, 63375, 317, 63266	downstream, downstream, in gene, downstream	2	06_GFPPKCDsRedDNMT::1	2.86738	Gene CAMK2G	GENE	CAMKG, CAMK, CAMK-II, MGC26678	calcium/calmodulin-dependent protein kinase (CaM kinase) II gamma	NM_001222, NM_172169, NM_172170, NM_172171, NM_172172, NM_172173	NP_001213, NP_751909, NP_751910, NP_751911, NP_751912, NP_751913
GeneID:441566	LOC441566	10	76174146	76264708	90562	-	1	01_GFP::1::109	9283	in gene	1	01_GFP::1	2.2027	Gene LOC441566	GENE		similar to hypothetical protein DKFZp586O0120.1 - human (fragment)	XM_497236	XP_497236
GeneID:439985	LOC439985	10	76825430	76827999	2569	+	4	03_azaGFP::1::107, 04_azaGFPPKC::1::98, 05_GFPDsRedDNMT::1::115, 01_GFP::1::110	966, 11782, 11853, 11883	in gene, downstream, downstream, downstream	2	04_azaGFPPKC::1	2.55682	Gene LOC439985	GENE		hypothetical gene supported by AK125693	XM_495832	XP_495832
GeneID:84858	ZNF503	10	76827923	76831431	3508	-	4	03_azaGFP::1::107, 04_azaGFPPKC::1::98, 05_GFPDsRedDNMT::1::115, 01_GFP::1::110	5035, -5781, -5852, -5882	downstream, upstream, upstream, upstream	2	04_azaGFPPKC::1	2.55682	Gene ZNF503	GENE	FLJ45745, MGC2555	zinc finger protein 503	NM_032772	NP_116161
GeneID:283065	C10orf41	10	76832118	76837511	5393	+	4	03_azaGFP::1::107, 04_azaGFPPKC::1::98, 05_GFPDsRedDNMT::1::115, 01_GFP::1::110	-5722, 5094, 5165, 5195	upstream, in gene, in gene, in gene	2	04_azaGFPPKC::1	2.55682	Gene C10orf41	GENE		chromosome 10 open reading frame 41	XM_210876	XP_210876
GeneID:9231	DLG5	10	79220557	79298959	78402	-	3	03_azaGFP::1::108, 04_azaGFPPKC::1::99, 06_GFPPKCDsRedDNMT::1::118	-3636, -3550, -3485	upstream, upstream, upstream	1	04_azaGFPPKC::1	3.90828	Gene DLG5	GENE	KIAA0583, PDLG	discs, large homolog 5 (Drosophila)	NM_004747	NP_004738
GeneID:311	ANXA11	10	81904860	81955308	50448	-	1	02_GFPPKC::1::100	-87	upstream	1	02_GFPPKC::1	2.15035	Gene ANXA11	GENE	ANX11, CAP50	annexin A11	NM_001157, NM_145868, NM_145869	NP_001148, NP_665875, NP_665876
GeneID:439990	LOC439990	10	81955348	81969393	14045	+	1	02_GFPPKC::1::100	47	in gene	1	02_GFPPKC::1	2.15035	Gene LOC439990	GENE		hypothetical gene supported by BC009626; BC048265	XM_498490	XP_498490
GeneID:143241	LOC143241	10	82085841	82106480	20639	-	3	03_azaGFP::1::109, 01_GFP::1::111, 02_GFPPKC::1::101	-361, -354, -267	upstream, upstream, upstream	1	03_azaGFP::1	2.46251	Gene LOC143241	GENE		hypothetical protein BC019250	NM_138812	NP_620167
GeneID:84332	MGC16186	10	82094495	82117020	22525	+	3	03_azaGFP::1::109, 01_GFP::1::111, 02_GFPPKC::1::101	12346, 12339, 12252	in gene, in gene, in gene	1	03_azaGFP::1	2.46251	Gene MGC16186	GENE		hypothetical protein MGC16186	NM_032372	NP_115748
GeneID:2894	GRID1	10	87349292	88116230	766938	-	5	03_azaGFP::1::110, 04_azaGFPPKC::1::100, 01_GFP::1::112, 06_GFPPKCDsRedDNMT::1::119, 02_GFPPKC::1::102	183, 109, 147, 109, 131	in gene, in gene, in gene, in gene, in gene	1	04_azaGFPPKC::1	2.78648	Gene GRID1	GENE	KIAA1220	glutamate receptor, ionotropic, delta 1	XM_043613	XP_043613
GeneID:3363	HTR7	10	92490558	92607651	117093	-	3	04_azaGFPPKC::1::101, 05_GFPDsRedDNMT::1::116, 01_GFP::1::113	724, 690, 667	in gene, in gene, in gene	1	04_azaGFPPKC::1	3.13394	Gene HTR7	GENE	5-HT7	5-hydroxytryptamine (serotonin) receptor 7 (adenylate cyclase-coupled)	NM_000872, NM_019859, NM_019860	NP_000863, NP_062873, NP_062874
GeneID:441571	LOC441571	10	92902331	92903319	988	-	1	06_GFPPKCDsRedDNMT::1::120	-10038	upstream	1	06_GFPPKCDsRedDNMT::1	2.36066	Gene LOC441571	GENE		similar to nudix -type motif 9 isoform a; ADP-ribose pyrosphosphatase NUDT9; nucleoside diphosphate linked moiety X-type motif 9
GeneID:80351	TNKS2	10	93548049	93615012	66963	+	1	01_GFP::1::114	405	in gene	1	01_GFP::1	2.28217	Gene TNKS2	GENE	TNKL, TANK2	tankyrase, TRF1-interacting ankyrin-related ADP-ribose polymerase 2	NM_025235	NP_079511
GeneID:3087	HHEX	10	94439692	94445383	5691	+	5	03_azaGFP::1::111, 05_GFPDsRedDNMT::1::117, 01_GFP::1::115, 06_GFPPKCDsRedDNMT::1::121, 02_GFPPKC::1::103	330, 330, 129, 218, 231	in gene, in gene, in gene, in gene, in gene	1	05_GFPDsRedDNMT::1	2.40902	Gene HHEX	GENE	PRH, PRHX, HOX11L-PEN, HEX, HMPH	hematopoietically expressed homeobox	NM_001529, NM_002729	NP_001520, NP_002720
GeneID:54536	SEC15L1	10	94598249	94809241	210992	+	1	04_azaGFPPKC::1::102	214050	downstream	1	04_azaGFPPKC::1	2.51754	Gene SEC15L1	GENE	FLJ1125, EXOC6, Sec15p, FLJ11251, DKFZp761I2124, SEC15L, MGC33397	SEC15-like 1 (S. cerevisiae)	NM_019053	NP_061926
GeneID:340665	CYP26C1	10	94811011	94818444	7433	+	8	03_azaGFP::1::112, 04_azaGFPPKC::1::102, 04_azaGFPPKC::1::103, 05_GFPDsRedDNMT::1::118, 05_GFPDsRedDNMT::1::119, 01_GFP::1::116, 06_GFPPKCDsRedDNMT::1::122, 02_GFPPKC::1::104	13459, 1288, 13603, 11179, 13406, 13387, 13528, 13651	downstream, in gene, downstream, downstream, downstream, downstream, downstream, downstream	3	04_azaGFPPKC::1	3.56382	Gene CYP26C1	GENE		cytochrome P450, family 26, subfamily C, polypeptide 1	NM_183374	NP_899230
GeneID:1592	CYP26A1	10	94823222	94827631	4409	+	7	03_azaGFP::1::112, 04_azaGFPPKC::1::103, 05_GFPDsRedDNMT::1::118, 05_GFPDsRedDNMT::1::119, 01_GFP::1::116, 06_GFPPKCDsRedDNMT::1::122, 02_GFPPKC::1::104	1248, 1392, -1032, 1195, 1176, 1317, 1440	in gene, in gene, upstream, in gene, in gene, in gene, in gene	2	04_azaGFPPKC::1	3.56382	Gene CYP26A1	GENE	CP26, CYP26, P450RAI1, P450RAI	cytochrome P450, family 26, subfamily A, polypeptide 1	NM_000783, NM_057157	NP_000774, NP_476498
GeneID:338557	GPR120	10	95316468	95337356	20888	+	1	06_GFPPKCDsRedDNMT::1::123	482	in gene	1	06_GFPPKCDsRedDNMT::1	2.31365	Gene GPR120	GENE	PGR4	G protein-coupled receptor 120	NM_181745	NP_859529
GeneID:56889	SMBP	10	98270422	98336799	66377	-	4	03_azaGFP::1::113, 04_azaGFPPKC::1::104, 05_GFPDsRedDNMT::1::120, 02_GFPPKC::1::105	-2893, -2802, -2893, -2912	upstream, upstream, upstream, upstream	1	04_azaGFPPKC::1	5.35158	Gene SMBP	GENE	EP70-P-iso	SM-11044 binding protein	NM_020123	NP_064508
GeneID:118788	PIK3AP1	10	98343061	98470269	127208	-	4	03_azaGFP::1::113, 04_azaGFPPKC::1::104, 05_GFPDsRedDNMT::1::120, 02_GFPPKC::1::105	130577, 130668, 130577, 130558	downstream, downstream, downstream, downstream	1	04_azaGFPPKC::1	5.35158	Gene PIK3AP1	GENE	BCAP	phosphoinositide-3-kinase adaptor protein 1	NM_152309	NP_689522
GeneID:23401	FRAT2	10	99082245	99084448	2203	-	1	06_GFPPKCDsRedDNMT::1::124	192	in gene	1	06_GFPPKCDsRedDNMT::1	3.05556	Gene FRAT2	GENE	MGC10562	frequently rearranged in advanced T-cell lymphomas 2	NM_012083	NP_036215
GeneID:159296	NKX2-3	10	101282700	101286271	3571	+	6	03_azaGFP::1::114, 04_azaGFPPKC::1::105, 05_GFPDsRedDNMT::1::121, 01_GFP::1::117, 06_GFPPKCDsRedDNMT::1::125, 02_GFPPKC::1::106	-2295, -2300, -2312, -2276, -2222, -2300	upstream, upstream, upstream, upstream, upstream, upstream	1	04_azaGFPPKC::1	3.99074	Gene NKX2-3	GENE	NKX2C, NKX2.3	NK2 transcription factor related, locus 3 (Drosophila)	NM_145285	NP_660328
GeneID:10660	LBX1	10	102976723	102978707	1984	-	1	04_azaGFPPKC::1::106	1093	in gene	1	04_azaGFPPKC::1	2.58169	Gene LBX1	GENE	LBX1H	transcription factor similar to D. melanogaster homeodomain protein lady bird late	NM_006562	NP_006553
GeneID:399806	LOC399806	10	102979341	102985256	5915	+	1	04_azaGFPPKC::1::106	-1727	upstream	1	04_azaGFPPKC::1	2.58169	Gene LOC399806	GENE		hypothetical LOC399806	XM_378247	XP_378247
GeneID:2253	FGF8	10	103519877	103525817	5940	-	3	05_GFPDsRedDNMT::1::122, 01_GFP::1::118, 06_GFPPKCDsRedDNMT::1::126	82, -35, -35	in gene, upstream, upstream	1	05_GFPDsRedDNMT::1	3.00555	Gene FGF8	GENE	HBGF-8, AIGF	fibroblast growth factor 8 (androgen-induced)	NM_006119, NM_033163, NM_033164, NM_033165	NP_006110, NP_149353, NP_149354, NP_149355
GeneID:10360	NPM3	10	103531073	103533148	2075	-	3	05_GFPDsRedDNMT::1::122, 01_GFP::1::118, 06_GFPPKCDsRedDNMT::1::126	7413, 7296, 7296	downstream, downstream, downstream	1	05_GFPDsRedDNMT::1	3.00555	Gene NPM3	GENE		nucleophosmin/nucleoplasmin, 3	NM_006993	NP_008924
GeneID:10724	MGEA5	10	103534199	103568165	33966	-	3	05_GFPDsRedDNMT::1::122, 01_GFP::1::118, 06_GFPPKCDsRedDNMT::1::126	42430, 42313, 42313	downstream, downstream, downstream	1	05_GFPDsRedDNMT::1	3.00555	Gene MGEA5	GENE	MEA5, KIAA0679	meningioma expressed antigen 5 (hyaluronidase)	NM_012215	NP_036347
GeneID:7511	XPNPEP1	10	111614514	111673192	58678	-	1	06_GFPPKCDsRedDNMT::1::127	77	in gene	1	06_GFPPKCDsRedDNMT::1	2.38762	Gene XPNPEP1	GENE	SAMP, XPNPEPL, XPNPEP, XPNPEPL1	X-prolyl aminopeptidase (aminopeptidase P) 1, soluble	NM_006523, NM_020383	NP_006514, NP_065116
GeneID:120	ADD3	10	111755794	111885313	129519	+	1	01_GFP::1::119	1778	in gene	1	01_GFP::1	2.20215	Gene ADD3	GENE	ADDL	adducin 3 (gamma)	NM_016824, NM_019903	NP_058432, NP_063968
GeneID:4601	MXI1	10	111957353	112037113	79760	+	4	03_azaGFP::1::115, 05_GFPDsRedDNMT::1::123, 01_GFP::1::120, 02_GFPPKC::1::107	18675, 18693, 18675, 18693	in gene, in gene, in gene, in gene	1	03_azaGFP::1	2.96591	Gene MXI1	GENE	MAD2, MXD2, MGC43220	MAX interactor 1	NM_005962, NM_130439	NP_005953, NP_569157
GeneID:150	ADRA2A	10	112826911	112830560	3649	+	6	03_azaGFP::1::116, 04_azaGFPPKC::1::107, 05_GFPDsRedDNMT::1::124, 01_GFP::1::121, 06_GFPPKCDsRedDNMT::1::128, 02_GFPPKC::1::108	1423, 1440, 1518, 1483, 1474, 1478	in gene, in gene, in gene, in gene, in gene, in gene	1	04_azaGFPPKC::1	3.64599	Gene ADRA2A	GENE	ZNF32, ADRA2R, ALPHA2AAR, ADRA2, ADRAR	adrenergic, alpha-2A-, receptor	NM_000681	NP_000672
GeneID:153	ADRB1	10	115793796	115795518	1722	+	3	04_azaGFPPKC::1::108, 05_GFPDsRedDNMT::1::125, 01_GFP::1::122	550, 585, 606	in gene, in gene, in gene	1	05_GFPDsRedDNMT::1	2.65128	Gene ADRB1	GENE	ADRB1R, B1AR, BETA1AR, RHR	adrenergic, beta-1-, receptor	NM_000684	NP_000675
GeneID:84632	KIAA1914	10	116044576	116154505	109929	-	1	06_GFPPKCDsRedDNMT::1::129	192	in gene	1	06_GFPPKCDsRedDNMT::1	2.29082	Gene KIAA1914	GENE	FLJ14564	KIAA1914	NM_032550, NM_001001936	NP_115939, NP_001001936
GeneID:259217	HSPA12A	10	118420694	118529681	108987	-	1	06_GFPPKCDsRedDNMT::1::130	37513	in gene	1	06_GFPPKCDsRedDNMT::1	2.57292	Gene HSPA12A	GENE	FLJ13874, KIAA0417	heat shock 70kDa protein 12A	XM_048898	XP_048898
GeneID:118987	PDZK8	10	119032596	119124927	92331	-	2	01_GFP::1::123, 06_GFPPKCDsRedDNMT::1::131	276, 432	in gene, in gene	1	01_GFP::1	2.33898	Gene PDZK8	GENE	bA129M16.2	PDZ domain containing 8	NM_173791	NP_776152
GeneID:79892	C10orf119	10	121578962	121622256	43294	-	1	06_GFPPKCDsRedDNMT::1::132	88	in gene	1	06_GFPPKCDsRedDNMT::1	2.79083	Gene C10orf119	GENE	FLJ13081	chromosome 10 open reading frame 119	NM_024834	NP_079110
GeneID:387715	LOC387715	10	124204169	124206858	2689	+	6	03_azaGFP::1::117, 04_azaGFPPKC::1::109, 05_GFPDsRedDNMT::1::126, 01_GFP::1::124, 06_GFPPKCDsRedDNMT::1::133, 02_GFPPKC::1::109	7971, 7948, 8070, 7987, 7745, 7948	downstream, downstream, downstream, downstream, downstream, downstream	1	04_azaGFPPKC::1	4.00763	Gene LOC387715	GENE		hypothetical LOC387715	XM_373477	XP_373477
GeneID:5654	PRSS11	10	124211111	124264413	53302	+	6	03_azaGFP::1::117, 04_azaGFPPKC::1::109, 05_GFPDsRedDNMT::1::126, 01_GFP::1::124, 06_GFPPKCDsRedDNMT::1::133, 02_GFPPKC::1::109	1029, 1006, 1128, 1045, 803, 1006	in gene, in gene, in gene, in gene, in gene, in gene	1	04_azaGFPPKC::1	4.00763	Gene PRSS11	GENE	HtrA, HTRA1, L56, ORF480	protease, serine, 11 (IGF binding)	NM_002775	NP_002766
GeneID:340784	LOC340784	10	124883939	124887237	3298	+	6	03_azaGFP::1::118, 04_azaGFPPKC::1::110, 05_GFPDsRedDNMT::1::127, 01_GFP::1::125, 06_GFPPKCDsRedDNMT::1::134, 02_GFPPKC::1::110	-376, -374, -376, -342, -259, -342	upstream, upstream, upstream, upstream, upstream, upstream	1	05_GFPDsRedDNMT::1	3.51644	Gene LOC340784	GENE		similar to homeodomain protein	XM_291716	XP_291716
GeneID:64077	LHPP	10	126140402	126292699	152297	+	1	06_GFPPKCDsRedDNMT::1::136	-18	upstream	1	06_GFPPKCDsRedDNMT::1	2.30467	Gene LHPP	GENE		phospholysine phosphohistidine inorganic pyrophosphate phosphatase	NM_022126	NP_071409
GeneID:1488	CTBP2	10	126667391	126839019	171628	-	2	03_azaGFP::1::119, 04_azaGFPPKC::1::111	134186, -1999	in gene, upstream	2	04_azaGFPPKC::1	2.4416	Gene CTBP2	GENE		C-terminal binding protein 2	NM_001329, NM_022802	NP_001320, NP_073713
GeneID:440008	LOC440008	10	126717555	126841234	123679	-	1	04_azaGFPPKC::1::111	216	in gene	1	04_azaGFPPKC::1	2.4416	Gene LOC440008	GENE		LOC440008	XM_498499	XP_498499
GeneID:359770	MRPS21P6	10	126845236	126845499	263	+	1	04_azaGFPPKC::1::111	-4218	upstream	1	04_azaGFPPKC::1	2.4416	Gene MRPS21P6	PSEUDO		mitochondrial ribosomal protein S21 pseudogene 6	NG_002886	na
GeneID:399819	FLJ40536	10	126904378	126906474	2096	-	2	05_GFPDsRedDNMT::1::128, 01_GFP::1::126	-324, -284	upstream, upstream	1	05_GFPDsRedDNMT::1	2.91564	Gene FLJ40536	GENE		FLJ40536 protein	NM_207424	NP_997307
GeneID:8038	ADAM12	10	127693831	128067014	373183	-	4	03_azaGFP::1::120, 05_GFPDsRedDNMT::1::129, 01_GFP::1::127, 06_GFPPKCDsRedDNMT::1::137	670, 381, 469, 388	in gene, in gene, in gene, in gene	1	06_GFPPKCDsRedDNMT::1	2.89423	Gene ADAM12	GENE	MCMP, MLTNA, MCMPMltna, MLTN	a disintegrin and metalloproteinase domain 12 (meltrin alpha)	NM_003474, NM_021641	NP_003465, NP_067673
GeneID:387720	LOC387720	10	129422816	129425386	2570	-	5	03_azaGFP::1::121, 04_azaGFPPKC::1::112, 05_GFPDsRedDNMT::1::130, 01_GFP::1::128, 02_GFPPKC::1::111	379, 396, 326, 323, 269	in gene, in gene, in gene, in gene, in gene	1	05_GFPDsRedDNMT::1	2.69126	Gene LOC387720	GENE		hypothetical LOC387720	XM_370584	XP_370584
GeneID:399823	FLJ46831	10	129425942	129429440	3498	+	5	03_azaGFP::1::121, 04_azaGFPPKC::1::112, 05_GFPDsRedDNMT::1::130, 01_GFP::1::128, 02_GFPPKC::1::111	-935, -952, -882, -879, -825	upstream, upstream, upstream, upstream, upstream	1	05_GFPDsRedDNMT::1	2.69126	Gene FLJ46831	GENE		FLJ46831 protein	NM_207426	NP_997309
GeneID:5791	PTPRE	10	129595315	129774155	178840	+	1	03_azaGFP::1::122	323	in gene	1	03_azaGFP::1	2.13018	Gene PTPRE	GENE	PTPE, R-PTP-EPSILON, HPTPE	protein tyrosine phosphatase, receptor type, E	NM_006504, NM_130435	NP_006495, NP_569119
GeneID:253738	DKFZp667B0210	10	131524704	131711763	187059	-	1	01_GFP::1::129	59548	in gene	1	01_GFP::1	2.00211	Gene DKFZp667B0210	GENE		hypothetical protein DKFZp667B0210	XM_171410	XP_171410
GeneID:256536	TCERG1L	10	132780645	132999976	219331	-	3	03_azaGFP::1::123, 01_GFP::1::130, 02_GFPPKC::1::112	236, 147, 333	in gene, in gene, in gene	1	03_azaGFP::1	2.5774	Gene TCERG1L	GENE		transcription elongation regulator 1-like	NM_174937	NP_777597
GeneID:441579	LOC441579	10	133006103	133050644	44541	+	3	03_azaGFP::1::123, 01_GFP::1::130, 02_GFPPKC::1::112	-6363, -6274, -6460	upstream, upstream, upstream	1	03_azaGFP::1	2.5774	Gene LOC441579	GENE		similar to GLP_127_1018_380	XM_497254	XP_497254
GeneID:440009	LOC440009	10	133595415	133619457	24042	+	6	03_azaGFP::1::124, 04_azaGFPPKC::1::113, 05_GFPDsRedDNMT::1::131, 01_GFP::1::131, 06_GFPPKCDsRedDNMT::1::138, 02_GFPPKC::1::113	7425, 7440, 7443, 7494, 7457, 7408	in gene, in gene, in gene, in gene, in gene, in gene	1	02_GFPPKC::1	19.0941	Gene LOC440009	GENE		similar to KIAA1541 protein	XM_495852	XP_495852
GeneID:664	BNIP3	10	133631194	133645425	14231	-	6	03_azaGFP::1::125, 04_azaGFPPKC::1::114, 05_GFPDsRedDNMT::1::132, 01_GFP::1::132, 06_GFPPKCDsRedDNMT::1::139, 02_GFPPKC::1::114	-576, -422, -550, -540, -513, -483	upstream, upstream, upstream, upstream, upstream, upstream	1	05_GFPDsRedDNMT::1	2.58922	Gene BNIP3	GENE	NIP3	BCL2/adenovirus E1B 19kDa interacting protein 3	NM_004052	NP_004043
GeneID:282973	C10orf39	10	133805422	133848302	42880	+	7	03_azaGFP::1::126, 04_azaGFPPKC::1::115, 05_GFPDsRedDNMT::1::133, 01_GFP::1::133, 01_GFP::1::134, 06_GFPPKCDsRedDNMT::1::140, 02_GFPPKC::1::115	-3589, -3589, -3625, -3547, 45492, 45404, -3625	upstream, upstream, upstream, upstream, downstream, downstream, upstream	2	05_GFPDsRedDNMT::1	3.26776	Gene C10orf39	GENE	FLJ37857	chromosome 10 open reading frame 39	NM_194303	NP_919279
GeneID:10570	DPYSL4	10	133850394	133869256	18862	+	2	01_GFP::1::134, 06_GFPPKCDsRedDNMT::1::140	520, 432	in gene, in gene	1	06_GFPPKCDsRedDNMT::1	2.925	Gene DPYSL4	GENE	ULIP4, CRMP3, DRP-4	dihydropyrimidinase-like 4	NM_006426	NP_006417
GeneID:170393	C10orf91	10	134108683	134112887	4204	+	2	04_azaGFPPKC::1::116, 01_GFP::1::135	-3506, -2820	upstream, upstream	2	04_azaGFPPKC::1	3.32448	Gene C10orf91	GENE	bA432J24.4	chromosome 10 open reading frame 91	NM_173541	NP_775812
GeneID:3632	INPP5A	10	134201298	134446974	245676	+	16	03_azaGFP::1::128, 03_azaGFP::1::129, 03_azaGFP::1::130, 04_azaGFPPKC::1::118, 04_azaGFPPKC::1::119, 05_GFPDsRedDNMT::1::135, 05_GFPDsRedDNMT::1::136, 05_GFPDsRedDNMT::1::137, 01_GFP::1::137, 01_GFP::1::138, 01_GFP::1::139, 06_GFPPKCDsRedDNMT::1::142, 06_GFPPKCDsRedDNMT::1::143, 06_GFPPKCDsRedDNMT::1::144, 02_GFPPKC::1::117, 02_GFPPKC::1::118	247263, 248999, 254562, 247230, 254581, 247223, 249229, 254581, 247263, 249271, 254549, 247286, 249206, 254637, 247302, 254562	downstream, downstream, downstream, downstream, downstream, downstream, downstream, downstream, downstream, downstream, downstream, downstream, downstream, downstream, downstream, downstream	3	05_GFPDsRedDNMT::1	12.7942	Gene INPP5A	GENE	5PTASE	inositol polyphosphate-5-phosphatase, 40kDa	NM_005539	NP_005530
GeneID:84504	NKX6-2	10	134448410	134449442	1032	-	16	03_azaGFP::1::128, 03_azaGFP::1::129, 03_azaGFP::1::130, 04_azaGFPPKC::1::118, 04_azaGFPPKC::1::119, 05_GFPDsRedDNMT::1::135, 05_GFPDsRedDNMT::1::136, 05_GFPDsRedDNMT::1::137, 01_GFP::1::137, 01_GFP::1::138, 01_GFP::1::139, 06_GFPPKCDsRedDNMT::1::142, 06_GFPPKCDsRedDNMT::1::143, 06_GFPPKCDsRedDNMT::1::144, 02_GFPPKC::1::117, 02_GFPPKC::1::118	881, -855, -6418, 914, -6437, 921, -1085, -6437, 881, -1127, -6405, 858, -1062, -6493, 842, -6418	in gene, upstream, upstream, in gene, upstream, in gene, upstream, upstream, in gene, upstream, upstream, in gene, upstream, upstream, in gene, upstream	3	05_GFPDsRedDNMT::1	12.7942	Gene NKX6-2	GENE	GTX, NKX6B, NKX6.1, NKX6.2	NK6 transcription factor related, locus 2 (Drosophila)	NM_177400	NP_796374
GeneID:54777	C10orf92	10	134471887	134521226	49339	-	5	03_azaGFP::1::131, 04_azaGFPPKC::1::120, 05_GFPDsRedDNMT::1::138, 01_GFP::1::140, 02_GFPPKC::1::119	-1493, -1676, -1529, -1474, -1395	upstream, upstream, upstream, upstream, upstream	1	04_azaGFPPKC::1	3.27397	Gene C10orf92	GENE	DKFZp434A1721, bA288G11.4	chromosome 10 open reading frame 92	NM_017609	NP_060079
GeneID:440011	LOC440011	10	134522132	134541487	19355	-	5	03_azaGFP::1::131, 04_azaGFPPKC::1::120, 05_GFPDsRedDNMT::1::138, 01_GFP::1::140, 02_GFPPKC::1::119	18768, 18585, 18732, 18787, 18866	in gene, in gene, in gene, in gene, in gene	1	04_azaGFPPKC::1	3.27397	Gene LOC440011	GENE		LOC440011	XM_498501	XP_498501
GeneID:440012	LOC440012	10	134541721	134590989	49268	-	12	03_azaGFP::1::132, 03_azaGFP::1::133, 04_azaGFPPKC::1::121, 04_azaGFPPKC::1::122, 05_GFPDsRedDNMT::1::139, 05_GFPDsRedDNMT::1::140, 01_GFP::1::141, 01_GFP::1::142, 06_GFPPKCDsRedDNMT::1::145, 06_GFPPKCDsRedDNMT::1::146, 02_GFPPKC::1::120, 02_GFPPKC::1::121	11139, 9430, 11139, 9461, 11099, 9376, 11139, 9394, 11139, 9376, 11116, 9376	in gene, in gene, in gene, in gene, in gene, in gene, in gene, in gene, in gene, in gene, in gene, in gene	2	05_GFPDsRedDNMT::1	8.62	Gene LOC440012	GENE		LOC440012	XM_495853	XP_495853
GeneID:84435	GPR123	10	134773314	134831896	58582	+	6	03_azaGFP::1::134, 04_azaGFPPKC::1::123, 05_GFPDsRedDNMT::1::141, 01_GFP::1::143, 01_GFP::1::144, 02_GFPPKC::1::122	-1119, -1103, -1119, -7121, -1169, -1150	upstream, upstream, upstream, upstream, upstream, upstream	2	05_GFPDsRedDNMT::1	3.79904	Gene GPR123	GENE	KIAA1828	G protein-coupled receptor 123	NM_032422	NP_115798
GeneID:85442	KNDC1	10	134862852	134927600	64748	+	15	03_azaGFP::1::135, 03_azaGFP::1::136, 04_azaGFPPKC::1::124, 04_azaGFPPKC::1::125, 04_azaGFPPKC::1::126, 05_GFPDsRedDNMT::1::142, 05_GFPDsRedDNMT::1::143, 01_GFP::1::145, 01_GFP::1::146, 01_GFP::1::147, 06_GFPPKCDsRedDNMT::1::147, 06_GFPPKCDsRedDNMT::1::148, 02_GFPPKC::1::123, 02_GFPPKC::1::124, 02_GFPPKC::1::125	42859, 62972, 42839, 62954, 66226, 42829, 62972, 42876, 62938, 69396, 42772, 62919, 42756, 62972, 69396	in gene, in gene, in gene, in gene, downstream, in gene, in gene, in gene, in gene, downstream, in gene, in gene, in gene, in gene, downstream	4	05_GFPDsRedDNMT::1	4.91937	Gene KNDC1	GENE	bB439H18.3, C10orf23, RASGEF2	kinase non-catalytic C-lobe domain (KIND) containing 1	NM_033404, NM_152643	NP_208383, NP_689856
GeneID:8433	UTF1	10	134932659	134933943	1284	+	9	03_azaGFP::1::136, 04_azaGFPPKC::1::125, 04_azaGFPPKC::1::126, 05_GFPDsRedDNMT::1::143, 01_GFP::1::146, 01_GFP::1::147, 06_GFPPKCDsRedDNMT::1::148, 02_GFPPKC::1::124, 02_GFPPKC::1::125	-6835, -6853, -3581, -6835, -6869, -411, -6888, -6835, -411	upstream, upstream, upstream, upstream, upstream, upstream, upstream, upstream, upstream	3	05_GFPDsRedDNMT::1	4.91937	Gene UTF1	GENE		undifferentiated embryonic cell transcription factor 1	NM_003577	NP_003568
GeneID:27287	VENTX2	10	134940289	134944314	4025	+	2	01_GFP::1::147, 02_GFPPKC::1::125	-8041, -8041	upstream, upstream	1	01_GFP::1	2.48718	Gene VENTX2	GENE	HPX42B, NA88A	VENT-like homeobox 2	NM_014468	NP_055283
GeneID:50632	DRD1IP	10	135027814	135039292	11478	-	2	01_GFP::1::148, 06_GFPPKCDsRedDNMT::1::149	2223, 2248	in gene, in gene	1	06_GFPPKCDsRedDNMT::1	2.92902	Gene DRD1IP	GENE		dopamine receptor D1 interacting protein	NM_015722	NP_056537
GeneID:1892	ECHS1	10	135064871	135075789	10918	-	5	03_azaGFP::1::137, 05_GFPDsRedDNMT::1::144, 01_GFP::1::149, 06_GFPPKCDsRedDNMT::1::150, 02_GFPPKC::1::126	66, 66, 66, 99, 66	in gene, in gene, in gene, in gene, in gene	1	03_azaGFP::1	2.72526	Gene ECHS1	GENE	SCEH	enoyl Coenzyme A hydratase, short chain, 1, mitochondrial	NM_004092	NP_004083
GeneID:196743	PAOX	10	135081622	135094079	12457	+	5	03_azaGFP::1::137, 05_GFPDsRedDNMT::1::144, 01_GFP::1::149, 06_GFPPKCDsRedDNMT::1::150, 02_GFPPKC::1::126	-5899, -5899, -5899, -5932, -5899	upstream, upstream, upstream, upstream, upstream	1	03_azaGFP::1	2.72526	Gene PAOX	GENE	DKFZp434J245, PAO, MGC45464	polyamine oxidase (exo-N4-amino)	NM_152911, NM_207125, NM_207126, NM_207127, NM_207128, NM_207129	NP_690875, NP_997008, NP_997009, NP_997010, NP_997011, NP_997012
GeneID:1571	CYP2E1	10	135229746	135241501	11755	+	2	04_azaGFPPKC::1::127, 05_GFPDsRedDNMT::1::145	1087, 1015	in gene, in gene	1	04_azaGFPPKC::1	2.50655	Gene CYP2E1	GENE	CPE1, P450-J, P450C2E, CYP2E	cytochrome P450, family 2, subfamily E, polypeptide 1	NM_000773	NP_000764
GeneID:285444	LOC285444	10	135362071	135364605	2534	-	8	03_azaGFP::1::138, 03_azaGFP::1::139, 04_azaGFPPKC::1::128, 04_azaGFPPKC::1::129, 05_GFPDsRedDNMT::1::146, 05_GFPDsRedDNMT::1::147, 01_GFP::1::150, 02_GFPPKC::1::127	-4114, -7300, -4114, -7424, -4188, -7604, -4114, -4114	upstream, upstream, upstream, upstream, upstream, upstream, upstream, upstream	2	05_GFPDsRedDNMT::1	3.59174	Gene LOC285444	GENE		similar to 1300001I01Rik protein	XM_497256	XP_497256
GeneID:401650	LOC401650	10	135366811	135367494	683	+	9	03_azaGFP::1::138, 03_azaGFP::1::139, 04_azaGFPPKC::1::128, 04_azaGFPPKC::1::129, 05_GFPDsRedDNMT::1::146, 05_GFPDsRedDNMT::1::147, 05_GFPDsRedDNMT::1::148, 01_GFP::1::150, 02_GFPPKC::1::127	1908, 5094, 1908, 5218, 1982, 5398, 8545, 1908, 1908	downstream, downstream, downstream, downstream, downstream, downstream, downstream, downstream, downstream	3	05_GFPDsRedDNMT::1	3.59174	Gene LOC401650	GENE		similar to double homeobox protein	XM_377136	XP_377136
GeneID:399839	LOC399839	10	135368123	135370804	2681	+	11	03_azaGFP::1::138, 03_azaGFP::1::139, 04_azaGFPPKC::1::128, 04_azaGFPPKC::1::129, 04_azaGFPPKC::1::130, 05_GFPDsRedDNMT::1::146, 05_GFPDsRedDNMT::1::147, 05_GFPDsRedDNMT::1::148, 05_GFPDsRedDNMT::1::149, 01_GFP::1::150, 02_GFPPKC::1::127	596, 3782, 596, 3906, 10543, 670, 4086, 7233, 10525, 596, 596	in gene, downstream, in gene, downstream, downstream, in gene, downstream, downstream, downstream, in gene, in gene	4	05_GFPDsRedDNMT::1	3.59174	Gene LOC399839	GENE		similar to double homeobox protein	XM_374852	XP_374852
GeneID:440013	LOC440013	10	135371433	135374114	2681	+	13	03_azaGFP::1::138, 03_azaGFP::1::139, 04_azaGFPPKC::1::128, 04_azaGFPPKC::1::129, 04_azaGFPPKC::1::130, 04_azaGFPPKC::1::131, 05_GFPDsRedDNMT::1::146, 05_GFPDsRedDNMT::1::147, 05_GFPDsRedDNMT::1::148, 05_GFPDsRedDNMT::1::149, 05_GFPDsRedDNMT::1::150, 01_GFP::1::150, 02_GFPPKC::1::127	-2714, 472, -2714, 596, 7233, 10390, -2640, 776, 3923, 7215, 10532, -2714, -2714	upstream, in gene, upstream, in gene, downstream, downstream, upstream, in gene, downstream, downstream, downstream, upstream, upstream	5	05_GFPDsRedDNMT::1	3.59174	Gene LOC440013	GENE		similar to double homeobox protein	XM_495854	XP_495854
GeneID:440014	LOC440014	10	135374742	135377423	2681	+	15	03_azaGFP::1::138, 03_azaGFP::1::139, 04_azaGFPPKC::1::128, 04_azaGFPPKC::1::129, 04_azaGFPPKC::1::130, 04_azaGFPPKC::1::131, 04_azaGFPPKC::1::132, 05_GFPDsRedDNMT::1::146, 05_GFPDsRedDNMT::1::147, 05_GFPDsRedDNMT::1::148, 05_GFPDsRedDNMT::1::149, 05_GFPDsRedDNMT::1::150, 05_GFPDsRedDNMT::1::151, 01_GFP::1::150, 02_GFPPKC::1::127	-6023, -2837, -6023, -2713, 3924, 7081, 10533, -5949, -2533, 614, 3906, 7223, 10714, -6023, -6023	upstream, upstream, upstream, upstream, downstream, downstream, downstream, upstream, upstream, in gene, downstream, downstream, downstream, upstream, upstream	6	05_GFPDsRedDNMT::1	3.59174	Gene LOC440014	GENE		similar to double homeobox protein	XM_495855	XP_495855
GeneID:440015	LOC440015	10	135378052	135380722	2670	+	15	03_azaGFP::1::138, 03_azaGFP::1::139, 04_azaGFPPKC::1::128, 04_azaGFPPKC::1::129, 04_azaGFPPKC::1::130, 04_azaGFPPKC::1::131, 04_azaGFPPKC::1::132, 05_GFPDsRedDNMT::1::146, 05_GFPDsRedDNMT::1::147, 05_GFPDsRedDNMT::1::148, 05_GFPDsRedDNMT::1::149, 05_GFPDsRedDNMT::1::150, 05_GFPDsRedDNMT::1::151, 01_GFP::1::150, 02_GFPPKC::1::127	-9333, -6147, -9333, -6023, 614, 3771, 7223, -9259, -5843, -2696, 596, 3913, 7404, -9333, -9333	upstream, upstream, upstream, upstream, in gene, downstream, downstream, upstream, upstream, upstream, in gene, downstream, downstream, upstream, upstream	6	05_GFPDsRedDNMT::1	3.59174	Gene LOC440015	GENE		similar to double homeobox protein	XM_495856	XP_495856
GeneID:440016	LOC440016	10	135381351	135384032	2681	+	10	03_azaGFP::1::139, 04_azaGFPPKC::1::129, 04_azaGFPPKC::1::130, 04_azaGFPPKC::1::131, 04_azaGFPPKC::1::132, 05_GFPDsRedDNMT::1::147, 05_GFPDsRedDNMT::1::148, 05_GFPDsRedDNMT::1::149, 05_GFPDsRedDNMT::1::150, 05_GFPDsRedDNMT::1::151	-9446, -9322, -2685, 472, 3924, -9142, -5995, -2703, 614, 4105	upstream, upstream, upstream, in gene, downstream, upstream, upstream, upstream, in gene, downstream	5	05_GFPDsRedDNMT::1	3.13333	Gene LOC440016	GENE		similar to double homeobox protein	XM_495857	XP_495857
GeneID:440017	LOC440017	10	135384661	135387331	2670	+	7	04_azaGFPPKC::1::130, 04_azaGFPPKC::1::131, 04_azaGFPPKC::1::132, 05_GFPDsRedDNMT::1::148, 05_GFPDsRedDNMT::1::149, 05_GFPDsRedDNMT::1::150, 05_GFPDsRedDNMT::1::151	-5995, -2838, 614, -9305, -6013, -2696, 795	upstream, upstream, in gene, upstream, upstream, upstream, in gene	4	04_azaGFPPKC::1	2.89487	Gene LOC440017	GENE		similar to double homeobox protein	XM_495858	XP_495858
GeneID:387733	LOC387733	11	288471	289526	1055	-	1	01_GFP::1::151	-6871	upstream	1	01_GFP::1	2.15084	Gene LOC387733	GENE		similar to putative haemopoietic membrane protein	XM_370597	XP_370597
GeneID:338389	MRPS24P1	11	293854	294345	491	-	1	01_GFP::1::151	-2052	upstream	1	01_GFP::1	2.15084	Gene MRPS24P1	PSEUDO		mitochondrial ribosomal protein S24 pseudogene	NG_002650	na
GeneID:10581	IFITM2	11	297915	299392	1477	+	6	03_azaGFP::1::140, 04_azaGFPPKC::1::133, 05_GFPDsRedDNMT::1::152, 01_GFP::1::151, 01_GFP::1::152, 02_GFPPKC::1::128	8346, 8378, 8346, -1518, 8306, 8338	downstream, downstream, downstream, upstream, downstream, downstream	2	05_GFPDsRedDNMT::1	3.0255	Gene IFITM2	GENE	1-8D	interferon induced transmembrane protein 2 (1-8D)	NM_006435	NP_006426
GeneID:8519	IFITM1	11	303853	305272	1419	+	6	03_azaGFP::1::140, 04_azaGFPPKC::1::133, 05_GFPDsRedDNMT::1::152, 01_GFP::1::151, 01_GFP::1::152, 02_GFPPKC::1::128	2408, 2440, 2408, -7456, 2368, 2400	downstream, downstream, downstream, upstream, downstream, downstream	2	05_GFPDsRedDNMT::1	3.0255	Gene IFITM1	GENE	9-27, LEU13, IFI17, CD225	interferon induced transmembrane protein 1 (9-27)	NM_003641	NP_003632
GeneID:10410	IFITM3	11	309669	311050	1381	-	5	03_azaGFP::1::140, 04_azaGFPPKC::1::133, 05_GFPDsRedDNMT::1::152, 01_GFP::1::152, 02_GFPPKC::1::128	4789, 4757, 4789, 4829, 4797	downstream, downstream, downstream, downstream, downstream	1	05_GFPDsRedDNMT::1	3.0255	Gene IFITM3	GENE	1-8U	interferon induced transmembrane protein 3 (1-8U)	NM_021034	NP_066362
GeneID:338707	Beta4GalNAc-T4	11	359804	371792	11988	+	8	03_azaGFP::1::141, 04_azaGFPPKC::1::134, 05_GFPDsRedDNMT::1::153, 05_GFPDsRedDNMT::1::154, 01_GFP::1::153, 01_GFP::1::154, 06_GFPPKCDsRedDNMT::1::151, 02_GFPPKC::1::129	-6342, -6342, -6342, 15567, -6342, 15359, -6342, -6342	upstream, upstream, upstream, downstream, upstream, downstream, upstream, upstream	2	05_GFPDsRedDNMT::1	30.3877	Gene Beta4GalNAc-T4	GENE	FLJ25045, NGalNAc-T1	beta1,4-N-acetylgalactosaminyltransferases IV	NM_178537	NP_848632
GeneID:11187	PKP3	11	384226	394909	10683	+	2	05_GFPDsRedDNMT::1::154, 01_GFP::1::154	-8855, -9063	upstream, upstream	1	05_GFPDsRedDNMT::1	3.20212	Gene PKP3	GENE		plakophilin 3	NM_007183	NP_009114
GeneID:3265	HRAS	11	522242	525550	3308	-	11	03_azaGFP::1::142, 03_azaGFP::1::143, 04_azaGFPPKC::1::135, 04_azaGFPPKC::1::136, 05_GFPDsRedDNMT::1::155, 05_GFPDsRedDNMT::1::156, 01_GFP::1::155, 01_GFP::1::156, 06_GFPPKCDsRedDNMT::1::152, 02_GFPPKC::1::130, 02_GFPPKC::1::131	4771, -6524, 4805, -6543, 4789, -6506, 4771, -6495, 4765, 4805, -6506	downstream, upstream, downstream, upstream, downstream, upstream, downstream, upstream, downstream, downstream, upstream	2	01_GFP::1	13.7381	Gene HRAS	GENE	RASH1, HRAS1	v-Ha-ras Harvey rat sarcoma viral oncogene homolog	NM_005343, NM_176795	NP_005334, NP_789765
GeneID:115399	DKFZp761L1518	11	527527	544916	17389	+	13	03_azaGFP::1::142, 03_azaGFP::1::143, 03_azaGFP::1::144, 04_azaGFPPKC::1::135, 04_azaGFPPKC::1::136, 05_GFPDsRedDNMT::1::155, 05_GFPDsRedDNMT::1::156, 01_GFP::1::155, 01_GFP::1::156, 01_GFP::1::157, 06_GFPPKCDsRedDNMT::1::152, 02_GFPPKC::1::130, 02_GFPPKC::1::131	-6748, 4547, 18224, -6782, 4566, -6766, 4529, -6748, 4518, 18098, -6742, -6782, 4529	upstream, in gene, downstream, upstream, in gene, upstream, in gene, upstream, in gene, downstream, upstream, upstream, in gene	3	01_GFP::1	13.7381	Gene DKFZp761L1518	GENE		hypothetical protein DKFZp761L1518	NM_198075	NP_932341
GeneID:256329	MGC35138	11	544858	550779	5921	-	2	03_azaGFP::1::144, 01_GFP::1::157	5028, 5154	in gene, in gene	1	03_azaGFP::1	2.21146	Gene MGC35138	GENE		hypothetical protein MGC35138	NM_173573	NP_775844
GeneID:8045	C11orf13	11	551450	554018	2568	+	2	03_azaGFP::1::144, 01_GFP::1::157	-5699, -5825	upstream, upstream	1	03_azaGFP::1	2.21146	Gene C11orf13	GENE	HRC1, HRAS1	chromosome 11 open reading frame 13	NM_003475	NP_003466
GeneID:53841	MUCDHL	11	606581	616078	9497	-	6	03_azaGFP::1::145, 04_azaGFPPKC::1::137, 05_GFPDsRedDNMT::1::157, 01_GFP::1::158, 06_GFPPKCDsRedDNMT::1::153, 02_GFPPKC::1::132	-1512, -1560, -1560, -1560, -1560, -1540	upstream, upstream, upstream, upstream, upstream, upstream	1	04_azaGFPPKC::1	17.5337	Gene MUCDHL	GENE	FLJ20219, MU-PCDH	mucin and cadherin-like	NM_017717, NM_021924, NM_031264, NM_031265	NP_060187, NP_068743, NP_112554, NP_112555
GeneID:6343	SCT	11	616313	617173	860	-	6	03_azaGFP::1::145, 04_azaGFPPKC::1::137, 05_GFPDsRedDNMT::1::157, 01_GFP::1::158, 06_GFPPKCDsRedDNMT::1::153, 02_GFPPKC::1::132	-417, -465, -465, -465, -465, -445	upstream, upstream, upstream, upstream, upstream, upstream	1	04_azaGFPPKC::1	17.5337	Gene SCT	GENE		secretin	NM_021920	NP_068739
GeneID:1815	DRD4	11	627305	630703	3398	+	6	03_azaGFP::1::145, 04_azaGFPPKC::1::137, 05_GFPDsRedDNMT::1::157, 01_GFP::1::158, 06_GFPPKCDsRedDNMT::1::153, 02_GFPPKC::1::132	-9715, -9667, -9667, -9667, -9667, -9687	upstream, upstream, upstream, upstream, upstream, upstream	1	04_azaGFPPKC::1	17.5337	Gene DRD4	GENE	D4DR	dopamine receptor D4	NM_000797	NP_000788
GeneID:10522	DEAF1	11	634225	685740	51515	-	2	03_azaGFP::1::146, 04_azaGFPPKC::1::138	3985, 3949	in gene, in gene	1	04_azaGFPPKC::1	2.75267	Gene DEAF1	GENE	NUDR, SPN, ZMYND5	deformed epidermal autoregulatory factor 1 (Drosophila)	NM_021008	NP_066288
GeneID:283232	LOC283232	11	685643	694129	8486	+	2	03_azaGFP::1::146, 04_azaGFPPKC::1::138	-3888, -3852	upstream, upstream	1	04_azaGFPPKC::1	2.75267	Gene LOC283232	GENE		hypothetical protein LOC283232	NM_174940	NP_777600
GeneID:6888	TALDO1	11	737432	755024	17592	+	3	03_azaGFP::1::147, 04_azaGFPPKC::1::139, 05_GFPDsRedDNMT::1::158	52, 71, 71	in gene, in gene, in gene	1	04_azaGFPPKC::1	2.56166	Gene TALDO1	GENE	TAL-H, TAL, TALDOR	transaldolase 1	NM_006755	NP_006746
GeneID:55367	LRDD	11	789179	795245	6066	-	3	03_azaGFP::1::148, 01_GFP::1::159, 02_GFPPKC::1::133	-5153, -5153, -5153	upstream, upstream, upstream	1	03_azaGFP::1	2.42827	Gene LRDD	GENE	PIDD, MGC16925	leucine-rich repeats and death domain containing	NM_018494, NM_145886, NM_145887	NP_060964, NP_665893, NP_665894
GeneID:6181	RPLP2	11	799965	802876	2911	+	3	03_azaGFP::1::148, 01_GFP::1::159, 02_GFPPKC::1::133	433, 433, 433	in gene, in gene, in gene	1	03_azaGFP::1	2.42827	Gene RPLP2	GENE	D11S2243E, P2, RPP2	ribosomal protein, large P2	NM_001004	NP_000995
GeneID:57104	TTS-2.2	11	808902	815217	6315	+	3	03_azaGFP::1::148, 01_GFP::1::159, 02_GFPPKC::1::133	-8504, -8504, -8504	upstream, upstream, upstream	1	03_azaGFP::1	2.42827	Gene TTS-2.2	GENE		transport-secretion protein 2.2	NM_020376	NP_065109
GeneID:161	AP2A2	11	915881	1000921	85040	+	5	03_azaGFP::1::149, 05_GFPDsRedDNMT::1::159, 05_GFPDsRedDNMT::1::160, 01_GFP::1::160, 06_GFPPKCDsRedDNMT::1::154	-2, 100, 90239, -21, 100	upstream, in gene, downstream, upstream, in gene	2	03_azaGFP::1	2.78333	Gene AP2A2	GENE	HYPJ, KIAA0899, DKFZP564D1864, ADTAB, CLAPA2, HIP9	adaptor-related protein complex 2, alpha 2 subunit	NM_012305	NP_036437
GeneID:4588	MUC6	11	1002822	1026712	23890	-	2	05_GFPDsRedDNMT::1::160, 02_GFPPKC::1::134	20592, -2732	in gene, upstream	2	05_GFPDsRedDNMT::1	2.65217	Gene MUC6	GENE		mucin 6, gastric	XM_290540	XP_290540
GeneID:4587	MUC5B	11	1200930	1239978	39048	+	23	03_azaGFP::1::150, 03_azaGFP::1::151, 03_azaGFP::1::152, 04_azaGFPPKC::1::140, 04_azaGFPPKC::1::141, 04_azaGFPPKC::1::142, 04_azaGFPPKC::1::143, 05_GFPDsRedDNMT::1::161, 05_GFPDsRedDNMT::1::162, 05_GFPDsRedDNMT::1::163, 05_GFPDsRedDNMT::1::164, 05_GFPDsRedDNMT::1::165, 05_GFPDsRedDNMT::1::166, 01_GFP::1::161, 01_GFP::1::162, 01_GFP::1::163, 06_GFPPKCDsRedDNMT::1::155, 02_GFPPKC::1::135, 02_GFPPKC…	21494, 25495, 28141, 20907, 22560, 24706, 26129, 19505, 21010, 22604, 24927, 26294, 28141, 20907, 22447, 25376, 20869, 20835, 22540, 23774, 24927, 26276, 28141	in gene, in gene, in gene, in gene, in gene, in gene, in gene, in gene, in gene, in gene, in gene, in gene, in gene, in gene, in gene, in gene, in gene, in gene, in gene, in gene, in gene, in gene, in gene	5	05_GFPDsRedDNMT::1	4.05019	Gene MUC5B	GENE	MG1, MUC5, MUC9	mucin 5, subtype B, tracheobronchial	XM_039877	XP_039877
GeneID:9024	STK29	11	1367705	1439908	72203	+	5	03_azaGFP::1::153, 04_azaGFPPKC::1::144, 05_GFPDsRedDNMT::1::167, 01_GFP::1::164, 06_GFPPKCDsRedDNMT::1::156	526, 509, 526, 509, 602	in gene, in gene, in gene, in gene, in gene	1	04_azaGFPPKC::1	2.70802	Gene STK29	GENE	PEN11B, BRSK2, C11orf7, SAD1	serine/threonine kinase 29	NM_003957	NP_003948
GeneID:399851	LOC399851	11	1558298	1563810	5512	+	6	03_azaGFP::1::154, 04_azaGFPPKC::1::145, 05_GFPDsRedDNMT::1::168, 01_GFP::1::165, 06_GFPPKCDsRedDNMT::1::157, 02_GFPPKC::1::141	1168, 1168, 1187, 1132, 1168, 1168	in gene, in gene, in gene, in gene, in gene, in gene	1	04_azaGFPPKC::1	11.5686	Gene LOC399851	GENE		hypothetical gene supported by AY129010	NM_207427	NP_997310
GeneID:1509	CTSD	11	1730561	1741798	11237	-	2	03_azaGFP::1::155, 06_GFPPKCDsRedDNMT::1::158	-211, -211	upstream, upstream	1	06_GFPPKCDsRedDNMT::1	2.77273	Gene CTSD	GENE	CPSD, MGC2311	cathepsin D (lysosomal aspartyl protease)	NM_001909	NP_001900
GeneID:7140	TNNT3	11	1900669	1916510	15841	+	1	04_azaGFPPKC::1::146	20725	downstream	1	04_azaGFPPKC::1	2.69173	Gene TNNT3	GENE	AMCD2B, DA2B, FSSV	troponin T3, skeletal, fast	NM_006757	NP_006748
GeneID:6150	MRPL23	11	1925114	1934408	9294	+	1	04_azaGFPPKC::1::146	-3720	upstream	1	04_azaGFPPKC::1	2.69173	Gene MRPL23	GENE	RPL23L, L23MRP, RPL23	mitochondrial ribosomal protein L23	NM_021134	NP_066957
GeneID:430	ASCL2	11	2246305	2248758	2453	-	2	01_GFP::1::166, 06_GFPPKCDsRedDNMT::1::159	1721, 760	in gene, in gene	2	06_GFPPKCDsRedDNMT::1	2.39313	Gene ASCL2	GENE	MASH2, ASH2, HASH2	achaete-scute complex-like 2 (Drosophila)	NM_005170	NP_005161
GeneID:55539	KCNQ1DN	11	2847869	2849911	2042	+	1	03_azaGFP::1::156	-518	upstream	1	03_azaGFP::1	2.13431	Gene KCNQ1DN	GENE	HSA404617, BWRT	KCNQ1 downstream neighbor	NM_018722	NP_061192
[truncated: 2,785 more rows]

## Sheet: ActRegions
Active Region	Chromosome	Start	End	Length	Mid	# Intervals	01_GFP::1 Avg Value	02_GFPPKC::1 Avg Value	03_azaGFP::1 Avg Value	04_azaGFPPKC::1 Avg Value	05_GFPDsRedDNMT::1 Avg Value	06_GFPPKCDsRedDNMT::1 Avg Value	01_GFP::1 Peak Value	02_GFPPKC::1 Peak Value	03_azaGFP::1 Peak Value	04_azaGFPPKC::1 Peak Value	05_GFPDsRedDNMT::1 Peak Value	06_GFPPKCDsRedDNMT::1 Peak Value	01_GFP::1 Difference of Peak Value	02_GFPPKC::1 Difference of Peak Value	03_azaGFP::1 Difference of Peak Value	04_azaGFPPKC::1 Difference of Peak Value	05_GFPDsRedDNMT::1 Difference of Peak Value	06_GFPPKCDsRedDNMT::1 Difference of Peak Value	#CpGs	#Genes	Gene List	Dist to Start	Position	UCSC Link	01_GFP::1 Interval Peak Values	02_GFPPKC::1 Interval Peak Values	03_azaGFP::1 Interval Peak Values	04_azaGFPPKC::1 Interval Peak Values	05_GFPDsRedDNMT::1 Interval Peak Values	06_GFPPKCDsRedDNMT::1 Interval Peak Values	01_GFP::1 Present	02_GFPPKC::1 Present	03_azaGFP::1 Present	04_azaGFPPKC::1 Present	05_GFPDsRedDNMT::1 Present	06_GFPPKCDsRedDNMT::1 Present
[truncated: 2,489 more rows]
